# Supplementary material for: Timing the evolution of phosphorus-cycling enzymes through geological time using phylogenomics
Source: Nat Commun. 2024 May 2;15:3703. doi: 10.1038/s41467-024-47914-0 (PMC11066067; doi:10.1038/s41467-024-47914-0)
Supplement: Supplementary file 4 — Supplementary Data 1 [file 41467_2024_47914_MOESM4_ESM.csv]

Accession	GTDB_Domain	GTDB_Phylum	Web Link
MK231135.1	Chloroplast.Rhodophyta.Cyanidioschyzon.merolae	n/a	https://www.ncbi.nlm.nih.gov/nuccore/MK231135.1/
NC_001675.1	Cyanelle.Glaucophyta.Cyanophora.paradoxa	n/a	https://www.ncbi.nlm.nih.gov/nuccore/NC_001675.1/
GCA_002870665.1	Bacteria	Cyanobacteria	https://www.ncbi.nlm.nih.gov/datasets/genome/GCA_002870665.1/
GCA_000009705.1	Bacteria	Cyanobacteria	https://www.ncbi.nlm.nih.gov/datasets/genome/GCA_000009705.1/
GCA_000350105.1	Bacteria	Cyanobacteria	https://www.ncbi.nlm.nih.gov/datasets/genome/GCA_000350105.1/
GCA_000350125.1	Bacteria	Cyanobacteria	https://www.ncbi.nlm.nih.gov/datasets/genome/GCA_000350125.1/
GCA_000025125.1	Bacteria	Cyanobacteria	https://www.ncbi.nlm.nih.gov/datasets/genome/GCA_000025125.1/
GCA_000737945.1	Bacteria	Cyanobacteria	https://www.ncbi.nlm.nih.gov/datasets/genome/GCA_000737945.1/
NC_025536.1	Chloroplast.Chlorophyta.Koliella.corcontica	n/a	https://www.ncbi.nlm.nih.gov/nuccore/NC_025536.1/
NC_031333.1	Chloroplast.Streptophyta.Oryza.sativa	n/a	https://www.ncbi.nlm.nih.gov/nuccore/NC_031333.1/
KU179794.1	Chloroplast.Rhodophyta.Gracilariopsis.lemaneiformis	n/a	https://www.ncbi.nlm.nih.gov/nuccore/KU179794.1/
NC_023133.1	Chloroplast.Rhodophyta.Porphyridium.purpureum	n/a	https://www.ncbi.nlm.nih.gov/nuccore/NC_023133.1/
GCF_000020025.1	Bacteria	Cyanobacteria	https://www.ncbi.nlm.nih.gov/datasets/genome/GCF_000020025.1/
GCF_000317045.1	Bacteria	Cyanobacteria	https://www.ncbi.nlm.nih.gov/datasets/genome/GCF_000317045.1/
GCA_001698445.1	Bacteria	Cyanobacteria	https://www.ncbi.nlm.nih.gov/datasets/genome/GCA_001698445.1/
GCF_000353285.1	Bacteria	Cyanobacteria	https://www.ncbi.nlm.nih.gov/datasets/genome/GCF_000353285.1/
GCF_002215035.1	Bacteria	Cyanobacteria	https://www.ncbi.nlm.nih.gov/datasets/genome/GCF_002215035.1/
GCF_000018105.1	Bacteria	Cyanobacteria	https://www.ncbi.nlm.nih.gov/datasets/genome/GCF_000018105.1/
GCF_000316115.1	Bacteria	Cyanobacteria	https://www.ncbi.nlm.nih.gov/datasets/genome/GCF_000316115.1/
GCF_003838225.1	Bacteria	Cyanobacteria	https://www.ncbi.nlm.nih.gov/datasets/genome/GCF_003838225.1/
GCF_000017845.1	Bacteria	Cyanobacteria	https://www.ncbi.nlm.nih.gov/datasets/genome/GCF_000017845.1/
GCF_000473895.1	Bacteria	Cyanobacteria	https://www.ncbi.nlm.nih.gov/datasets/genome/GCF_000473895.1/
GCF_000015965.1	Bacteria	Cyanobacteria	https://www.ncbi.nlm.nih.gov/datasets/genome/GCF_000015965.1/
GCF_002251945.1	Bacteria	Cyanobacteria	https://www.ncbi.nlm.nih.gov/datasets/genome/GCF_002251945.1/
GCA_000002435.2	Eukaryota	Fornicata	https://www.ncbi.nlm.nih.gov/datasets/genome/GCA_000002435.2/
GCA_000002865.1	Eukaryota	Choanoflagellata	https://www.ncbi.nlm.nih.gov/datasets/genome/GCA_000002865.1/
GCA_000188695.1	Eukaryota	Choanoflagellata	https://www.ncbi.nlm.nih.gov/datasets/genome/GCA_000188695.1/
GCA_000209225.1	Eukaryota	Cnidaria	https://www.ncbi.nlm.nih.gov/datasets/genome/GCA_000209225.1/
GCA_000004985.1	Eukaryota	Heterolobosea	https://www.ncbi.nlm.nih.gov/datasets/genome/GCA_000004985.1/
GCA_015473125.1	Eukaryota	Viridiplantae	https://www.ncbi.nlm.nih.gov/datasets/genome/GCA_015473125.1/
GCA_000315625.1	Eukaryota	Cryptophyceae	https://www.ncbi.nlm.nih.gov/datasets/genome/GCA_000315625.1/
GCF_000165345.1	Eukaryota	Apicocomplexa	https://www.ncbi.nlm.nih.gov/datasets/genome/GCF_000165345.1/
GCA_002049455.2	Eukaryota	Rhodophyta	https://www.ncbi.nlm.nih.gov/datasets/genome/GCA_002049455.2/
GCF_000091205.1	Eukaryota	Rhodophyta	https://www.ncbi.nlm.nih.gov/datasets/genome/GCF_000091205.1/
GCA_000189635.1	Eukaryota	Ciliophora	https://www.ncbi.nlm.nih.gov/datasets/genome/GCA_000189635.1/
GCA_001940645.1	Archaea	Asgardarchaeota	https://www.ncbi.nlm.nih.gov/datasets/genome/GCA_001940645.1/
GCA_003144275.1	Archaea	Asgardarchaeota	https://www.ncbi.nlm.nih.gov/datasets/genome/GCA_003144275.1/
GCA_001940655.1	Archaea	Asgardarchaeota	https://www.ncbi.nlm.nih.gov/datasets/genome/GCA_001940655.1/
GCA_001940725.1	Archaea	Asgardarchaeota	https://www.ncbi.nlm.nih.gov/datasets/genome/GCA_001940725.1/
GCA_001940755.1	Archaea	Asgardarchaeota	https://www.ncbi.nlm.nih.gov/datasets/genome/GCA_001940755.1/
GCA_001940665.1	Archaea	Asgardarchaeota	https://www.ncbi.nlm.nih.gov/datasets/genome/GCA_001940665.1/
GCA_000375685.1	Archaea	Thermoproteota	https://www.ncbi.nlm.nih.gov/datasets/genome/GCA_000375685.1/
GCA_000405685.1	Archaea	Thermoproteota	https://www.ncbi.nlm.nih.gov/datasets/genome/GCA_000405685.1/
GCA_002506605.1	Archaea	Thermoproteota	https://www.ncbi.nlm.nih.gov/datasets/genome/GCA_002506605.1/
GCA_001510295.1	Archaea	Thermoproteota	https://www.ncbi.nlm.nih.gov/datasets/genome/GCA_001510295.1/
GCA_002011075.1	Archaea	Thermoproteota	https://www.ncbi.nlm.nih.gov/datasets/genome/GCA_002011075.1/
GCA_002011085.1	Archaea	Thermoproteota	https://www.ncbi.nlm.nih.gov/datasets/genome/GCA_002011085.1/
GCA_002255045.1	Archaea	Thermoproteota	https://www.ncbi.nlm.nih.gov/datasets/genome/GCA_002255045.1/
GCA_001273335.1	Archaea	Thermoproteota	https://www.ncbi.nlm.nih.gov/datasets/genome/GCA_001273335.1/
GCA_001775995.1	Archaea	Thermoproteota	https://www.ncbi.nlm.nih.gov/datasets/genome/GCA_001775995.1/
GCA_001593875.1	Archaea	Thermoproteota	https://www.ncbi.nlm.nih.gov/datasets/genome/GCA_001593875.1/
GCA_001774245.1	Archaea	Thermoproteota	https://www.ncbi.nlm.nih.gov/datasets/genome/GCA_001774245.1/
GCA_001593855.1	Archaea	Thermoproteota	https://www.ncbi.nlm.nih.gov/datasets/genome/GCA_001593855.1/
GCA_001593865.1	Archaea	Thermoproteota	https://www.ncbi.nlm.nih.gov/datasets/genome/GCA_001593865.1/
GCA_002255025.1	Archaea	Thermoproteota	https://www.ncbi.nlm.nih.gov/datasets/genome/GCA_002255025.1/
GCA_002495485.1	Archaea	Thermoproteota	https://www.ncbi.nlm.nih.gov/datasets/genome/GCA_002495485.1/
GCA_001717025.1	Archaea	Thermoproteota	https://www.ncbi.nlm.nih.gov/datasets/genome/GCA_001717025.1/
GCA_003019535.1	Archaea	Thermoproteota	https://www.ncbi.nlm.nih.gov/datasets/genome/GCA_003019535.1/
GCF_000148385.1	Archaea	Thermoproteota	https://www.ncbi.nlm.nih.gov/datasets/genome/GCF_000148385.1/
GCA_002254745.1	Archaea	Thermoproteota	https://www.ncbi.nlm.nih.gov/datasets/genome/GCA_002254745.1/
GCF_000011205.1	Archaea	Thermoproteota	https://www.ncbi.nlm.nih.gov/datasets/genome/GCF_000011205.1/
GCF_000092185.1	Archaea	Thermoproteota	https://www.ncbi.nlm.nih.gov/datasets/genome/GCF_000092185.1/
GCF_001481685.1	Archaea	Thermoproteota	https://www.ncbi.nlm.nih.gov/datasets/genome/GCF_001481685.1/
GCA_001563325.1	Archaea	Asgardarchaeota	https://www.ncbi.nlm.nih.gov/datasets/genome/GCA_001563325.1/
GCF_000019605.1	Archaea	Thermoproteota	https://www.ncbi.nlm.nih.gov/datasets/genome/GCF_000019605.1/
GCF_000011005.1	Archaea	Euryarchaeota	https://www.ncbi.nlm.nih.gov/datasets/genome/GCF_000011005.1/
GCF_000970205.1	Archaea	Halobacteriota	https://www.ncbi.nlm.nih.gov/datasets/genome/GCF_000970205.1/
GCA_002256595.1	Archaea	Halobacteriota	https://www.ncbi.nlm.nih.gov/datasets/genome/GCA_002256595.1/
GCA_003158275.1	Archaea	Halobacteriota	https://www.ncbi.nlm.nih.gov/datasets/genome/GCA_003158275.1/
GCF_002114285.1	Archaea	Halobacteriota	https://www.ncbi.nlm.nih.gov/datasets/genome/GCF_002114285.1/
GCA_001412335.1	Archaea	Halobacteriota	https://www.ncbi.nlm.nih.gov/datasets/genome/GCA_001412335.1/
GCA_001766825.1	Archaea	Halobacteriota	https://www.ncbi.nlm.nih.gov/datasets/genome/GCA_001766825.1/
GCA_003194435.1	Archaea	Halobacteriota	https://www.ncbi.nlm.nih.gov/datasets/genome/GCA_003194435.1/
GCA_002011165.1	Archaea	Halobacteriota	https://www.ncbi.nlm.nih.gov/datasets/genome/GCA_002011165.1/
GCF_000194625.1	Archaea	Halobacteriota	https://www.ncbi.nlm.nih.gov/datasets/genome/GCF_000194625.1/
GCA_003034855.1	Archaea	Halobacteriota	https://www.ncbi.nlm.nih.gov/datasets/genome/GCA_003034855.1/
GCA_001421185.1	Archaea	Thermoplasmatota	https://www.ncbi.nlm.nih.gov/datasets/genome/GCA_001421185.1/
GCA_001595885.1	Archaea	Thermoplasmatota	https://www.ncbi.nlm.nih.gov/datasets/genome/GCA_001595885.1/
GCA_001800745.1	Archaea	Thermoplasmatota	https://www.ncbi.nlm.nih.gov/datasets/genome/GCA_001800745.1/
GCA_002495185.1	Archaea	Thermoplasmatota	https://www.ncbi.nlm.nih.gov/datasets/genome/GCA_002495185.1/
GCA_002011395.1	Archaea	Thermoplasmatota	https://www.ncbi.nlm.nih.gov/datasets/genome/GCA_002011395.1/
GCA_002878135.1	Archaea	Thermoplasmatota	https://www.ncbi.nlm.nih.gov/datasets/genome/GCA_002878135.1/
GCF_002078355.1	Archaea	Thermoplasmatota	https://www.ncbi.nlm.nih.gov/datasets/genome/GCF_002078355.1/
GCA_002497685.1	Archaea	Thermoplasmatota	https://www.ncbi.nlm.nih.gov/datasets/genome/GCA_002497685.1/
GCA_001595945.1	Archaea	Thermoplasmatota	https://www.ncbi.nlm.nih.gov/datasets/genome/GCA_001595945.1/
GCA_002502685.1	Archaea	Thermoplasmatota	https://www.ncbi.nlm.nih.gov/datasets/genome/GCA_002502685.1/
GCA_002011355.1	Archaea	Thermoplasmatota	https://www.ncbi.nlm.nih.gov/datasets/genome/GCA_002011355.1/
GCA_002494765.1	Archaea	Thermoplasmatota	https://www.ncbi.nlm.nih.gov/datasets/genome/GCA_002494765.1/
GCA_002495235.1	Archaea	Thermoplasmatota	https://www.ncbi.nlm.nih.gov/datasets/genome/GCA_002495235.1/
GCA_003009755.1	Archaea	Thermoplasmatota	https://www.ncbi.nlm.nih.gov/datasets/genome/GCA_003009755.1/
GCA_001515205.2	Archaea	Hadarchaeota	https://www.ncbi.nlm.nih.gov/datasets/genome/GCA_001515205.2/
GCA_002502135.1	Archaea	Undinarchaeota	https://www.ncbi.nlm.nih.gov/datasets/genome/GCA_002502135.1/
GCA_003230355.1	Archaea	Hydrothermarchaeota	https://www.ncbi.nlm.nih.gov/datasets/genome/GCA_003230355.1/
GCA_001587715.1	Archaea	Methanobacteriota.B	https://www.ncbi.nlm.nih.gov/datasets/genome/GCA_001587715.1/
GCF_002201895.1	Archaea	Euryarchaeota	https://www.ncbi.nlm.nih.gov/datasets/genome/GCF_002201895.1/
GCF_000025525.1	Archaea	Methanobacteriota.A	https://www.ncbi.nlm.nih.gov/datasets/genome/GCF_000025525.1/
GCF_002214485.1	Archaea	Methanobacteriota.B	https://www.ncbi.nlm.nih.gov/datasets/genome/GCF_002214485.1/
GCA_001723855.1	Archaea	Altiarchaeota	https://www.ncbi.nlm.nih.gov/datasets/genome/GCA_001723855.1/
GCA_001742785.1	Archaea	Altiarchaeota	https://www.ncbi.nlm.nih.gov/datasets/genome/GCA_001742785.1/
GCA_002254565.1	Archaea	Altiarchaeota	https://www.ncbi.nlm.nih.gov/datasets/genome/GCA_002254565.1/
GCA_002083985.1	Archaea	Altiarchaeota	https://www.ncbi.nlm.nih.gov/datasets/genome/GCA_002083985.1/
GCA_002841105.1	Archaea	Altiarchaeota	https://www.ncbi.nlm.nih.gov/datasets/genome/GCA_002841105.1/
GCA_000387965.1	Archaea	Nanoarchaeota	https://www.ncbi.nlm.nih.gov/datasets/genome/GCA_000387965.1/
GCA_002789275.1	Archaea	Huberarchaeota	https://www.ncbi.nlm.nih.gov/datasets/genome/GCA_002789275.1/
GCA_002497285.1	Archaea	Nanoarchaeota	https://www.ncbi.nlm.nih.gov/datasets/genome/GCA_002497285.1/
GCA_002505525.1	Archaea	Nanoarchaeota	https://www.ncbi.nlm.nih.gov/datasets/genome/GCA_002505525.1/
GCA_002412085.1	Archaea	Nanoarchaeota	https://www.ncbi.nlm.nih.gov/datasets/genome/GCA_002412085.1/
GCA_002763265.1	Archaea	Nanoarchaeota	https://www.ncbi.nlm.nih.gov/datasets/genome/GCA_002763265.1/
GCA_002779595.1	Archaea	Nanoarchaeota	https://www.ncbi.nlm.nih.gov/datasets/genome/GCA_002779595.1/
GCA_002687735.1	Archaea	Iainarchaeota	https://www.ncbi.nlm.nih.gov/datasets/genome/GCA_002687735.1/
GCA_002779075.1	Archaea	Iainarchaeota	https://www.ncbi.nlm.nih.gov/datasets/genome/GCA_002779075.1/
GCA_001564035.1	Archaea	Nanohaloarchaeota	https://www.ncbi.nlm.nih.gov/datasets/genome/GCA_001564035.1/
GCA_002254415.1	Archaea	EX4484.52	https://www.ncbi.nlm.nih.gov/datasets/genome/GCA_002254415.1/
GCA_002789635.1	Archaea	Aenigmatarchaeota	https://www.ncbi.nlm.nih.gov/datasets/genome/GCA_002789635.1/
GCA_001889985.1	Archaea	Micrarchaeota	https://www.ncbi.nlm.nih.gov/datasets/genome/GCA_001889985.1/
GCA_001787855.1	Bacteria	Riflebacteria	https://www.ncbi.nlm.nih.gov/datasets/genome/GCA_001787855.1/
GCA_002869225.1	Bacteria	Muirbacteria	https://www.ncbi.nlm.nih.gov/datasets/genome/GCA_002869225.1/
GCA_001791795.1	Bacteria	Wallbacteria	https://www.ncbi.nlm.nih.gov/datasets/genome/GCA_001791795.1/
GCA_002325765.1	Bacteria	Proteobacteria	https://www.ncbi.nlm.nih.gov/datasets/genome/GCA_002325765.1/
GCA_002402105.1	Bacteria	UBP17	https://www.ncbi.nlm.nih.gov/datasets/genome/GCA_002402105.1/
GCA_000353875.1	Bacteria	Atribacterota	https://www.ncbi.nlm.nih.gov/datasets/genome/GCA_000353875.1/
GCA_001778455.1	Bacteria	Bipolaricaulota	https://www.ncbi.nlm.nih.gov/datasets/genome/GCA_001778455.1/
GCA_003535305.1	Bacteria	Bipolaricaulota	https://www.ncbi.nlm.nih.gov/datasets/genome/GCA_003535305.1/
GCA_002010365.1	Bacteria	Bipolaricaulota	https://www.ncbi.nlm.nih.gov/datasets/genome/GCA_002010365.1/
GCA_001443005.1	Bacteria	Synergistota	https://www.ncbi.nlm.nih.gov/datasets/genome/GCA_001443005.1/
GCF_000233775.1	Bacteria	Synergistota	https://www.ncbi.nlm.nih.gov/datasets/genome/GCF_000233775.1/
GCA_002011615.1	Bacteria	WOR.3	https://www.ncbi.nlm.nih.gov/datasets/genome/GCA_002011615.1/
GCA_002898315.1	Bacteria	Calescibacterota	https://www.ncbi.nlm.nih.gov/datasets/genome/GCA_002898315.1/
GCF_000021565.1	Bacteria	Aquificota	https://www.ncbi.nlm.nih.gov/datasets/genome/GCF_000021565.1/
GCF_900142435.1	Bacteria	Aquificota	https://www.ncbi.nlm.nih.gov/datasets/genome/GCF_900142435.1/
GCF_000421485.1	Bacteria	Aquificota	https://www.ncbi.nlm.nih.gov/datasets/genome/GCF_000421485.1/
GCF_001547735.1	Bacteria	Thermosulfidibacterota	https://www.ncbi.nlm.nih.gov/datasets/genome/GCF_001547735.1/
GCA_002428295.1	Bacteria	Caldisericota	https://www.ncbi.nlm.nih.gov/datasets/genome/GCA_002428295.1/
GCA_002877955.1	Bacteria	Caldisericota	https://www.ncbi.nlm.nih.gov/datasets/genome/GCA_002877955.1/
GCF_000378005.1	Bacteria	Coprothermobacterota	https://www.ncbi.nlm.nih.gov/datasets/genome/GCF_000378005.1/
GCA_002878375.1	Bacteria	Dictyoglomota	https://www.ncbi.nlm.nih.gov/datasets/genome/GCA_002878375.1/
GCA_002878315.1	Bacteria	Thermotogota	https://www.ncbi.nlm.nih.gov/datasets/genome/GCA_002878315.1/
GCA_003538775.1	Bacteria	Thermotogota	https://www.ncbi.nlm.nih.gov/datasets/genome/GCA_003538775.1/
GCF_000021285.1	Bacteria	Thermotogota	https://www.ncbi.nlm.nih.gov/datasets/genome/GCF_000021285.1/
GCA_002313635.1	Bacteria	Fusobacteriota	https://www.ncbi.nlm.nih.gov/datasets/genome/GCA_002313635.1/
GCF_000160475.1	Bacteria	Fusobacteriota	https://www.ncbi.nlm.nih.gov/datasets/genome/GCF_000160475.1/
GCA_000403035.1	Bacteria	Latescibacterota	https://www.ncbi.nlm.nih.gov/datasets/genome/GCA_000403035.1/
GCA_002059205.1	Bacteria	Latescibacterota	https://www.ncbi.nlm.nih.gov/datasets/genome/GCA_002059205.1/
GCA_002049985.1	Bacteria	Latescibacterota	https://www.ncbi.nlm.nih.gov/datasets/genome/GCA_002049985.1/
GCA_002693325.1	Bacteria	Latescibacterota	https://www.ncbi.nlm.nih.gov/datasets/genome/GCA_002693325.1/
GCA_002727195.1	Bacteria	Latescibacterota	https://www.ncbi.nlm.nih.gov/datasets/genome/GCA_002727195.1/
GCA_001303705.1	Bacteria	TA06	https://www.ncbi.nlm.nih.gov/datasets/genome/GCA_001303705.1/
GCA_001777915.1	Bacteria	Edwardsbacteria	https://www.ncbi.nlm.nih.gov/datasets/genome/GCA_001777915.1/
GCA_001304015.1	Bacteria	TA06.A	https://www.ncbi.nlm.nih.gov/datasets/genome/GCA_001304015.1/
GCA_002084765.1	Bacteria	4572.55	https://www.ncbi.nlm.nih.gov/datasets/genome/GCA_002084765.1/
GCA_002686955.1	Bacteria	Gemmatimonadota.A	https://www.ncbi.nlm.nih.gov/datasets/genome/GCA_002686955.1/
GCA_001780165.1	Bacteria	Eisenbacteria	https://www.ncbi.nlm.nih.gov/datasets/genome/GCA_001780165.1/
GCA_003235575.1	Bacteria	Eisenbacteria	https://www.ncbi.nlm.nih.gov/datasets/genome/GCA_003235575.1/
GCA_002686915.1	Bacteria	ARS69	https://www.ncbi.nlm.nih.gov/datasets/genome/GCA_002686915.1/
GCA_002403295.1	Bacteria	Krumholzibacteriota	https://www.ncbi.nlm.nih.gov/datasets/genome/GCA_002403295.1/
GCA_002790835.1	Bacteria	Krumholzibacteriota	https://www.ncbi.nlm.nih.gov/datasets/genome/GCA_002790835.1/
GCA_002414865.1	Bacteria	Fermentibacterota	https://www.ncbi.nlm.nih.gov/datasets/genome/GCA_002414865.1/
GCA_000447245.1	Bacteria	Zixibacteria	https://www.ncbi.nlm.nih.gov/datasets/genome/GCA_000447245.1/
GCA_001302725.1	Bacteria	Zixibacteria	https://www.ncbi.nlm.nih.gov/datasets/genome/GCA_001302725.1/
GCA_001775395.1	Bacteria	Zixibacteria	https://www.ncbi.nlm.nih.gov/datasets/genome/GCA_001775395.1/
GCA_002791595.1	Bacteria	Zixibacteria	https://www.ncbi.nlm.nih.gov/datasets/genome/GCA_002791595.1/
GCA_003105265.1	Bacteria	Zixibacteria	https://www.ncbi.nlm.nih.gov/datasets/genome/GCA_003105265.1/
GCA_002085385.1	Bacteria	UBP14	https://www.ncbi.nlm.nih.gov/datasets/genome/GCA_002085385.1/
GCA_002428525.1	Bacteria	UBP14	https://www.ncbi.nlm.nih.gov/datasets/genome/GCA_002428525.1/
GCA_001304035.1	Bacteria	SM23.31	https://www.ncbi.nlm.nih.gov/datasets/genome/GCA_001304035.1/
GCA_002011685.1	Bacteria	JdFR.76	https://www.ncbi.nlm.nih.gov/datasets/genome/GCA_002011685.1/
GCA_002085355.1	Bacteria	KSB1	https://www.ncbi.nlm.nih.gov/datasets/genome/GCA_002085355.1/
GCA_002327255.1	Bacteria	KSB1	https://www.ncbi.nlm.nih.gov/datasets/genome/GCA_002327255.1/
GCA_002049825.1	Bacteria	Calditrichota	https://www.ncbi.nlm.nih.gov/datasets/genome/GCA_002049825.1/
GCF_001886815.1	Bacteria	Calditrichota	https://www.ncbi.nlm.nih.gov/datasets/genome/GCF_001886815.1/
GCA_001567195.1	Bacteria	Bacteroidota	https://www.ncbi.nlm.nih.gov/datasets/genome/GCA_001567195.1/
GCA_002898675.1	Bacteria	Bacteroidota	https://www.ncbi.nlm.nih.gov/datasets/genome/GCA_002898675.1/
GCA_003151215.1	Bacteria	Bacteroidota	https://www.ncbi.nlm.nih.gov/datasets/genome/GCA_003151215.1/
GCA_002763895.1	Bacteria	Bacteroidota	https://www.ncbi.nlm.nih.gov/datasets/genome/GCA_002763895.1/
GCA_002779395.1	Bacteria	Bacteroidota	https://www.ncbi.nlm.nih.gov/datasets/genome/GCA_002779395.1/
GCA_003158475.1	Bacteria	Bacteroidota	https://www.ncbi.nlm.nih.gov/datasets/genome/GCA_003158475.1/
GCA_003158365.1	Bacteria	Bacteroidota	https://www.ncbi.nlm.nih.gov/datasets/genome/GCA_003158365.1/
GCF_001535965.1	Bacteria	Bacteroidota	https://www.ncbi.nlm.nih.gov/datasets/genome/GCF_001535965.1/
GCA_001769385.1	Bacteria	Bacteroidota	https://www.ncbi.nlm.nih.gov/datasets/genome/GCA_001769385.1/
GCF_900489485.1	Bacteria	Bacteroidota	https://www.ncbi.nlm.nih.gov/datasets/genome/GCF_900489485.1/
GCA_002455375.1	Bacteria	Bacteroidota	https://www.ncbi.nlm.nih.gov/datasets/genome/GCA_002455375.1/
GCF_900116225.1	Bacteria	Bacteroidota	https://www.ncbi.nlm.nih.gov/datasets/genome/GCF_900116225.1/
GCA_002483345.1	Bacteria	Bacteroidota	https://www.ncbi.nlm.nih.gov/datasets/genome/GCA_002483345.1/
GCA_001769655.1	Bacteria	Bacteroidota	https://www.ncbi.nlm.nih.gov/datasets/genome/GCA_001769655.1/
GCF_001280305.1	Bacteria	Bacteroidota	https://www.ncbi.nlm.nih.gov/datasets/genome/GCF_001280305.1/
GCA_003167015.1	Bacteria	Bacteroidota	https://www.ncbi.nlm.nih.gov/datasets/genome/GCA_003167015.1/
GCF_000013045.1	Bacteria	Bacteroidota	https://www.ncbi.nlm.nih.gov/datasets/genome/GCF_000013045.1/
GCA_002127415.1	Bacteria	AABM5.125.24	https://www.ncbi.nlm.nih.gov/datasets/genome/GCA_002127415.1/
GCA_002898195.1	Bacteria	AABM5.125.24	https://www.ncbi.nlm.nih.gov/datasets/genome/GCA_002898195.1/
GCA_003477045.1	Bacteria	Delongbacteria	https://www.ncbi.nlm.nih.gov/datasets/genome/GCA_003477045.1/
GCA_001872685.1	Bacteria	Marinisomatota	https://www.ncbi.nlm.nih.gov/datasets/genome/GCA_001872685.1/
GCA_002452555.1	Bacteria	Marinisomatota	https://www.ncbi.nlm.nih.gov/datasets/genome/GCA_002452555.1/
GCA_002347855.1	Bacteria	Marinisomatota	https://www.ncbi.nlm.nih.gov/datasets/genome/GCA_002347855.1/
GCA_002712165.1	Bacteria	Proteobacteria	https://www.ncbi.nlm.nih.gov/datasets/genome/GCA_002712165.1/
GCA_002724735.1	Bacteria	Marinisomatota	https://www.ncbi.nlm.nih.gov/datasets/genome/GCA_002724735.1/
GCA_001045525.1	Bacteria	Fibrobacterota	https://www.ncbi.nlm.nih.gov/datasets/genome/GCA_001045525.1/
GCA_001789205.1	Bacteria	Fibrobacterota	https://www.ncbi.nlm.nih.gov/datasets/genome/GCA_001789205.1/
GCA_002414805.1	Bacteria	Fibrobacterota	https://www.ncbi.nlm.nih.gov/datasets/genome/GCA_002414805.1/
GCA_002449765.1	Bacteria	Fibrobacterota	https://www.ncbi.nlm.nih.gov/datasets/genome/GCA_002449765.1/
GCA_003455335.1	Bacteria	Fibrobacterota	https://www.ncbi.nlm.nih.gov/datasets/genome/GCA_003455335.1/
GCA_001780825.1	Bacteria	Gemmatimonadota	https://www.ncbi.nlm.nih.gov/datasets/genome/GCA_001780825.1/
GCA_002348465.1	Bacteria	Gemmatimonadota	https://www.ncbi.nlm.nih.gov/datasets/genome/GCA_002348465.1/
GCA_003221825.1	Bacteria	Gemmatimonadota	https://www.ncbi.nlm.nih.gov/datasets/genome/GCA_003221825.1/
GCA_001412365.1	Bacteria	WOR.3	https://www.ncbi.nlm.nih.gov/datasets/genome/GCA_001412365.1/
GCA_002215665.1	Bacteria	WOR.3	https://www.ncbi.nlm.nih.gov/datasets/genome/GCA_002215665.1/
GCA_002256535.1	Bacteria	WOR.3	https://www.ncbi.nlm.nih.gov/datasets/genome/GCA_002256535.1/
GCA_002366725.1	Bacteria	WOR.3	https://www.ncbi.nlm.nih.gov/datasets/genome/GCA_002366725.1/
GCA_001771735.1	Bacteria	WOR.3	https://www.ncbi.nlm.nih.gov/datasets/genome/GCA_001771735.1/
GCA_002366635.1	Bacteria	WOR.3	https://www.ncbi.nlm.nih.gov/datasets/genome/GCA_002366635.1/
GCA_002441125.1	Bacteria	WOR.3	https://www.ncbi.nlm.nih.gov/datasets/genome/GCA_002441125.1/
GCA_001774505.1	Bacteria	RBG.13.66.14	https://www.ncbi.nlm.nih.gov/datasets/genome/GCA_001774505.1/
GCA_001412425.1	Bacteria	Cloacimonadota	https://www.ncbi.nlm.nih.gov/datasets/genome/GCA_001412425.1/
GCA_001577135.1	Bacteria	Cloacimonadota	https://www.ncbi.nlm.nih.gov/datasets/genome/GCA_001577135.1/
GCF_000526155.1	Bacteria	Desulfobacterota	https://www.ncbi.nlm.nih.gov/datasets/genome/GCF_000526155.1/
GCA_002402635.1	Bacteria	Deferribacterota	https://www.ncbi.nlm.nih.gov/datasets/genome/GCA_002402635.1/
GCF_000487995.1	Bacteria	Deferribacterota	https://www.ncbi.nlm.nih.gov/datasets/genome/GCF_000487995.1/
GCF_000177635.2	Bacteria	Chrysiogenota	https://www.ncbi.nlm.nih.gov/datasets/genome/GCF_000177635.2/
GCA_000830255.1	Bacteria	Campylobacterota	https://www.ncbi.nlm.nih.gov/datasets/genome/GCA_000830255.1/
GCF_000021725.1	Bacteria	Campylobacterota	https://www.ncbi.nlm.nih.gov/datasets/genome/GCF_000021725.1/
GCA_002395105.1	Bacteria	Proteobacteria	https://www.ncbi.nlm.nih.gov/datasets/genome/GCA_002395105.1/
GCA_001447805.1	Bacteria	Proteobacteria	https://www.ncbi.nlm.nih.gov/datasets/genome/GCA_001447805.1/
GCA_001464965.1	Bacteria	Proteobacteria	https://www.ncbi.nlm.nih.gov/datasets/genome/GCA_001464965.1/
GCA_002400775.1	Bacteria	Proteobacteria	https://www.ncbi.nlm.nih.gov/datasets/genome/GCA_002400775.1/
GCA_003230085.1	Bacteria	Proteobacteria	https://www.ncbi.nlm.nih.gov/datasets/genome/GCA_003230085.1/
GCA_001801285.1	Bacteria	Proteobacteria	https://www.ncbi.nlm.nih.gov/datasets/genome/GCA_001801285.1/
GCA_002732805.1	Bacteria	Proteobacteria	https://www.ncbi.nlm.nih.gov/datasets/genome/GCA_002732805.1/
GCA_002429595.1	Bacteria	Proteobacteria	https://www.ncbi.nlm.nih.gov/datasets/genome/GCA_002429595.1/
GCA_002404295.1	Bacteria	Proteobacteria	https://www.ncbi.nlm.nih.gov/datasets/genome/GCA_002404295.1/
GCA_001801745.1	Bacteria	Proteobacteria	https://www.ncbi.nlm.nih.gov/datasets/genome/GCA_001801745.1/
GCA_002469885.1	Bacteria	Proteobacteria	https://www.ncbi.nlm.nih.gov/datasets/genome/GCA_002469885.1/
GCF_000815225.1	Bacteria	Proteobacteria	https://www.ncbi.nlm.nih.gov/datasets/genome/GCF_000815225.1/
GCA_002707205.1	Bacteria	Proteobacteria	https://www.ncbi.nlm.nih.gov/datasets/genome/GCA_002707205.1/
GCA_002796245.1	Bacteria	Proteobacteria	https://www.ncbi.nlm.nih.gov/datasets/genome/GCA_002796245.1/
GCF_003097315.1	Bacteria	Proteobacteria	https://www.ncbi.nlm.nih.gov/datasets/genome/GCF_003097315.1/
GCF_000284615.1	Bacteria	Proteobacteria	https://www.ncbi.nlm.nih.gov/datasets/genome/GCF_000284615.1/
GCF_003052605.1	Bacteria	Proteobacteria	https://www.ncbi.nlm.nih.gov/datasets/genome/GCF_003052605.1/
GCF_003612015.1	Bacteria	Proteobacteria	https://www.ncbi.nlm.nih.gov/datasets/genome/GCF_003612015.1/
GCF_000300295.4	Bacteria	Proteobacteria	https://www.ncbi.nlm.nih.gov/datasets/genome/GCF_000300295.4/
GCA_002007425.1	Bacteria	Proteobacteria	https://www.ncbi.nlm.nih.gov/datasets/genome/GCA_002007425.1/
GCA_002170535.1	Bacteria	Proteobacteria	https://www.ncbi.nlm.nih.gov/datasets/genome/GCA_002170535.1/
GCA_002292285.1	Bacteria	Proteobacteria	https://www.ncbi.nlm.nih.gov/datasets/genome/GCA_002292285.1/
GCA_002389045.1	Bacteria	Proteobacteria	https://www.ncbi.nlm.nih.gov/datasets/genome/GCA_002389045.1/
GCA_002454015.1	Bacteria	Proteobacteria	https://www.ncbi.nlm.nih.gov/datasets/genome/GCA_002454015.1/
GCA_002085445.1	Bacteria	Proteobacteria	https://www.ncbi.nlm.nih.gov/datasets/genome/GCA_002085445.1/
GCF_000024725.1	Bacteria	Proteobacteria	https://www.ncbi.nlm.nih.gov/datasets/genome/GCF_000024725.1/
GCF_001720165.1	Bacteria	Proteobacteria	https://www.ncbi.nlm.nih.gov/datasets/genome/GCF_001720165.1/
GCA_002840095.1	Bacteria	Proteobacteria	https://www.ncbi.nlm.nih.gov/datasets/genome/GCA_002840095.1/
GCF_001697225.1	Bacteria	Proteobacteria	https://www.ncbi.nlm.nih.gov/datasets/genome/GCF_001697225.1/
GCF_002020875.1	Bacteria	Proteobacteria	https://www.ncbi.nlm.nih.gov/datasets/genome/GCF_002020875.1/
GCA_002338605.1	Bacteria	Proteobacteria	https://www.ncbi.nlm.nih.gov/datasets/genome/GCA_002338605.1/
GCA_002688175.1	Bacteria	Proteobacteria	https://www.ncbi.nlm.nih.gov/datasets/genome/GCA_002688175.1/
GCA_003228965.1	Bacteria	Proteobacteria	https://www.ncbi.nlm.nih.gov/datasets/genome/GCA_003228965.1/
GCA_002868855.1	Bacteria	Proteobacteria	https://www.ncbi.nlm.nih.gov/datasets/genome/GCA_002868855.1/
GCA_003137095.1	Bacteria	Proteobacteria	https://www.ncbi.nlm.nih.gov/datasets/genome/GCA_003137095.1/
GCA_003155415.1	Bacteria	Proteobacteria	https://www.ncbi.nlm.nih.gov/datasets/genome/GCA_003155415.1/
GCA_002432655.1	Bacteria	Proteobacteria	https://www.ncbi.nlm.nih.gov/datasets/genome/GCA_002432655.1/
GCF_000374645.1	Bacteria	Proteobacteria	https://www.ncbi.nlm.nih.gov/datasets/genome/GCF_000374645.1/
GCF_900112605.1	Bacteria	Proteobacteria	https://www.ncbi.nlm.nih.gov/datasets/genome/GCF_900112605.1/
GCA_002255365.1	Bacteria	Proteobacteria	https://www.ncbi.nlm.nih.gov/datasets/genome/GCA_002255365.1/
GCA_002862435.1	Bacteria	Proteobacteria	https://www.ncbi.nlm.nih.gov/datasets/genome/GCA_002862435.1/
GCF_001051235.1	Bacteria	Proteobacteria	https://www.ncbi.nlm.nih.gov/datasets/genome/GCF_001051235.1/
GCF_000239355.1	Bacteria	Proteobacteria	https://www.ncbi.nlm.nih.gov/datasets/genome/GCF_000239355.1/
GCF_002958735.1	Bacteria	Proteobacteria	https://www.ncbi.nlm.nih.gov/datasets/genome/GCF_002958735.1/
GCA_001735895.1	Bacteria	Proteobacteria	https://www.ncbi.nlm.nih.gov/datasets/genome/GCA_001735895.1/
GCA_002007405.1	Bacteria	Proteobacteria	https://www.ncbi.nlm.nih.gov/datasets/genome/GCA_002007405.1/
GCA_002728355.1	Bacteria	Proteobacteria	https://www.ncbi.nlm.nih.gov/datasets/genome/GCA_002728355.1/
GCA_002386945.1	Bacteria	Proteobacteria	https://www.ncbi.nlm.nih.gov/datasets/genome/GCA_002386945.1/
GCA_002699105.1	Bacteria	Bacteroidota	https://www.ncbi.nlm.nih.gov/datasets/genome/GCA_002699105.1/
GCA_002746645.1	Bacteria	Proteobacteria	https://www.ncbi.nlm.nih.gov/datasets/genome/GCA_002746645.1/
GCF_001614315.2	Bacteria	Proteobacteria	https://www.ncbi.nlm.nih.gov/datasets/genome/GCF_001614315.2/
GCA_002747435.1	Bacteria	Proteobacteria	https://www.ncbi.nlm.nih.gov/datasets/genome/GCA_002747435.1/
GCF_000021985.1	Bacteria	Proteobacteria	https://www.ncbi.nlm.nih.gov/datasets/genome/GCF_000021985.1/
GCF_001641825.1	Bacteria	Proteobacteria	https://www.ncbi.nlm.nih.gov/datasets/genome/GCF_001641825.1/
GCA_002352565.1	Bacteria	Proteobacteria	https://www.ncbi.nlm.nih.gov/datasets/genome/GCA_002352565.1/
GCA_002631715.1	Bacteria	Proteobacteria	https://www.ncbi.nlm.nih.gov/datasets/genome/GCA_002631715.1/
GCA_003489505.1	Bacteria	Proteobacteria	https://www.ncbi.nlm.nih.gov/datasets/genome/GCA_003489505.1/
GCF_001431315.1	Bacteria	Proteobacteria	https://www.ncbi.nlm.nih.gov/datasets/genome/GCF_001431315.1/
GCF_002940605.1	Bacteria	Proteobacteria	https://www.ncbi.nlm.nih.gov/datasets/genome/GCF_002940605.1/
GCF_900111015.1	Bacteria	Proteobacteria	https://www.ncbi.nlm.nih.gov/datasets/genome/GCF_900111015.1/
GCA_001750625.1	Bacteria	Proteobacteria	https://www.ncbi.nlm.nih.gov/datasets/genome/GCA_001750625.1/
GCA_002405475.1	Bacteria	Proteobacteria	https://www.ncbi.nlm.nih.gov/datasets/genome/GCA_002405475.1/
GCA_002420425.1	Bacteria	Proteobacteria	https://www.ncbi.nlm.nih.gov/datasets/genome/GCA_002420425.1/
GCA_002451085.1	Bacteria	Proteobacteria	https://www.ncbi.nlm.nih.gov/datasets/genome/GCA_002451085.1/
GCA_001750645.1	Bacteria	Proteobacteria	https://www.ncbi.nlm.nih.gov/datasets/genome/GCA_001750645.1/
GCA_002683115.1	Bacteria	Proteobacteria	https://www.ncbi.nlm.nih.gov/datasets/genome/GCA_002683115.1/
GCA_002722435.1	Bacteria	Proteobacteria	https://www.ncbi.nlm.nih.gov/datasets/genome/GCA_002722435.1/
GCF_001399755.1	Bacteria	Proteobacteria	https://www.ncbi.nlm.nih.gov/datasets/genome/GCF_001399755.1/
GCA_001464215.1	Bacteria	Proteobacteria	https://www.ncbi.nlm.nih.gov/datasets/genome/GCA_001464215.1/
GCA_002480495.1	Bacteria	Proteobacteria	https://www.ncbi.nlm.nih.gov/datasets/genome/GCA_002480495.1/
GCA_002280485.1	Bacteria	Proteobacteria	https://www.ncbi.nlm.nih.gov/datasets/genome/GCA_002280485.1/
GCA_003158585.1	Bacteria	Proteobacteria	https://www.ncbi.nlm.nih.gov/datasets/genome/GCA_003158585.1/
GCA_003454415.1	Bacteria	Proteobacteria	https://www.ncbi.nlm.nih.gov/datasets/genome/GCA_003454415.1/
GCA_002731375.1	Bacteria	Proteobacteria	https://www.ncbi.nlm.nih.gov/datasets/genome/GCA_002731375.1/
GCF_000192575.1	Bacteria	Proteobacteria	https://www.ncbi.nlm.nih.gov/datasets/genome/GCF_000192575.1/
GCA_002796975.1	Bacteria	Proteobacteria	https://www.ncbi.nlm.nih.gov/datasets/genome/GCA_002796975.1/
GCF_003173035.1	Bacteria	Proteobacteria	https://www.ncbi.nlm.nih.gov/datasets/genome/GCF_003173035.1/
GCF_002798435.1	Bacteria	Proteobacteria	https://www.ncbi.nlm.nih.gov/datasets/genome/GCF_002798435.1/
GCF_900172325.1	Bacteria	Proteobacteria	https://www.ncbi.nlm.nih.gov/datasets/genome/GCF_900172325.1/
GCA_002348365.1	Bacteria	Proteobacteria	https://www.ncbi.nlm.nih.gov/datasets/genome/GCA_002348365.1/
GCA_002701885.1	Bacteria	Proteobacteria	https://www.ncbi.nlm.nih.gov/datasets/genome/GCA_002701885.1/
GCA_002721365.1	Bacteria	Proteobacteria	https://www.ncbi.nlm.nih.gov/datasets/genome/GCA_002721365.1/
GCF_000264455.2	Bacteria	Proteobacteria	https://www.ncbi.nlm.nih.gov/datasets/genome/GCF_000264455.2/
GCA_001897475.1	Bacteria	Proteobacteria	https://www.ncbi.nlm.nih.gov/datasets/genome/GCA_001897475.1/
GCF_000757605.1	Bacteria	Proteobacteria	https://www.ncbi.nlm.nih.gov/datasets/genome/GCF_000757605.1/
GCA_001898705.1	Bacteria	Proteobacteria	https://www.ncbi.nlm.nih.gov/datasets/genome/GCA_001898705.1/
GCA_002257235.1	Bacteria	Proteobacteria	https://www.ncbi.nlm.nih.gov/datasets/genome/GCA_002257235.1/
GCA_001897795.1	Bacteria	Proteobacteria	https://www.ncbi.nlm.nih.gov/datasets/genome/GCA_001897795.1/
GCA_003504035.1	Bacteria	Proteobacteria	https://www.ncbi.nlm.nih.gov/datasets/genome/GCA_003504035.1/
GCA_002291925.1	Bacteria	Proteobacteria	https://www.ncbi.nlm.nih.gov/datasets/genome/GCA_002291925.1/
GCF_003258945.1	Bacteria	Proteobacteria	https://www.ncbi.nlm.nih.gov/datasets/genome/GCF_003258945.1/
GCF_900167455.1	Bacteria	Proteobacteria	https://www.ncbi.nlm.nih.gov/datasets/genome/GCF_900167455.1/
GCF_000315795.1	Bacteria	Proteobacteria	https://www.ncbi.nlm.nih.gov/datasets/genome/GCF_000315795.1/
GCF_006980715.1	Bacteria	Proteobacteria	https://www.ncbi.nlm.nih.gov/datasets/genome/GCF_006980715.1/
GCF_002251795.1	Bacteria	Proteobacteria	https://www.ncbi.nlm.nih.gov/datasets/genome/GCF_002251795.1/
GCA_002340345.1	Bacteria	Proteobacteria	https://www.ncbi.nlm.nih.gov/datasets/genome/GCA_002340345.1/
GCA_002457765.1	Bacteria	Proteobacteria	https://www.ncbi.nlm.nih.gov/datasets/genome/GCA_002457765.1/
GCA_003280605.1	Bacteria	Proteobacteria	https://www.ncbi.nlm.nih.gov/datasets/genome/GCA_003280605.1/
GCA_002709155.1	Bacteria	Proteobacteria	https://www.ncbi.nlm.nih.gov/datasets/genome/GCA_002709155.1/
GCF_900102465.1	Bacteria	Proteobacteria	https://www.ncbi.nlm.nih.gov/datasets/genome/GCF_900102465.1/
GCF_002148795.1	Bacteria	Proteobacteria	https://www.ncbi.nlm.nih.gov/datasets/genome/GCF_002148795.1/
GCA_002348425.1	Bacteria	Proteobacteria	https://www.ncbi.nlm.nih.gov/datasets/genome/GCA_002348425.1/
GCA_002686135.1	Bacteria	Proteobacteria	https://www.ncbi.nlm.nih.gov/datasets/genome/GCA_002686135.1/
GCA_002717225.1	Bacteria	Proteobacteria	https://www.ncbi.nlm.nih.gov/datasets/genome/GCA_002717225.1/
GCA_002717185.1	Bacteria	Proteobacteria	https://www.ncbi.nlm.nih.gov/datasets/genome/GCA_002717185.1/
GCA_002723345.1	Bacteria	Proteobacteria	https://www.ncbi.nlm.nih.gov/datasets/genome/GCA_002723345.1/
GCF_001613805.1	Bacteria	Proteobacteria	https://www.ncbi.nlm.nih.gov/datasets/genome/GCF_001613805.1/
GCA_002238885.1	Bacteria	Proteobacteria	https://www.ncbi.nlm.nih.gov/datasets/genome/GCA_002238885.1/
GCA_002898275.1	Bacteria	Proteobacteria	https://www.ncbi.nlm.nih.gov/datasets/genome/GCA_002898275.1/
GCA_006969625.1	Bacteria	Proteobacteria	https://www.ncbi.nlm.nih.gov/datasets/genome/GCA_006969625.1/
GCA_002722885.1	Bacteria	Proteobacteria	https://www.ncbi.nlm.nih.gov/datasets/genome/GCA_002722885.1/
GCA_002632265.1	Bacteria	Proteobacteria	https://www.ncbi.nlm.nih.gov/datasets/genome/GCA_002632265.1/
GCA_002422845.1	Bacteria	Proteobacteria	https://www.ncbi.nlm.nih.gov/datasets/genome/GCA_002422845.1/
GCA_002787615.1	Bacteria	Proteobacteria	https://www.ncbi.nlm.nih.gov/datasets/genome/GCA_002787615.1/
GCA_001898075.1	Bacteria	Proteobacteria	https://www.ncbi.nlm.nih.gov/datasets/genome/GCA_001898075.1/
GCA_002084505.1	Bacteria	Proteobacteria	https://www.ncbi.nlm.nih.gov/datasets/genome/GCA_002084505.1/
GCA_002717245.1	Bacteria	Proteobacteria	https://www.ncbi.nlm.nih.gov/datasets/genome/GCA_002717245.1/
GCA_003213135.1	Bacteria	Proteobacteria	https://www.ncbi.nlm.nih.gov/datasets/genome/GCA_003213135.1/
GCA_002938255.1	Bacteria	Proteobacteria	https://www.ncbi.nlm.nih.gov/datasets/genome/GCA_002938255.1/
GCA_002238905.1	Bacteria	Proteobacteria	https://www.ncbi.nlm.nih.gov/datasets/genome/GCA_002238905.1/
GCA_002500565.1	Bacteria	Proteobacteria	https://www.ncbi.nlm.nih.gov/datasets/genome/GCA_002500565.1/
GCF_003072485.1	Bacteria	Proteobacteria	https://www.ncbi.nlm.nih.gov/datasets/genome/GCF_003072485.1/
GCA_002937675.1	Bacteria	Proteobacteria	https://www.ncbi.nlm.nih.gov/datasets/genome/GCA_002937675.1/
GCA_002689455.1	Bacteria	Proteobacteria	https://www.ncbi.nlm.nih.gov/datasets/genome/GCA_002689455.1/
GCF_002109495.1	Bacteria	Proteobacteria	https://www.ncbi.nlm.nih.gov/datasets/genome/GCF_002109495.1/
GCA_001872725.1	Bacteria	Proteobacteria	https://www.ncbi.nlm.nih.gov/datasets/genome/GCA_001872725.1/
GCF_002795805.1	Bacteria	Proteobacteria	https://www.ncbi.nlm.nih.gov/datasets/genome/GCF_002795805.1/
GCF_001907975.1	Bacteria	Proteobacteria	https://www.ncbi.nlm.nih.gov/datasets/genome/GCF_001907975.1/
GCF_900177345.1	Bacteria	Proteobacteria	https://www.ncbi.nlm.nih.gov/datasets/genome/GCF_900177345.1/
GCA_002401295.1	Bacteria	SAR324	https://www.ncbi.nlm.nih.gov/datasets/genome/GCA_002401295.1/
GCA_002707655.1	Bacteria	SAR324	https://www.ncbi.nlm.nih.gov/datasets/genome/GCA_002707655.1/
GCF_000737335.2	Bacteria	Proteobacteria	https://www.ncbi.nlm.nih.gov/datasets/genome/GCF_000737335.2/
GCA_002841825.1	Bacteria	Myxococcota	https://www.ncbi.nlm.nih.gov/datasets/genome/GCA_002841825.1/
GCA_002344285.1	Bacteria	Myxococcota	https://www.ncbi.nlm.nih.gov/datasets/genome/GCA_002344285.1/
GCA_003170275.1	Bacteria	Myxococcota	https://www.ncbi.nlm.nih.gov/datasets/genome/GCA_003170275.1/
GCA_002747355.1	Bacteria	Myxococcota	https://www.ncbi.nlm.nih.gov/datasets/genome/GCA_002747355.1/
GCA_002699025.1	Bacteria	Myxococcota	https://www.ncbi.nlm.nih.gov/datasets/genome/GCA_002699025.1/
GCA_002707085.1	Bacteria	Myxococcota.A	https://www.ncbi.nlm.nih.gov/datasets/genome/GCA_002707085.1/
GCA_002724675.1	Bacteria	Myxococcota.A	https://www.ncbi.nlm.nih.gov/datasets/genome/GCA_002724675.1/
GCA_002726535.1	Bacteria	Myxococcota	https://www.ncbi.nlm.nih.gov/datasets/genome/GCA_002726535.1/
GCA_002728755.1	Bacteria	Myxococcota	https://www.ncbi.nlm.nih.gov/datasets/genome/GCA_002728755.1/
GCA_002863065.1	Bacteria	Myxococcota	https://www.ncbi.nlm.nih.gov/datasets/genome/GCA_002863065.1/
GCA_002789955.1	Bacteria	Myxococcota	https://www.ncbi.nlm.nih.gov/datasets/genome/GCA_002789955.1/
GCA_002841945.1	Bacteria	Myxococcota	https://www.ncbi.nlm.nih.gov/datasets/genome/GCA_002841945.1/
GCA_001768075.1	Bacteria	Myxococcota	https://www.ncbi.nlm.nih.gov/datasets/genome/GCA_001768075.1/
GCA_001798605.1	Bacteria	Myxococcota	https://www.ncbi.nlm.nih.gov/datasets/genome/GCA_001798605.1/
GCA_002309015.1	Bacteria	Myxococcota	https://www.ncbi.nlm.nih.gov/datasets/genome/GCA_002309015.1/
GCA_002696345.1	Bacteria	Myxococcota	https://www.ncbi.nlm.nih.gov/datasets/genome/GCA_002696345.1/
GCA_002721815.1	Bacteria	Myxococcota	https://www.ncbi.nlm.nih.gov/datasets/genome/GCA_002721815.1/
GCA_002731275.1	Bacteria	Myxococcota	https://www.ncbi.nlm.nih.gov/datasets/genome/GCA_002731275.1/
GCA_003247575.1	Bacteria	Myxococcota.A	https://www.ncbi.nlm.nih.gov/datasets/genome/GCA_003247575.1/
GCA_001797815.1	Bacteria	RBG.13.61.14	https://www.ncbi.nlm.nih.gov/datasets/genome/GCA_001797815.1/
GCA_002328485.1	Bacteria	Desulfobacterota.G	https://www.ncbi.nlm.nih.gov/datasets/genome/GCA_002328485.1/
GCA_001798565.1	Bacteria	Desulfobacterota.B	https://www.ncbi.nlm.nih.gov/datasets/genome/GCA_001798565.1/
GCA_003161515.1	Bacteria	Desulfobacterota.B	https://www.ncbi.nlm.nih.gov/datasets/genome/GCA_003161515.1/
GCA_002050235.1	Bacteria	Desulfobacterota.B	https://www.ncbi.nlm.nih.gov/datasets/genome/GCA_002050235.1/
GCA_002898795.1	Bacteria	Desulfobacterota.B	https://www.ncbi.nlm.nih.gov/datasets/genome/GCA_002898795.1/
GCA_002238415.1	Bacteria	Desulfobacterota.B	https://www.ncbi.nlm.nih.gov/datasets/genome/GCA_002238415.1/
GCA_002311335.1	Bacteria	Desulfobacterota.B	https://www.ncbi.nlm.nih.gov/datasets/genome/GCA_002311335.1/
GCA_002343185.1	Bacteria	Bdellovibrionota.C	https://www.ncbi.nlm.nih.gov/datasets/genome/GCA_002343185.1/
GCA_003230795.1	Bacteria	Bdellovibrionota.C	https://www.ncbi.nlm.nih.gov/datasets/genome/GCA_003230795.1/
GCA_001769805.1	Bacteria	Bdellovibrionota	https://www.ncbi.nlm.nih.gov/datasets/genome/GCA_001769805.1/
GCA_002321895.1	Bacteria	Bdellovibrionota	https://www.ncbi.nlm.nih.gov/datasets/genome/GCA_002321895.1/
GCA_002715375.1	Bacteria	Bdellovibrionota	https://www.ncbi.nlm.nih.gov/datasets/genome/GCA_002715375.1/
GCA_001797335.1	Bacteria	Bdellovibrionota.E	https://www.ncbi.nlm.nih.gov/datasets/genome/GCA_001797335.1/
GCA_001798265.1	Bacteria	Bdellovibrionota.E	https://www.ncbi.nlm.nih.gov/datasets/genome/GCA_001798265.1/
GCA_002342225.1	Bacteria	Bdellovibrionota	https://www.ncbi.nlm.nih.gov/datasets/genome/GCA_002342225.1/
GCA_001798075.1	Bacteria	UBA10199	https://www.ncbi.nlm.nih.gov/datasets/genome/GCA_001798075.1/
GCA_001798185.1	Bacteria	UBA10199	https://www.ncbi.nlm.nih.gov/datasets/genome/GCA_001798185.1/
GCA_002796325.1	Bacteria	UBA10199	https://www.ncbi.nlm.nih.gov/datasets/genome/GCA_002796325.1/
GCA_001798715.1	Bacteria	UBA10199	https://www.ncbi.nlm.nih.gov/datasets/genome/GCA_001798715.1/
GCA_001798135.1	Bacteria	UBA10199	https://www.ncbi.nlm.nih.gov/datasets/genome/GCA_001798135.1/
GCA_002787535.1	Bacteria	Bdellovibrionota	https://www.ncbi.nlm.nih.gov/datasets/genome/GCA_002787535.1/
GCA_001799195.1	Bacteria	Bdellovibrionota	https://www.ncbi.nlm.nih.gov/datasets/genome/GCA_001799195.1/
GCA_003170555.1	Bacteria	FEN.1099	https://www.ncbi.nlm.nih.gov/datasets/genome/GCA_003170555.1/
GCA_000961655.1	Bacteria	Desulfobacterota	https://www.ncbi.nlm.nih.gov/datasets/genome/GCA_000961655.1/
GCA_001751085.1	Bacteria	Desulfobacterota	https://www.ncbi.nlm.nih.gov/datasets/genome/GCA_001751085.1/
GCA_001577715.1	Bacteria	Desulfobacterota	https://www.ncbi.nlm.nih.gov/datasets/genome/GCA_001577715.1/
GCF_000195295.1	Bacteria	Desulfobacterota	https://www.ncbi.nlm.nih.gov/datasets/genome/GCF_000195295.1/
GCA_001797675.1	Bacteria	Desulfobacterota	https://www.ncbi.nlm.nih.gov/datasets/genome/GCA_001797675.1/
GCF_000620765.1	Bacteria	Desulfobacterota.I	https://www.ncbi.nlm.nih.gov/datasets/genome/GCF_000620765.1/
GCA_002011835.1	Bacteria	Desulfobacterota	https://www.ncbi.nlm.nih.gov/datasets/genome/GCA_002011835.1/
GCA_002899795.1	Bacteria	Desulfobacterota	https://www.ncbi.nlm.nih.gov/datasets/genome/GCA_002899795.1/
GCA_007244385.1	Bacteria	Desulfobacterota	https://www.ncbi.nlm.nih.gov/datasets/genome/GCA_007244385.1/
GCA_002347095.1	Bacteria	Desulfobacterota	https://www.ncbi.nlm.nih.gov/datasets/genome/GCA_002347095.1/
GCA_002877985.1	Bacteria	Desulfobacterota	https://www.ncbi.nlm.nih.gov/datasets/genome/GCA_002877985.1/
GCA_003194485.1	Bacteria	Desulfobacterota	https://www.ncbi.nlm.nih.gov/datasets/genome/GCA_003194485.1/
GCA_001304105.1	Bacteria	Desulfobacterota	https://www.ncbi.nlm.nih.gov/datasets/genome/GCA_001304105.1/
GCA_002327985.1	Bacteria	Desulfobacterota	https://www.ncbi.nlm.nih.gov/datasets/genome/GCA_002327985.1/
GCA_002782605.1	Bacteria	Desulfobacterota	https://www.ncbi.nlm.nih.gov/datasets/genome/GCA_002782605.1/
GCA_001830835.1	Bacteria	Desulfobacterota	https://www.ncbi.nlm.nih.gov/datasets/genome/GCA_001830835.1/
GCA_002010915.1	Bacteria	Desulfobacterota	https://www.ncbi.nlm.nih.gov/datasets/genome/GCA_002010915.1/
GCA_001797415.1	Bacteria	Desulfobacterota	https://www.ncbi.nlm.nih.gov/datasets/genome/GCA_001797415.1/
GCA_003232385.1	Bacteria	SZUA.79	https://www.ncbi.nlm.nih.gov/datasets/genome/GCA_003232385.1/
GCA_001896555.1	Bacteria	Desulfobacterota	https://www.ncbi.nlm.nih.gov/datasets/genome/GCA_001896555.1/
GCF_000266945.1	Bacteria	Desulfobacterota	https://www.ncbi.nlm.nih.gov/datasets/genome/GCF_000266945.1/
GCA_002327765.1	Bacteria	Desulfobacterota.E	https://www.ncbi.nlm.nih.gov/datasets/genome/GCA_002327765.1/
GCF_001611275.1	Bacteria	Desulfobacterota	https://www.ncbi.nlm.nih.gov/datasets/genome/GCF_001611275.1/
GCA_000739515.1	Bacteria	Moduliflexota	https://www.ncbi.nlm.nih.gov/datasets/genome/GCA_000739515.1/
GCA_002897695.1	Bacteria	BMS3Abin14	https://www.ncbi.nlm.nih.gov/datasets/genome/GCA_002897695.1/
GCA_001873285.1	Bacteria	CG2.30.53.67	https://www.ncbi.nlm.nih.gov/datasets/genome/GCA_001873285.1/
GCA_001873295.1	Bacteria	CG2.30.70.394	https://www.ncbi.nlm.nih.gov/datasets/genome/GCA_001873295.1/
GCA_001790645.1	Bacteria	Schekmanbacteria	https://www.ncbi.nlm.nih.gov/datasets/genome/GCA_001790645.1/
GCA_001803565.1	Bacteria	Nitrospinota.B	https://www.ncbi.nlm.nih.gov/datasets/genome/GCA_001803565.1/
GCA_002500605.1	Bacteria	Nitrospinota	https://www.ncbi.nlm.nih.gov/datasets/genome/GCA_002500605.1/
GCA_002705185.1	Bacteria	Nitrospinota	https://www.ncbi.nlm.nih.gov/datasets/genome/GCA_002705185.1/
GCA_003229375.1	Bacteria	Nitrospinota	https://www.ncbi.nlm.nih.gov/datasets/genome/GCA_003229375.1/
GCA_002238965.1	Bacteria	UBA8248	https://www.ncbi.nlm.nih.gov/datasets/genome/GCA_002238965.1/
GCF_900079095.1	Bacteria	Tectomicrobia	https://www.ncbi.nlm.nih.gov/datasets/genome/GCF_900079095.1/
GCA_001771285.1	Bacteria	Methylomirabilota	https://www.ncbi.nlm.nih.gov/datasets/genome/GCA_001771285.1/
GCA_003220615.1	Bacteria	Methylomirabilota	https://www.ncbi.nlm.nih.gov/datasets/genome/GCA_003220615.1/
GCA_001803795.1	Bacteria	Nitrospirota	https://www.ncbi.nlm.nih.gov/datasets/genome/GCA_001803795.1/
GCA_003454665.1	Bacteria	Nitrospirota	https://www.ncbi.nlm.nih.gov/datasets/genome/GCA_003454665.1/
GCA_002011735.1	Bacteria	Nitrospirota	https://www.ncbi.nlm.nih.gov/datasets/genome/GCA_002011735.1/
GCA_003235715.1	Bacteria	Nitrospirota	https://www.ncbi.nlm.nih.gov/datasets/genome/GCA_003235715.1/
GCA_003153275.1	Bacteria	Nitrospirota	https://www.ncbi.nlm.nih.gov/datasets/genome/GCA_003153275.1/
GCA_001803815.1	Bacteria	Nitrospirota	https://www.ncbi.nlm.nih.gov/datasets/genome/GCA_001803815.1/
GCA_001805205.1	Bacteria	Nitrospirota	https://www.ncbi.nlm.nih.gov/datasets/genome/GCA_001805205.1/
GCA_001803875.1	Bacteria	Nitrospirota	https://www.ncbi.nlm.nih.gov/datasets/genome/GCA_001803875.1/
GCA_001914955.1	Bacteria	Nitrospirota	https://www.ncbi.nlm.nih.gov/datasets/genome/GCA_001914955.1/
GCA_001775255.1	Bacteria	Desulfobacterota.D	https://www.ncbi.nlm.nih.gov/datasets/genome/GCA_001775255.1/
GCA_002347965.1	Bacteria	UBA2233	https://www.ncbi.nlm.nih.gov/datasets/genome/GCA_002347965.1/
GCA_003230535.1	Bacteria	SZUA.182	https://www.ncbi.nlm.nih.gov/datasets/genome/GCA_003230535.1/
GCA_001664505.1	Bacteria	Acidobacteriota	https://www.ncbi.nlm.nih.gov/datasets/genome/GCA_001664505.1/
GCA_003223145.1	Bacteria	Acidobacteriota	https://www.ncbi.nlm.nih.gov/datasets/genome/GCA_003223145.1/
GCA_003223995.1	Bacteria	Acidobacteriota	https://www.ncbi.nlm.nih.gov/datasets/genome/GCA_003223995.1/
GCA_003133645.1	Bacteria	Acidobacteriota	https://www.ncbi.nlm.nih.gov/datasets/genome/GCA_003133645.1/
GCA_003152095.1	Bacteria	Acidobacteriota	https://www.ncbi.nlm.nih.gov/datasets/genome/GCA_003152095.1/
GCA_003223635.1	Bacteria	Acidobacteriota	https://www.ncbi.nlm.nih.gov/datasets/genome/GCA_003223635.1/
GCA_001767075.1	Bacteria	Acidobacteriota	https://www.ncbi.nlm.nih.gov/datasets/genome/GCA_001767075.1/
GCA_003140235.1	Bacteria	Acidobacteriota	https://www.ncbi.nlm.nih.gov/datasets/genome/GCA_003140235.1/
GCA_003152325.1	Bacteria	Acidobacteriota	https://www.ncbi.nlm.nih.gov/datasets/genome/GCA_003152325.1/
GCA_003131705.1	Bacteria	Acidobacteriota	https://www.ncbi.nlm.nih.gov/datasets/genome/GCA_003131705.1/
GCA_003224665.1	Bacteria	Acidobacteriota	https://www.ncbi.nlm.nih.gov/datasets/genome/GCA_003224665.1/
GCA_003222815.1	Bacteria	Acidobacteriota	https://www.ncbi.nlm.nih.gov/datasets/genome/GCA_003222815.1/
GCA_002451015.1	Bacteria	Acidobacteriota	https://www.ncbi.nlm.nih.gov/datasets/genome/GCA_002451015.1/
GCA_002483445.1	Bacteria	Acidobacteriota	https://www.ncbi.nlm.nih.gov/datasets/genome/GCA_002483445.1/
GCA_003223975.1	Bacteria	Acidobacteriota	https://www.ncbi.nlm.nih.gov/datasets/genome/GCA_003223975.1/
GCA_002238705.1	Bacteria	Acidobacteriota	https://www.ncbi.nlm.nih.gov/datasets/genome/GCA_002238705.1/
GCA_003155335.1	Bacteria	Acidobacteriota	https://www.ncbi.nlm.nih.gov/datasets/genome/GCA_003155335.1/
GCA_002712885.1	Bacteria	Acidobacteriota	https://www.ncbi.nlm.nih.gov/datasets/genome/GCA_002712885.1/
GCA_002731215.1	Bacteria	Acidobacteriota	https://www.ncbi.nlm.nih.gov/datasets/genome/GCA_002731215.1/
GCA_002298155.1	Bacteria	Acidobacteriota	https://www.ncbi.nlm.nih.gov/datasets/genome/GCA_002298155.1/
GCA_002747255.1	Bacteria	Acidobacteriota	https://www.ncbi.nlm.nih.gov/datasets/genome/GCA_002747255.1/
GCA_002789615.1	Bacteria	Acidobacteriota	https://www.ncbi.nlm.nih.gov/datasets/genome/GCA_002789615.1/
GCA_001775755.1	Bacteria	Acidobacteriota	https://www.ncbi.nlm.nih.gov/datasets/genome/GCA_001775755.1/
GCA_002010665.1	Bacteria	Acidobacteriota	https://www.ncbi.nlm.nih.gov/datasets/genome/GCA_002010665.1/
GCA_002335385.1	Bacteria	Acidobacteriota	https://www.ncbi.nlm.nih.gov/datasets/genome/GCA_002335385.1/
GCA_002327305.1	Bacteria	Acidobacteriota	https://www.ncbi.nlm.nih.gov/datasets/genome/GCA_002327305.1/
GCA_002898535.1	Bacteria	Acidobacteriota	https://www.ncbi.nlm.nih.gov/datasets/genome/GCA_002898535.1/
GCA_001829155.1	Bacteria	Spirochaetota	https://www.ncbi.nlm.nih.gov/datasets/genome/GCA_001829155.1/
GCA_002450905.1	Bacteria	Spirochaetota	https://www.ncbi.nlm.nih.gov/datasets/genome/GCA_002450905.1/
GCA_003497555.1	Bacteria	Spirochaetota	https://www.ncbi.nlm.nih.gov/datasets/genome/GCA_003497555.1/
GCA_001829315.1	Bacteria	Spirochaetota	https://www.ncbi.nlm.nih.gov/datasets/genome/GCA_001829315.1/
GCA_002406055.1	Bacteria	Spirochaetota	https://www.ncbi.nlm.nih.gov/datasets/genome/GCA_002406055.1/
GCF_000758165.1	Bacteria	Spirochaetota	https://www.ncbi.nlm.nih.gov/datasets/genome/GCF_000758165.1/
GCF_001922545.1	Bacteria	Spirochaetota	https://www.ncbi.nlm.nih.gov/datasets/genome/GCF_001922545.1/
GCA_002418835.1	Bacteria	Spirochaetota	https://www.ncbi.nlm.nih.gov/datasets/genome/GCA_002418835.1/
GCA_002730875.1	Bacteria	Spirochaetota	https://www.ncbi.nlm.nih.gov/datasets/genome/GCA_002730875.1/
GCF_000266885.1	Bacteria	Spirochaetota	https://www.ncbi.nlm.nih.gov/datasets/genome/GCF_000266885.1/
GCF_000092845.1	Bacteria	Spirochaetota	https://www.ncbi.nlm.nih.gov/datasets/genome/GCF_000092845.1/
GCF_900112165.1	Bacteria	Spirochaetota	https://www.ncbi.nlm.nih.gov/datasets/genome/GCF_900112165.1/
GCA_002780065.1	Bacteria	UBA8481	https://www.ncbi.nlm.nih.gov/datasets/genome/GCA_002780065.1/
GCA_001302825.1	Bacteria	Planctomycetota	https://www.ncbi.nlm.nih.gov/datasets/genome/GCA_001302825.1/
GCA_001828445.1	Bacteria	Planctomycetota	https://www.ncbi.nlm.nih.gov/datasets/genome/GCA_001828445.1/
GCF_000949635.1	Bacteria	Planctomycetota	https://www.ncbi.nlm.nih.gov/datasets/genome/GCF_000949635.1/
GCA_001303885.1	Bacteria	Planctomycetota	https://www.ncbi.nlm.nih.gov/datasets/genome/GCA_001303885.1/
GCA_002167285.1	Bacteria	Planctomycetota	https://www.ncbi.nlm.nih.gov/datasets/genome/GCA_002167285.1/
GCA_002402755.1	Bacteria	Planctomycetota	https://www.ncbi.nlm.nih.gov/datasets/genome/GCA_002402755.1/
GCA_003509045.1	Bacteria	Planctomycetota	https://www.ncbi.nlm.nih.gov/datasets/genome/GCA_003509045.1/
GCA_002683135.1	Bacteria	Planctomycetota	https://www.ncbi.nlm.nih.gov/datasets/genome/GCA_002683135.1/
GCA_002746235.1	Bacteria	Planctomycetota	https://www.ncbi.nlm.nih.gov/datasets/genome/GCA_002746235.1/
GCA_002748355.1	Bacteria	Planctomycetota	https://www.ncbi.nlm.nih.gov/datasets/genome/GCA_002748355.1/
GCA_002311745.1	Bacteria	Planctomycetota	https://www.ncbi.nlm.nih.gov/datasets/genome/GCA_002311745.1/
GCA_002839495.1	Bacteria	Planctomycetota	https://www.ncbi.nlm.nih.gov/datasets/genome/GCA_002839495.1/
GCA_003171235.1	Bacteria	Planctomycetota	https://www.ncbi.nlm.nih.gov/datasets/genome/GCA_003171235.1/
GCA_002338715.1	Bacteria	Planctomycetota	https://www.ncbi.nlm.nih.gov/datasets/genome/GCA_002338715.1/
GCA_002364485.1	Bacteria	Planctomycetota	https://www.ncbi.nlm.nih.gov/datasets/genome/GCA_002364485.1/
GCA_002704825.1	Bacteria	Planctomycetota	https://www.ncbi.nlm.nih.gov/datasets/genome/GCA_002704825.1/
GCA_003170085.1	Bacteria	Planctomycetota	https://www.ncbi.nlm.nih.gov/datasets/genome/GCA_003170085.1/
GCA_002404095.1	Bacteria	Planctomycetota	https://www.ncbi.nlm.nih.gov/datasets/genome/GCA_002404095.1/
GCF_900129635.1	Bacteria	Planctomycetota	https://www.ncbi.nlm.nih.gov/datasets/genome/GCF_900129635.1/
GCA_003508595.1	Bacteria	Planctomycetota	https://www.ncbi.nlm.nih.gov/datasets/genome/GCA_003508595.1/
GCF_002277955.1	Bacteria	Planctomycetota	https://www.ncbi.nlm.nih.gov/datasets/genome/GCF_002277955.1/
GCA_002746535.1	Bacteria	Planctomycetota	https://www.ncbi.nlm.nih.gov/datasets/genome/GCA_002746535.1/
GCA_003245715.1	Bacteria	Planctomycetota	https://www.ncbi.nlm.nih.gov/datasets/genome/GCA_003245715.1/
GCA_003136555.1	Bacteria	Planctomycetota	https://www.ncbi.nlm.nih.gov/datasets/genome/GCA_003136555.1/
GCA_001794905.1	Bacteria	Chlamydiota	https://www.ncbi.nlm.nih.gov/datasets/genome/GCA_001794905.1/
GCA_002786175.1	Bacteria	Chlamydiota	https://www.ncbi.nlm.nih.gov/datasets/genome/GCA_002786175.1/
GCF_000204255.1	Bacteria	Chlamydiota	https://www.ncbi.nlm.nih.gov/datasets/genome/GCF_000204255.1/
GCA_002366995.1	Bacteria	UBA3054	https://www.ncbi.nlm.nih.gov/datasets/genome/GCA_002366995.1/
GCA_001803235.1	Bacteria	Verrucomicrobiota	https://www.ncbi.nlm.nih.gov/datasets/genome/GCA_001803235.1/
GCA_002340265.1	Bacteria	Verrucomicrobiota	https://www.ncbi.nlm.nih.gov/datasets/genome/GCA_002340265.1/
GCF_000170755.1	Bacteria	Verrucomicrobiota	https://www.ncbi.nlm.nih.gov/datasets/genome/GCF_000170755.1/
GCA_003477185.1	Bacteria	Verrucomicrobiota	https://www.ncbi.nlm.nih.gov/datasets/genome/GCA_003477185.1/
GCA_001804805.1	Bacteria	Verrucomicrobiota	https://www.ncbi.nlm.nih.gov/datasets/genome/GCA_001804805.1/
GCA_001804885.1	Bacteria	Verrucomicrobiota	https://www.ncbi.nlm.nih.gov/datasets/genome/GCA_001804885.1/
GCA_002369235.1	Bacteria	Verrucomicrobiota	https://www.ncbi.nlm.nih.gov/datasets/genome/GCA_002369235.1/
GCA_002429065.1	Bacteria	Verrucomicrobiota	https://www.ncbi.nlm.nih.gov/datasets/genome/GCA_002429065.1/
GCA_003246265.1	Bacteria	Verrucomicrobiota	https://www.ncbi.nlm.nih.gov/datasets/genome/GCA_003246265.1/
GCA_002323895.1	Bacteria	Verrucomicrobiota	https://www.ncbi.nlm.nih.gov/datasets/genome/GCA_002323895.1/
GCA_002382525.1	Bacteria	Verrucomicrobiota	https://www.ncbi.nlm.nih.gov/datasets/genome/GCA_002382525.1/
GCA_002708005.1	Bacteria	Verrucomicrobiota	https://www.ncbi.nlm.nih.gov/datasets/genome/GCA_002708005.1/
GCA_003164675.1	Bacteria	Verrucomicrobiota	https://www.ncbi.nlm.nih.gov/datasets/genome/GCA_003164675.1/
GCA_003219195.1	Bacteria	Verrucomicrobiota	https://www.ncbi.nlm.nih.gov/datasets/genome/GCA_003219195.1/
GCF_900105685.1	Bacteria	Verrucomicrobiota	https://www.ncbi.nlm.nih.gov/datasets/genome/GCF_900105685.1/
GCA_002501535.1	Bacteria	UBP7	https://www.ncbi.nlm.nih.gov/datasets/genome/GCA_002501535.1/
GCA_003174035.1	Bacteria	Dependentiae	https://www.ncbi.nlm.nih.gov/datasets/genome/GCA_003174035.1/
GCA_001730085.1	Bacteria	GCA_001730085	https://www.ncbi.nlm.nih.gov/datasets/genome/GCA_001730085.1/
GCA_000406005.1	Bacteria	Poribacteria	https://www.ncbi.nlm.nih.gov/datasets/genome/GCA_000406005.1/
GCA_002687025.1	Bacteria	Poribacteria	https://www.ncbi.nlm.nih.gov/datasets/genome/GCA_002687025.1/
GCA_002746185.1	Bacteria	Hydrogenedentota	https://www.ncbi.nlm.nih.gov/datasets/genome/GCA_002746185.1/
GCA_001567115.1	Bacteria	OLB16	https://www.ncbi.nlm.nih.gov/datasets/genome/GCA_001567115.1/
GCA_001784175.1	Bacteria	Lindowbacteria	https://www.ncbi.nlm.nih.gov/datasets/genome/GCA_001784175.1/
GCA_002428325.1	Bacteria	UBP4	https://www.ncbi.nlm.nih.gov/datasets/genome/GCA_002428325.1/
GCA_003290465.1	Bacteria	Sumerlaeota	https://www.ncbi.nlm.nih.gov/datasets/genome/GCA_003290465.1/
GCA_003501375.1	Bacteria	Sumerlaeota	https://www.ncbi.nlm.nih.gov/datasets/genome/GCA_003501375.1/
GCA_001778375.1	Bacteria	Firestonebacteria	https://www.ncbi.nlm.nih.gov/datasets/genome/GCA_001778375.1/
GCA_003167475.1	Bacteria	Goldbacteria	https://www.ncbi.nlm.nih.gov/datasets/genome/GCA_003167475.1/
GCA_003152075.1	Bacteria	FCPU426	https://www.ncbi.nlm.nih.gov/datasets/genome/GCA_003152075.1/
GCA_001799695.1	Bacteria	Elusimicrobiota	https://www.ncbi.nlm.nih.gov/datasets/genome/GCA_001799695.1/
GCA_001800245.1	Bacteria	Elusimicrobiota	https://www.ncbi.nlm.nih.gov/datasets/genome/GCA_001800245.1/
GCA_001800075.1	Bacteria	Elusimicrobiota	https://www.ncbi.nlm.nih.gov/datasets/genome/GCA_001800075.1/
GCA_001800095.1	Bacteria	Elusimicrobiota	https://www.ncbi.nlm.nih.gov/datasets/genome/GCA_001800095.1/
GCA_002841695.1	Bacteria	Elusimicrobiota	https://www.ncbi.nlm.nih.gov/datasets/genome/GCA_002841695.1/
GCA_003158755.1	Bacteria	Elusimicrobiota	https://www.ncbi.nlm.nih.gov/datasets/genome/GCA_003158755.1/
GCF_001027545.1	Bacteria	Elusimicrobiota	https://www.ncbi.nlm.nih.gov/datasets/genome/GCF_001027545.1/
GCA_001800495.1	Bacteria	Elusimicrobiota	https://www.ncbi.nlm.nih.gov/datasets/genome/GCA_001800495.1/
GCA_001800605.1	Bacteria	Elusimicrobiota	https://www.ncbi.nlm.nih.gov/datasets/genome/GCA_001800605.1/
GCA_002412545.1	Bacteria	Elusimicrobiota	https://www.ncbi.nlm.nih.gov/datasets/genome/GCA_002412545.1/
GCA_002780705.1	Bacteria	CG03	https://www.ncbi.nlm.nih.gov/datasets/genome/GCA_002780705.1/
GCA_002441095.1	Bacteria	UBA6262	https://www.ncbi.nlm.nih.gov/datasets/genome/GCA_002441095.1/
GCA_001804315.1	Bacteria	Omnitrophota	https://www.ncbi.nlm.nih.gov/datasets/genome/GCA_001804315.1/
GCA_002085025.1	Bacteria	Omnitrophota	https://www.ncbi.nlm.nih.gov/datasets/genome/GCA_002085025.1/
GCA_001805375.1	Bacteria	Omnitrophota	https://www.ncbi.nlm.nih.gov/datasets/genome/GCA_001805375.1/
GCA_003451585.1	Bacteria	Omnitrophota	https://www.ncbi.nlm.nih.gov/datasets/genome/GCA_003451585.1/
GCA_002796125.1	Bacteria	Omnitrophota	https://www.ncbi.nlm.nih.gov/datasets/genome/GCA_002796125.1/
GCA_001805575.1	Bacteria	Omnitrophota	https://www.ncbi.nlm.nih.gov/datasets/genome/GCA_001805575.1/
GCA_003154195.1	Bacteria	Omnitrophota	https://www.ncbi.nlm.nih.gov/datasets/genome/GCA_003154195.1/
GCA_001805885.1	Bacteria	Omnitrophota	https://www.ncbi.nlm.nih.gov/datasets/genome/GCA_001805885.1/
GCA_002787095.1	Bacteria	Omnitrophota	https://www.ncbi.nlm.nih.gov/datasets/genome/GCA_002787095.1/
GCA_002779345.1	Bacteria	Omnitrophota	https://www.ncbi.nlm.nih.gov/datasets/genome/GCA_002779345.1/
GCA_002796105.1	Bacteria	Omnitrophota	https://www.ncbi.nlm.nih.gov/datasets/genome/GCA_002796105.1/
GCA_002780805.1	Bacteria	Omnitrophota	https://www.ncbi.nlm.nih.gov/datasets/genome/GCA_002780805.1/
GCA_002783585.1	Bacteria	Omnitrophota	https://www.ncbi.nlm.nih.gov/datasets/genome/GCA_002783585.1/
GCA_003140915.1	Bacteria	Omnitrophota	https://www.ncbi.nlm.nih.gov/datasets/genome/GCA_003140915.1/
GCA_002791075.1	Bacteria	Ratteibacteria	https://www.ncbi.nlm.nih.gov/datasets/genome/GCA_002791075.1/
GCA_002440765.1	Bacteria	UBA6266	https://www.ncbi.nlm.nih.gov/datasets/genome/GCA_002440765.1/
GCA_001871015.1	Bacteria	Desantisbacteria	https://www.ncbi.nlm.nih.gov/datasets/genome/GCA_001871015.1/
GCA_002478245.1	Bacteria	UBP18	https://www.ncbi.nlm.nih.gov/datasets/genome/GCA_002478245.1/
GCA_003527405.1	Bacteria	Atribacterota	https://www.ncbi.nlm.nih.gov/datasets/genome/GCA_003527405.1/
GCA_001873945.1	Bacteria	UBA9089	https://www.ncbi.nlm.nih.gov/datasets/genome/GCA_001873945.1/
GCA_003485015.1	Bacteria	UBA9089	https://www.ncbi.nlm.nih.gov/datasets/genome/GCA_003485015.1/
GCA_003498085.1	Bacteria	UBA9089	https://www.ncbi.nlm.nih.gov/datasets/genome/GCA_003498085.1/
GCA_000431235.1	Bacteria	Firmicutes	https://www.ncbi.nlm.nih.gov/datasets/genome/GCA_000431235.1/
GCA_003245625.1	Bacteria	Firmicutes	https://www.ncbi.nlm.nih.gov/datasets/genome/GCA_003245625.1/
GCF_001189415.1	Bacteria	Firmicutes	https://www.ncbi.nlm.nih.gov/datasets/genome/GCF_001189415.1/
GCA_000433675.1	Bacteria	Firmicutes	https://www.ncbi.nlm.nih.gov/datasets/genome/GCA_000433675.1/
GCA_900320745.1	Bacteria	Firmicutes	https://www.ncbi.nlm.nih.gov/datasets/genome/GCA_900320745.1/
GCF_000702165.1	Bacteria	Firmicutes	https://www.ncbi.nlm.nih.gov/datasets/genome/GCF_000702165.1/
GCF_000828855.1	Bacteria	Firmicutes	https://www.ncbi.nlm.nih.gov/datasets/genome/GCF_000828855.1/
GCF_000178255.1	Bacteria	Firmicutes	https://www.ncbi.nlm.nih.gov/datasets/genome/GCF_000178255.1/
GCF_000440555.1	Bacteria	Firmicutes	https://www.ncbi.nlm.nih.gov/datasets/genome/GCF_000440555.1/
GCF_002902625.1	Bacteria	Firmicutes	https://www.ncbi.nlm.nih.gov/datasets/genome/GCF_002902625.1/
GCF_001618145.1	Bacteria	Firmicutes	https://www.ncbi.nlm.nih.gov/datasets/genome/GCF_001618145.1/
GCF_001908175.1	Bacteria	Firmicutes	https://www.ncbi.nlm.nih.gov/datasets/genome/GCF_001908175.1/
GCF_000503775.1	Bacteria	Firmicutes	https://www.ncbi.nlm.nih.gov/datasets/genome/GCF_000503775.1/
GCF_004522215.1	Bacteria	Firmicutes	https://www.ncbi.nlm.nih.gov/datasets/genome/GCF_004522215.1/
GCF_001049895.1	Bacteria	Firmicutes	https://www.ncbi.nlm.nih.gov/datasets/genome/GCF_001049895.1/
GCF_000942395.1	Bacteria	Firmicutes	https://www.ncbi.nlm.nih.gov/datasets/genome/GCF_000942395.1/
GCF_001742305.1	Bacteria	Firmicutes	https://www.ncbi.nlm.nih.gov/datasets/genome/GCF_001742305.1/
GCF_001561915.1	Bacteria	Firmicutes	https://www.ncbi.nlm.nih.gov/datasets/genome/GCF_001561915.1/
GCF_900099895.1	Bacteria	Firmicutes	https://www.ncbi.nlm.nih.gov/datasets/genome/GCF_900099895.1/
GCA_002159075.1	Bacteria	Firmicutes	https://www.ncbi.nlm.nih.gov/datasets/genome/GCA_002159075.1/
GCF_000218765.1	Bacteria	Firmicutes	https://www.ncbi.nlm.nih.gov/datasets/genome/GCF_000218765.1/
GCF_001311905.1	Bacteria	Firmicutes	https://www.ncbi.nlm.nih.gov/datasets/genome/GCF_001311905.1/
GCF_001653195.1	Bacteria	Firmicutes	https://www.ncbi.nlm.nih.gov/datasets/genome/GCF_001653195.1/
GCF_000092905.1	Bacteria	Firmicutes	https://www.ncbi.nlm.nih.gov/datasets/genome/GCF_000092905.1/
GCF_001399675.1	Bacteria	Firmicutes	https://www.ncbi.nlm.nih.gov/datasets/genome/GCF_001399675.1/
GCF_002335525.1	Bacteria	Firmicutes	https://www.ncbi.nlm.nih.gov/datasets/genome/GCF_002335525.1/
GCA_002423965.1	Bacteria	Firmicutes.D	https://www.ncbi.nlm.nih.gov/datasets/genome/GCA_002423965.1/
GCF_900111575.1	Bacteria	Firmicutes.D	https://www.ncbi.nlm.nih.gov/datasets/genome/GCF_900111575.1/
GCA_002385745.1	Bacteria	Firmicutes.D	https://www.ncbi.nlm.nih.gov/datasets/genome/GCA_002385745.1/
GCA_003444595.1	Bacteria	Firmicutes.D	https://www.ncbi.nlm.nih.gov/datasets/genome/GCA_003444595.1/
GCA_001916065.1	Bacteria	Firmicutes.A	https://www.ncbi.nlm.nih.gov/datasets/genome/GCA_001916065.1/
GCA_002293295.1	Bacteria	Firmicutes.A	https://www.ncbi.nlm.nih.gov/datasets/genome/GCA_002293295.1/
GCF_002252565.1	Bacteria	Firmicutes.A	https://www.ncbi.nlm.nih.gov/datasets/genome/GCF_002252565.1/
GCA_002307275.1	Bacteria	Firmicutes.A	https://www.ncbi.nlm.nih.gov/datasets/genome/GCA_002307275.1/
GCA_002308775.1	Bacteria	Firmicutes.A	https://www.ncbi.nlm.nih.gov/datasets/genome/GCA_002308775.1/
GCA_900317035.1	Bacteria	Firmicutes.A	https://www.ncbi.nlm.nih.gov/datasets/genome/GCA_900317035.1/
GCA_002297185.1	Bacteria	Firmicutes.A	https://www.ncbi.nlm.nih.gov/datasets/genome/GCA_002297185.1/
GCF_900104115.1	Bacteria	Firmicutes.A	https://www.ncbi.nlm.nih.gov/datasets/genome/GCF_900104115.1/
GCA_003527145.1	Bacteria	Firmicutes.A	https://www.ncbi.nlm.nih.gov/datasets/genome/GCA_003527145.1/
GCA_002478485.1	Bacteria	Firmicutes.A	https://www.ncbi.nlm.nih.gov/datasets/genome/GCA_002478485.1/
GCF_900142265.1	Bacteria	Firmicutes.A	https://www.ncbi.nlm.nih.gov/datasets/genome/GCF_900142265.1/
GCA_900066305.1	Bacteria	Firmicutes.A	https://www.ncbi.nlm.nih.gov/datasets/genome/GCA_900066305.1/
GCF_900107485.1	Bacteria	Firmicutes.A	https://www.ncbi.nlm.nih.gov/datasets/genome/GCF_900107485.1/
GCA_002399285.1	Bacteria	Firmicutes.A	https://www.ncbi.nlm.nih.gov/datasets/genome/GCA_002399285.1/
GCF_900129115.1	Bacteria	Firmicutes.A	https://www.ncbi.nlm.nih.gov/datasets/genome/GCF_900129115.1/
GCF_000213255.1	Bacteria	Firmicutes.A	https://www.ncbi.nlm.nih.gov/datasets/genome/GCF_000213255.1/
GCF_000166335.1	Bacteria	Firmicutes.A	https://www.ncbi.nlm.nih.gov/datasets/genome/GCF_000166335.1/
GCA_002376045.1	Bacteria	Firmicutes.A	https://www.ncbi.nlm.nih.gov/datasets/genome/GCA_002376045.1/
GCF_900142995.1	Bacteria	Firmicutes.A	https://www.ncbi.nlm.nih.gov/datasets/genome/GCF_900142995.1/
GCA_000961765.1	Bacteria	Firmicutes.B	https://www.ncbi.nlm.nih.gov/datasets/genome/GCA_000961765.1/
GCA_001512665.1	Bacteria	Firmicutes.B	https://www.ncbi.nlm.nih.gov/datasets/genome/GCA_001512665.1/
GCA_002398485.1	Bacteria	Firmicutes.B	https://www.ncbi.nlm.nih.gov/datasets/genome/GCA_002398485.1/
GCA_002482535.1	Bacteria	Firmicutes.B	https://www.ncbi.nlm.nih.gov/datasets/genome/GCA_002482535.1/
GCF_002224645.1	Bacteria	Firmicutes.B	https://www.ncbi.nlm.nih.gov/datasets/genome/GCF_002224645.1/
GCF_000019165.1	Bacteria	Firmicutes.B	https://www.ncbi.nlm.nih.gov/datasets/genome/GCF_000019165.1/
GCF_002607855.1	Bacteria	Firmicutes.B	https://www.ncbi.nlm.nih.gov/datasets/genome/GCF_002607855.1/
GCF_900100785.1	Bacteria	Firmicutes.B	https://www.ncbi.nlm.nih.gov/datasets/genome/GCF_900100785.1/
GCA_000987045.1	Bacteria	Firmicutes.B	https://www.ncbi.nlm.nih.gov/datasets/genome/GCA_000987045.1/
GCA_001508005.1	Bacteria	Firmicutes.B	https://www.ncbi.nlm.nih.gov/datasets/genome/GCA_001508005.1/
GCA_002352935.1	Bacteria	Firmicutes.B	https://www.ncbi.nlm.nih.gov/datasets/genome/GCA_002352935.1/
GCF_002207765.1	Bacteria	Firmicutes.B	https://www.ncbi.nlm.nih.gov/datasets/genome/GCF_002207765.1/
GCA_002418765.1	Bacteria	Firmicutes.B	https://www.ncbi.nlm.nih.gov/datasets/genome/GCA_002418765.1/
GCF_000620305.1	Bacteria	Firmicutes.B	https://www.ncbi.nlm.nih.gov/datasets/genome/GCF_000620305.1/
GCA_001513545.1	Bacteria	Firmicutes.B	https://www.ncbi.nlm.nih.gov/datasets/genome/GCA_001513545.1/
GCF_900176005.1	Bacteria	Firmicutes.B	https://www.ncbi.nlm.nih.gov/datasets/genome/GCF_900176005.1/
GCA_002329495.1	Bacteria	Firmicutes.B	https://www.ncbi.nlm.nih.gov/datasets/genome/GCA_002329495.1/
GCF_000024605.1	Bacteria	Firmicutes.B	https://www.ncbi.nlm.nih.gov/datasets/genome/GCF_000024605.1/
GCF_001950325.1	Bacteria	Firmicutes.B	https://www.ncbi.nlm.nih.gov/datasets/genome/GCF_001950325.1/
GCA_002329525.1	Bacteria	Firmicutes.C	https://www.ncbi.nlm.nih.gov/datasets/genome/GCA_002329525.1/
GCF_000425045.1	Bacteria	Firmicutes.C	https://www.ncbi.nlm.nih.gov/datasets/genome/GCF_000425045.1/
GCF_001553315.1	Bacteria	Firmicutes.C	https://www.ncbi.nlm.nih.gov/datasets/genome/GCF_001553315.1/
GCF_000430605.1	Bacteria	Firmicutes.C	https://www.ncbi.nlm.nih.gov/datasets/genome/GCF_000430605.1/
GCF_900104455.1	Bacteria	Firmicutes.C	https://www.ncbi.nlm.nih.gov/datasets/genome/GCF_900104455.1/
GCF_002257705.1	Bacteria	Firmicutes.C	https://www.ncbi.nlm.nih.gov/datasets/genome/GCF_002257705.1/
GCA_002411145.1	Bacteria	Firmicutes.C	https://www.ncbi.nlm.nih.gov/datasets/genome/GCA_002411145.1/
GCA_002345475.1	Bacteria	Firmicutes.H	https://www.ncbi.nlm.nih.gov/datasets/genome/GCA_002345475.1/
GCA_002291985.1	Bacteria	Firmicutes.E	https://www.ncbi.nlm.nih.gov/datasets/genome/GCA_002291985.1/
GCA_003449495.1	Bacteria	Firmicutes.E	https://www.ncbi.nlm.nih.gov/datasets/genome/GCA_003449495.1/
GCA_003599345.1	Bacteria	Firmicutes.E	https://www.ncbi.nlm.nih.gov/datasets/genome/GCA_003599345.1/
GCA_002376005.1	Bacteria	Firmicutes.E	https://www.ncbi.nlm.nih.gov/datasets/genome/GCA_002376005.1/
GCA_002385465.1	Bacteria	Firmicutes.E	https://www.ncbi.nlm.nih.gov/datasets/genome/GCA_002385465.1/
GCA_003242195.1	Bacteria	Firmicutes.E	https://www.ncbi.nlm.nih.gov/datasets/genome/GCA_003242195.1/
GCA_003242675.1	Bacteria	Firmicutes.E	https://www.ncbi.nlm.nih.gov/datasets/genome/GCA_003242675.1/
GCA_003023725.1	Bacteria	Firmicutes.E	https://www.ncbi.nlm.nih.gov/datasets/genome/GCA_003023725.1/
GCA_002375895.1	Bacteria	Firmicutes.E	https://www.ncbi.nlm.nih.gov/datasets/genome/GCA_002375895.1/
GCA_002375925.1	Bacteria	Firmicutes.E	https://www.ncbi.nlm.nih.gov/datasets/genome/GCA_002375925.1/
GCA_001513125.1	Bacteria	DTU030	https://www.ncbi.nlm.nih.gov/datasets/genome/GCA_001513125.1/
GCA_003070825.1	Bacteria	Firmicutes.F	https://www.ncbi.nlm.nih.gov/datasets/genome/GCA_003070825.1/
GCF_000328625.1	Bacteria	Firmicutes.F	https://www.ncbi.nlm.nih.gov/datasets/genome/GCF_000328625.1/
GCF_000020005.1	Bacteria	Firmicutes.D	https://www.ncbi.nlm.nih.gov/datasets/genome/GCF_000020005.1/
GCA_001513145.1	Bacteria	Firmicutes.G	https://www.ncbi.nlm.nih.gov/datasets/genome/GCA_001513145.1/
GCA_900016865.1	Bacteria	Firmicutes.G	https://www.ncbi.nlm.nih.gov/datasets/genome/GCA_900016865.1/
GCA_002452295.1	Bacteria	Firmicutes.G	https://www.ncbi.nlm.nih.gov/datasets/genome/GCA_002452295.1/
GCA_002399265.1	Bacteria	Firmicutes.G	https://www.ncbi.nlm.nih.gov/datasets/genome/GCA_002399265.1/
GCA_002409975.1	Bacteria	Firmicutes.G	https://www.ncbi.nlm.nih.gov/datasets/genome/GCA_002409975.1/
GCA_002426645.1	Bacteria	Firmicutes.G	https://www.ncbi.nlm.nih.gov/datasets/genome/GCA_002426645.1/
GCA_001513395.1	Bacteria	Firmicutes.G	https://www.ncbi.nlm.nih.gov/datasets/genome/GCA_001513395.1/
GCA_001513495.1	Bacteria	Firmicutes.G	https://www.ncbi.nlm.nih.gov/datasets/genome/GCA_001513495.1/
GCA_002396805.1	Bacteria	Firmicutes.G	https://www.ncbi.nlm.nih.gov/datasets/genome/GCA_002396805.1/
GCA_002159155.1	Bacteria	Firmicutes.G	https://www.ncbi.nlm.nih.gov/datasets/genome/GCA_002159155.1/
GCA_002399235.1	Bacteria	Firmicutes.G	https://www.ncbi.nlm.nih.gov/datasets/genome/GCA_002399235.1/
GCA_002408345.1	Bacteria	Firmicutes.G	https://www.ncbi.nlm.nih.gov/datasets/genome/GCA_002408345.1/
GCA_000434775.1	Bacteria	Actinobacteriota	https://www.ncbi.nlm.nih.gov/datasets/genome/GCA_000434775.1/
GCA_002347365.1	Bacteria	Actinobacteriota	https://www.ncbi.nlm.nih.gov/datasets/genome/GCA_002347365.1/
GCA_001437855.1	Bacteria	Actinobacteriota	https://www.ncbi.nlm.nih.gov/datasets/genome/GCA_001437855.1/
GCF_000384115.1	Bacteria	Actinobacteriota	https://www.ncbi.nlm.nih.gov/datasets/genome/GCF_000384115.1/
GCF_000015025.1	Bacteria	Actinobacteriota	https://www.ncbi.nlm.nih.gov/datasets/genome/GCF_000015025.1/
GCF_001942305.1	Bacteria	Actinobacteriota	https://www.ncbi.nlm.nih.gov/datasets/genome/GCF_001942305.1/
GCF_900106035.1	Bacteria	Actinobacteriota	https://www.ncbi.nlm.nih.gov/datasets/genome/GCF_900106035.1/
GCF_001591405.1	Bacteria	Actinobacteria	https://www.ncbi.nlm.nih.gov/datasets/genome/GCF_001591405.1/
GCF_003047285.1	Bacteria	Actinobacteriota	https://www.ncbi.nlm.nih.gov/datasets/genome/GCF_003047285.1/
GCF_003443735.1	Bacteria	Actinobacteriota	https://www.ncbi.nlm.nih.gov/datasets/genome/GCF_003443735.1/
GCF_004348535.1	Bacteria	Actinobacteriota	https://www.ncbi.nlm.nih.gov/datasets/genome/GCF_004348535.1/
GCA_002413185.1	Bacteria	Actinobacteriota	https://www.ncbi.nlm.nih.gov/datasets/genome/GCA_002413185.1/
GCA_003021615.1	Bacteria	Actinobacteriota	https://www.ncbi.nlm.nih.gov/datasets/genome/GCA_003021615.1/
GCF_000969705.1	Bacteria	Actinobacteriota	https://www.ncbi.nlm.nih.gov/datasets/genome/GCF_000969705.1/
GCA_001767695.1	Bacteria	Actinobacteriota	https://www.ncbi.nlm.nih.gov/datasets/genome/GCA_001767695.1/
GCA_002352645.1	Bacteria	Actinobacteriota	https://www.ncbi.nlm.nih.gov/datasets/genome/GCA_002352645.1/
GCA_002722565.1	Bacteria	Actinobacteriota	https://www.ncbi.nlm.nih.gov/datasets/genome/GCA_002722565.1/
GCA_003162395.1	Bacteria	Actinobacteriota	https://www.ncbi.nlm.nih.gov/datasets/genome/GCA_003162395.1/
GCA_003140175.1	Bacteria	Actinobacteriota	https://www.ncbi.nlm.nih.gov/datasets/genome/GCA_003140175.1/
GCA_001464275.1	Bacteria	Actinobacteriota	https://www.ncbi.nlm.nih.gov/datasets/genome/GCA_001464275.1/
GCA_003138355.1	Bacteria	Actinobacteriota	https://www.ncbi.nlm.nih.gov/datasets/genome/GCA_003138355.1/
GCA_002347645.1	Bacteria	Actinobacteriota	https://www.ncbi.nlm.nih.gov/datasets/genome/GCA_002347645.1/
GCA_001768675.1	Bacteria	Actinobacteriota	https://www.ncbi.nlm.nih.gov/datasets/genome/GCA_001768675.1/
GCA_002897715.1	Bacteria	Actinobacteriota	https://www.ncbi.nlm.nih.gov/datasets/genome/GCA_002897715.1/
GCF_001029505.1	Bacteria	Actinobacteriota	https://www.ncbi.nlm.nih.gov/datasets/genome/GCF_001029505.1/
GCA_001768645.1	Bacteria	Actinobacteriota	https://www.ncbi.nlm.nih.gov/datasets/genome/GCA_001768645.1/
GCA_003157385.1	Bacteria	Actinobacteriota	https://www.ncbi.nlm.nih.gov/datasets/genome/GCA_003157385.1/
GCA_001871795.1	Bacteria	Actinobacteriota	https://www.ncbi.nlm.nih.gov/datasets/genome/GCA_001871795.1/
GCA_002366545.1	Bacteria	Actinobacteriota	https://www.ncbi.nlm.nih.gov/datasets/genome/GCA_002366545.1/
GCA_002779205.1	Bacteria	Actinobacteriota	https://www.ncbi.nlm.nih.gov/datasets/genome/GCA_002779205.1/
GCA_002305165.1	Bacteria	Armatimonadota	https://www.ncbi.nlm.nih.gov/datasets/genome/GCA_002305165.1/
GCA_003542955.1	Bacteria	Armatimonadota	https://www.ncbi.nlm.nih.gov/datasets/genome/GCA_003542955.1/
GCA_002779825.1	Bacteria	Armatimonadota	https://www.ncbi.nlm.nih.gov/datasets/genome/GCA_002779825.1/
GCF_002973605.1	Bacteria	Armatimonadota	https://www.ncbi.nlm.nih.gov/datasets/genome/GCF_002973605.1/
GCA_002409445.1	Bacteria	Armatimonadota	https://www.ncbi.nlm.nih.gov/datasets/genome/GCA_002409445.1/
GCA_002435745.1	Bacteria	UBP15	https://www.ncbi.nlm.nih.gov/datasets/genome/GCA_002435745.1/
GCA_002898575.1	Bacteria	Armatimonadota	https://www.ncbi.nlm.nih.gov/datasets/genome/GCA_002898575.1/
GCA_002352215.1	Bacteria	Armatimonadota	https://www.ncbi.nlm.nih.gov/datasets/genome/GCA_002352215.1/
GCA_002898555.1	Bacteria	Armatimonadota	https://www.ncbi.nlm.nih.gov/datasets/genome/GCA_002898555.1/
GCA_002431715.1	Bacteria	Armatimonadota	https://www.ncbi.nlm.nih.gov/datasets/genome/GCA_002431715.1/
GCA_003134215.1	Bacteria	Armatimonadota	https://www.ncbi.nlm.nih.gov/datasets/genome/GCA_003134215.1/
GCF_000427095.1	Bacteria	Armatimonadota	https://www.ncbi.nlm.nih.gov/datasets/genome/GCF_000427095.1/
GCA_002898895.1	Bacteria	Armatimonadota	https://www.ncbi.nlm.nih.gov/datasets/genome/GCA_002898895.1/
GCA_002898935.1	Bacteria	CSP1.3	https://www.ncbi.nlm.nih.gov/datasets/genome/GCA_002898935.1/
GCA_002410925.1	Bacteria	UBP13	https://www.ncbi.nlm.nih.gov/datasets/genome/GCA_002410925.1/
GCA_003167155.1	Bacteria	Eremiobacterota	https://www.ncbi.nlm.nih.gov/datasets/genome/GCA_003167155.1/
GCA_003244105.1	Bacteria	Eremiobacterota	https://www.ncbi.nlm.nih.gov/datasets/genome/GCA_003244105.1/
GCA_900313515.1	Bacteria	Eremiobacterota	https://www.ncbi.nlm.nih.gov/datasets/genome/GCA_900313515.1/
GCA_000503835.1	Bacteria	Patescibacteria	https://www.ncbi.nlm.nih.gov/datasets/genome/GCA_000503835.1/
GCA_002770755.1	Bacteria	Patescibacteria	https://www.ncbi.nlm.nih.gov/datasets/genome/GCA_002770755.1/
GCA_002774285.1	Bacteria	Patescibacteria	https://www.ncbi.nlm.nih.gov/datasets/genome/GCA_002774285.1/
GCA_001772665.1	Bacteria	Patescibacteria	https://www.ncbi.nlm.nih.gov/datasets/genome/GCA_001772665.1/
GCA_002774225.1	Bacteria	Patescibacteria	https://www.ncbi.nlm.nih.gov/datasets/genome/GCA_002774225.1/
GCA_001772805.1	Bacteria	Patescibacteria	https://www.ncbi.nlm.nih.gov/datasets/genome/GCA_001772805.1/
GCA_001567355.1	Bacteria	Patescibacteria	https://www.ncbi.nlm.nih.gov/datasets/genome/GCA_001567355.1/
GCA_002419125.1	Bacteria	Patescibacteria	https://www.ncbi.nlm.nih.gov/datasets/genome/GCA_002419125.1/
GCA_000999095.1	Bacteria	Patescibacteria	https://www.ncbi.nlm.nih.gov/datasets/genome/GCA_000999095.1/
GCA_001788215.1	Bacteria	Patescibacteria	https://www.ncbi.nlm.nih.gov/datasets/genome/GCA_001788215.1/
GCA_002050095.1	Bacteria	Patescibacteria	https://www.ncbi.nlm.nih.gov/datasets/genome/GCA_002050095.1/
GCA_001782075.1	Bacteria	Patescibacteria	https://www.ncbi.nlm.nih.gov/datasets/genome/GCA_001782075.1/
GCA_003545435.1	Bacteria	Patescibacteria	https://www.ncbi.nlm.nih.gov/datasets/genome/GCA_003545435.1/
GCA_001775055.1	Bacteria	Patescibacteria	https://www.ncbi.nlm.nih.gov/datasets/genome/GCA_001775055.1/
GCA_001777455.1	Bacteria	Patescibacteria	https://www.ncbi.nlm.nih.gov/datasets/genome/GCA_001777455.1/
GCA_001816385.1	Bacteria	Patescibacteria	https://www.ncbi.nlm.nih.gov/datasets/genome/GCA_001816385.1/
GCA_002306345.1	Bacteria	Patescibacteria	https://www.ncbi.nlm.nih.gov/datasets/genome/GCA_002306345.1/
GCA_002304845.1	Bacteria	Patescibacteria	https://www.ncbi.nlm.nih.gov/datasets/genome/GCA_002304845.1/
GCA_001816655.1	Bacteria	Patescibacteria	https://www.ncbi.nlm.nih.gov/datasets/genome/GCA_001816655.1/
GCA_002084955.1	Bacteria	Patescibacteria	https://www.ncbi.nlm.nih.gov/datasets/genome/GCA_002084955.1/
GCA_002791435.1	Bacteria	Patescibacteria	https://www.ncbi.nlm.nih.gov/datasets/genome/GCA_002791435.1/
GCA_000992445.2	Bacteria	Patescibacteria	https://www.ncbi.nlm.nih.gov/datasets/genome/GCA_000992445.2/
GCA_000996085.1	Bacteria	Patescibacteria	https://www.ncbi.nlm.nih.gov/datasets/genome/GCA_000996085.1/
GCA_001795795.1	Bacteria	Patescibacteria	https://www.ncbi.nlm.nih.gov/datasets/genome/GCA_001795795.1/
GCA_002785165.1	Bacteria	Patescibacteria	https://www.ncbi.nlm.nih.gov/datasets/genome/GCA_002785165.1/
GCA_001819495.1	Bacteria	Patescibacteria	https://www.ncbi.nlm.nih.gov/datasets/genome/GCA_001819495.1/
GCA_000996035.1	Bacteria	Patescibacteria	https://www.ncbi.nlm.nih.gov/datasets/genome/GCA_000996035.1/
GCA_002413065.1	Bacteria	Patescibacteria	https://www.ncbi.nlm.nih.gov/datasets/genome/GCA_002413065.1/
GCA_001778785.1	Bacteria	Patescibacteria	https://www.ncbi.nlm.nih.gov/datasets/genome/GCA_001778785.1/
GCA_001778875.1	Bacteria	Patescibacteria	https://www.ncbi.nlm.nih.gov/datasets/genome/GCA_001778875.1/
GCA_001819875.1	Bacteria	Patescibacteria	https://www.ncbi.nlm.nih.gov/datasets/genome/GCA_001819875.1/
GCA_000998135.1	Bacteria	Patescibacteria	https://www.ncbi.nlm.nih.gov/datasets/genome/GCA_000998135.1/
GCA_001774075.1	Bacteria	Patescibacteria	https://www.ncbi.nlm.nih.gov/datasets/genome/GCA_001774075.1/
GCA_002772205.1	Bacteria	Patescibacteria	https://www.ncbi.nlm.nih.gov/datasets/genome/GCA_002772205.1/
GCA_001773975.1	Bacteria	Patescibacteria	https://www.ncbi.nlm.nih.gov/datasets/genome/GCA_001773975.1/
GCA_001820055.1	Bacteria	Patescibacteria	https://www.ncbi.nlm.nih.gov/datasets/genome/GCA_001820055.1/
GCA_001824325.1	Bacteria	Patescibacteria	https://www.ncbi.nlm.nih.gov/datasets/genome/GCA_001824325.1/
GCA_003021915.1	Bacteria	Patescibacteria	https://www.ncbi.nlm.nih.gov/datasets/genome/GCA_003021915.1/
GCA_001817115.1	Bacteria	Patescibacteria	https://www.ncbi.nlm.nih.gov/datasets/genome/GCA_001817115.1/
GCA_002792135.1	Bacteria	Patescibacteria	https://www.ncbi.nlm.nih.gov/datasets/genome/GCA_002792135.1/
GCA_003534085.1	Bacteria	Patescibacteria	https://www.ncbi.nlm.nih.gov/datasets/genome/GCA_003534085.1/
GCA_000995845.1	Bacteria	Patescibacteria	https://www.ncbi.nlm.nih.gov/datasets/genome/GCA_000995845.1/
GCA_001791465.1	Bacteria	Patescibacteria	https://www.ncbi.nlm.nih.gov/datasets/genome/GCA_001791465.1/
GCA_001791325.1	Bacteria	Patescibacteria	https://www.ncbi.nlm.nih.gov/datasets/genome/GCA_001791325.1/
GCA_000998185.1	Bacteria	Patescibacteria	https://www.ncbi.nlm.nih.gov/datasets/genome/GCA_000998185.1/
GCA_003056205.1	Bacteria	Patescibacteria	https://www.ncbi.nlm.nih.gov/datasets/genome/GCA_003056205.1/
GCA_001817495.1	Bacteria	Patescibacteria	https://www.ncbi.nlm.nih.gov/datasets/genome/GCA_001817495.1/
GCA_002402995.1	Bacteria	Patescibacteria	https://www.ncbi.nlm.nih.gov/datasets/genome/GCA_002402995.1/
GCA_002793075.1	Bacteria	Patescibacteria	https://www.ncbi.nlm.nih.gov/datasets/genome/GCA_002793075.1/
GCA_001818315.1	Bacteria	Patescibacteria	https://www.ncbi.nlm.nih.gov/datasets/genome/GCA_001818315.1/
GCA_002784945.1	Bacteria	Patescibacteria	https://www.ncbi.nlm.nih.gov/datasets/genome/GCA_002784945.1/
GCA_001778095.1	Bacteria	Patescibacteria	https://www.ncbi.nlm.nih.gov/datasets/genome/GCA_001778095.1/
GCA_002772895.1	Bacteria	Patescibacteria	https://www.ncbi.nlm.nih.gov/datasets/genome/GCA_002772895.1/
GCA_001782805.1	Bacteria	Patescibacteria	https://www.ncbi.nlm.nih.gov/datasets/genome/GCA_001782805.1/
GCA_002688135.1	Bacteria	Patescibacteria	https://www.ncbi.nlm.nih.gov/datasets/genome/GCA_002688135.1/
GCA_002774425.1	Bacteria	Patescibacteria	https://www.ncbi.nlm.nih.gov/datasets/genome/GCA_002774425.1/
GCA_001778235.1	Bacteria	Patescibacteria	https://www.ncbi.nlm.nih.gov/datasets/genome/GCA_001778235.1/
GCA_000999025.1	Bacteria	Patescibacteria	https://www.ncbi.nlm.nih.gov/datasets/genome/GCA_000999025.1/
GCA_001818155.1	Bacteria	Patescibacteria	https://www.ncbi.nlm.nih.gov/datasets/genome/GCA_001818155.1/
GCA_001818435.1	Bacteria	Patescibacteria	https://www.ncbi.nlm.nih.gov/datasets/genome/GCA_001818435.1/
GCA_001780035.1	Bacteria	Patescibacteria	https://www.ncbi.nlm.nih.gov/datasets/genome/GCA_001780035.1/
GCA_000993595.1	Bacteria	Patescibacteria	https://www.ncbi.nlm.nih.gov/datasets/genome/GCA_000993595.1/
GCA_002401425.1	Bacteria	Patescibacteria	https://www.ncbi.nlm.nih.gov/datasets/genome/GCA_002401425.1/
GCA_002436205.1	Bacteria	Patescibacteria	https://www.ncbi.nlm.nih.gov/datasets/genome/GCA_002436205.1/
GCA_002747745.1	Bacteria	Patescibacteria	https://www.ncbi.nlm.nih.gov/datasets/genome/GCA_002747745.1/
GCA_003154375.1	Bacteria	Patescibacteria	https://www.ncbi.nlm.nih.gov/datasets/genome/GCA_003154375.1/
GCA_002335145.1	Bacteria	Patescibacteria	https://www.ncbi.nlm.nih.gov/datasets/genome/GCA_002335145.1/
GCA_002791215.1	Bacteria	Patescibacteria	https://www.ncbi.nlm.nih.gov/datasets/genome/GCA_002791215.1/
GCA_002783265.1	Bacteria	Patescibacteria	https://www.ncbi.nlm.nih.gov/datasets/genome/GCA_002783265.1/
GCA_001773455.1	Bacteria	Patescibacteria	https://www.ncbi.nlm.nih.gov/datasets/genome/GCA_001773455.1/
GCA_000993275.1	Bacteria	Patescibacteria	https://www.ncbi.nlm.nih.gov/datasets/genome/GCA_000993275.1/
GCA_002785325.1	Bacteria	Patescibacteria	https://www.ncbi.nlm.nih.gov/datasets/genome/GCA_002785325.1/
GCA_001788565.1	Bacteria	Patescibacteria	https://www.ncbi.nlm.nih.gov/datasets/genome/GCA_001788565.1/
GCA_002415345.1	Bacteria	Patescibacteria	https://www.ncbi.nlm.nih.gov/datasets/genome/GCA_002415345.1/
GCA_002792735.1	Bacteria	Patescibacteria	https://www.ncbi.nlm.nih.gov/datasets/genome/GCA_002792735.1/
GCA_001029735.1	Bacteria	Patescibacteria	https://www.ncbi.nlm.nih.gov/datasets/genome/GCA_001029735.1/
GCA_002780235.1	Bacteria	Patescibacteria	https://www.ncbi.nlm.nih.gov/datasets/genome/GCA_002780235.1/
GCA_001774395.1	Bacteria	Patescibacteria	https://www.ncbi.nlm.nih.gov/datasets/genome/GCA_001774395.1/
GCA_002305395.1	Bacteria	Patescibacteria	https://www.ncbi.nlm.nih.gov/datasets/genome/GCA_002305395.1/
GCA_001029795.1	Bacteria	Patescibacteria	https://www.ncbi.nlm.nih.gov/datasets/genome/GCA_001029795.1/
GCA_002773985.1	Bacteria	Patescibacteria	https://www.ncbi.nlm.nih.gov/datasets/genome/GCA_002773985.1/
GCA_001873755.1	Bacteria	Patescibacteria	https://www.ncbi.nlm.nih.gov/datasets/genome/GCA_001873755.1/
GCA_001443375.1	Bacteria	Chloroflexota	https://www.ncbi.nlm.nih.gov/datasets/genome/GCA_001443375.1/
GCA_003243965.1	Bacteria	Chloroflexota	https://www.ncbi.nlm.nih.gov/datasets/genome/GCA_003243965.1/
GCA_001898225.1	Bacteria	Chloroflexota	https://www.ncbi.nlm.nih.gov/datasets/genome/GCA_001898225.1/
GCA_002292925.1	Bacteria	Chloroflexota	https://www.ncbi.nlm.nih.gov/datasets/genome/GCA_002292925.1/
GCA_002440805.1	Bacteria	Chloroflexota	https://www.ncbi.nlm.nih.gov/datasets/genome/GCA_002440805.1/
GCF_000025005.1	Bacteria	Chloroflexota	https://www.ncbi.nlm.nih.gov/datasets/genome/GCF_000025005.1/
GCA_002347925.1	Bacteria	Chloroflexota	https://www.ncbi.nlm.nih.gov/datasets/genome/GCA_002347925.1/
GCA_002413265.1	Bacteria	Chloroflexota	https://www.ncbi.nlm.nih.gov/datasets/genome/GCA_002413265.1/
GCA_002436065.1	Bacteria	Chloroflexota	https://www.ncbi.nlm.nih.gov/datasets/genome/GCA_002436065.1/
GCA_002404055.1	Bacteria	Chloroflexota	https://www.ncbi.nlm.nih.gov/datasets/genome/GCA_002404055.1/
GCF_003967555.1	Bacteria	Chloroflexota	https://www.ncbi.nlm.nih.gov/datasets/genome/GCF_003967555.1/
GCA_002348045.1	Bacteria	Chloroflexota	https://www.ncbi.nlm.nih.gov/datasets/genome/GCA_002348045.1/
GCA_002423325.1	Bacteria	Chloroflexota	https://www.ncbi.nlm.nih.gov/datasets/genome/GCA_002423325.1/
GCA_002366595.1	Bacteria	Chloroflexota	https://www.ncbi.nlm.nih.gov/datasets/genome/GCA_002366595.1/
GCA_002400365.1	Bacteria	Chloroflexota	https://www.ncbi.nlm.nih.gov/datasets/genome/GCA_002400365.1/
GCA_002366755.1	Bacteria	Chloroflexota	https://www.ncbi.nlm.nih.gov/datasets/genome/GCA_002366755.1/
GCA_003451595.1	Bacteria	Chloroflexota	https://www.ncbi.nlm.nih.gov/datasets/genome/GCA_003451595.1/
GCA_003130875.1	Bacteria	Chloroflexota	https://www.ncbi.nlm.nih.gov/datasets/genome/GCA_003130875.1/
GCA_002702065.1	Bacteria	Chloroflexota	https://www.ncbi.nlm.nih.gov/datasets/genome/GCA_002702065.1/
GCF_900066015.1	Bacteria	Chloroflexota	https://www.ncbi.nlm.nih.gov/datasets/genome/GCF_900066015.1/
GCA_002841995.1	Bacteria	Chloroflexota	https://www.ncbi.nlm.nih.gov/datasets/genome/GCA_002841995.1/
GCF_900187885.1	Bacteria	Chloroflexota	https://www.ncbi.nlm.nih.gov/datasets/genome/GCF_900187885.1/
GCF_001306175.1	Bacteria	Chloroflexota	https://www.ncbi.nlm.nih.gov/datasets/genome/GCF_001306175.1/
GCA_001795235.1	Bacteria	Chloroflexota	https://www.ncbi.nlm.nih.gov/datasets/genome/GCA_001795235.1/
GCA_002239025.1	Bacteria	Chloroflexota	https://www.ncbi.nlm.nih.gov/datasets/genome/GCA_002239025.1/
GCA_002011475.1	Bacteria	Chloroflexota	https://www.ncbi.nlm.nih.gov/datasets/genome/GCA_002011475.1/
GCA_002347295.1	Bacteria	Chloroflexota	https://www.ncbi.nlm.nih.gov/datasets/genome/GCA_002347295.1/
GCA_002352365.1	Bacteria	Chloroflexota	https://www.ncbi.nlm.nih.gov/datasets/genome/GCA_002352365.1/
GCA_002367275.1	Bacteria	Chloroflexota	https://www.ncbi.nlm.nih.gov/datasets/genome/GCA_002367275.1/
GCA_003484395.1	Bacteria	Chloroflexota	https://www.ncbi.nlm.nih.gov/datasets/genome/GCA_003484395.1/
GCA_003229915.1	Bacteria	Chloroflexota	https://www.ncbi.nlm.nih.gov/datasets/genome/GCA_003229915.1/
GCF_001953175.1	Bacteria	Chloroflexota	https://www.ncbi.nlm.nih.gov/datasets/genome/GCF_001953175.1/
GCA_002450515.1	Bacteria	Chloroflexota	https://www.ncbi.nlm.nih.gov/datasets/genome/GCA_002450515.1/
GCA_002717805.1	Bacteria	Chloroflexota	https://www.ncbi.nlm.nih.gov/datasets/genome/GCA_002717805.1/
GCA_002710215.1	Bacteria	Chloroflexota	https://www.ncbi.nlm.nih.gov/datasets/genome/GCA_002710215.1/
GCA_002717925.1	Bacteria	Chloroflexota	https://www.ncbi.nlm.nih.gov/datasets/genome/GCA_002717925.1/
GCA_002717565.1	Bacteria	Chloroflexota	https://www.ncbi.nlm.nih.gov/datasets/genome/GCA_002717565.1/
GCA_002721445.1	Bacteria	Chloroflexota	https://www.ncbi.nlm.nih.gov/datasets/genome/GCA_002721445.1/
GCA_003228115.1	Bacteria	Chloroflexota	https://www.ncbi.nlm.nih.gov/datasets/genome/GCA_003228115.1/
GCA_002450835.1	Bacteria	Chloroflexota	https://www.ncbi.nlm.nih.gov/datasets/genome/GCA_002450835.1/
GCA_002708145.1	Bacteria	Chloroflexota	https://www.ncbi.nlm.nih.gov/datasets/genome/GCA_002708145.1/
GCA_003151665.1	Bacteria	Dormibacterota	https://www.ncbi.nlm.nih.gov/datasets/genome/GCA_003151665.1/
GCA_003244045.1	Bacteria	Dormibacterota	https://www.ncbi.nlm.nih.gov/datasets/genome/GCA_003244045.1/
GCA_001771365.1	Bacteria	Margulisbacteria	https://www.ncbi.nlm.nih.gov/datasets/genome/GCA_001771365.1/
GCA_001771505.1	Bacteria	Margulisbacteria	https://www.ncbi.nlm.nih.gov/datasets/genome/GCA_001771505.1/
GCA_001783275.1	Bacteria	Margulisbacteria	https://www.ncbi.nlm.nih.gov/datasets/genome/GCA_001783275.1/
GCA_003242895.1	Bacteria	Margulisbacteria	https://www.ncbi.nlm.nih.gov/datasets/genome/GCA_003242895.1/
GCA_002433595.1	Bacteria	Margulisbacteria	https://www.ncbi.nlm.nih.gov/datasets/genome/GCA_002433595.1/
GCA_002716725.1	Bacteria	Margulisbacteria	https://www.ncbi.nlm.nih.gov/datasets/genome/GCA_002716725.1/
GCA_002050035.1	Bacteria	4484.113	https://www.ncbi.nlm.nih.gov/datasets/genome/GCA_002050035.1/
GCF_000212395.1	Bacteria	Thermodesulfobiota	https://www.ncbi.nlm.nih.gov/datasets/genome/GCF_000212395.1/
GCA_001464165.1	Bacteria	Cyanobacteria	https://www.ncbi.nlm.nih.gov/datasets/genome/GCA_001464165.1/
GCA_001784555.1	Bacteria	Cyanobacteria	https://www.ncbi.nlm.nih.gov/datasets/genome/GCA_001784555.1/
GCA_003149375.1	Bacteria	Cyanobacteria	https://www.ncbi.nlm.nih.gov/datasets/genome/GCA_003149375.1/
GCA_900313115.1	Bacteria	Cyanobacteria	https://www.ncbi.nlm.nih.gov/datasets/genome/GCA_900313115.1/
GCA_002783405.1	Bacteria	Cyanobacteria	https://www.ncbi.nlm.nih.gov/datasets/genome/GCA_002783405.1/
GCA_003503675.1	Bacteria	Cyanobacteria	https://www.ncbi.nlm.nih.gov/datasets/genome/GCA_003503675.1/
GCF_000484535.1	Bacteria	Cyanobacteria	https://www.ncbi.nlm.nih.gov/datasets/genome/GCF_000484535.1/
GCF_000013205.1	Bacteria	Cyanobacteria	https://www.ncbi.nlm.nih.gov/datasets/genome/GCF_000013205.1/
GCF_001870225.1	Bacteria	Cyanobacteria	https://www.ncbi.nlm.nih.gov/datasets/genome/GCF_001870225.1/
