# Supplementary material for: Timing the evolution of phosphorus-cycling enzymes through geological time using phylogenomics
Source: Nat Commun. 2024 May 2;15:3703. doi: 10.1038/s41467-024-47914-0 (PMC11066067; doi:10.1038/s41467-024-47914-0)
Supplement: Supplementary file 6 — Source data [file 41467_2024_47914_MOESM6_ESM.xlsx]

## Sheet: Figure3
event	left.node	right.node	left.date	right.date	midpoint.date	gene_name	Function
hgt	902	GCF.900102465.1.Bacteria.Proteobacteria	1531.25	0	765.625	HtxA	Hypophosphite
hgt	902	GCF.900102465.1.Bacteria.Proteobacteria	1531.25	0	765.625	HtxA	Hypophosphite
hgt	963	GCA.002702065.1.Bacteria.Chloroflexota	1859.35	0	929.673	HtxA	Hypophosphite
los	995	GCF.000264455.2.Bacteria.Proteobacteria	1956.2	0	978.1	HtxA	Hypophosphite
hgt	928	GCA.002731375.1.Bacteria.Proteobacteria	1734.36	0	867.18	HtxA	Hypophosphite
hgt	993	GCA.002717185.1.Bacteria.Proteobacteria	1951.09	0	975.545	HtxA	Hypophosphite
spe	NA	1149	NA	2217.14	NA	HtxA	Hypophosphite
los	943	GCA.002701885.1.Bacteria.Proteobacteria	1797.56	0	898.778	HtxA	Hypophosphite
spe	NA	1170	NA	2253.55	NA	HtxA	Hypophosphite
los	1170	1153	2253.55	2221.01	2237.28	HtxA	Hypophosphite
spe	NA	921	NA	1693.58	NA	HtxA	Hypophosphite
los	921	GCA.002291925.1.Bacteria.Proteobacteria	1693.58	0	846.788	HtxA	Hypophosphite
hgt	1294	GCA.002708145.1.Bacteria.Chloroflexota	2391.86	0	1195.93	HtxA	Hypophosphite
los	1074	1038	2112.01	2056.51	2084.26	HtxA	Hypophosphite
hgt	1074	1038	2112.01	2056.51	2084.26	HtxA	Hypophosphite
spe	NA	1214	NA	2299.51	NA	HtxA	Hypophosphite
hgt	1303	1214	2401.52	2299.51	2350.52	HtxA	Hypophosphite
hgt	1516	GCA.002707655.1.Bacteria.SAR324	2693.84	0	1346.92	HtxA	Hypophosphite
spe	NA	1475	NA	2618.66	NA	HtxA	Hypophosphite
los	1149	1049	2217.14	2071.24	2144.19	HtxA	Hypophosphite
hgt	1242	GCA.002693325.1.Bacteria.Latescibacterota	2327.38	0	1163.69	HtxA	Hypophosphite
hgt	1481	GCA.002239025.1.Bacteria.Chloroflexota	2636.05	0	1318.03	HtxA	Hypophosphite
hgt	876	GCA.000209225.1.Eukaryota.Cnidaria	1127.66	0	563.829	HtxA	Hypophosphite
spe	NA	1074	NA	2112.01	NA	HtxA	Hypophosphite
spe	NA	955	NA	1847.82	NA	HtxA	Hypophosphite
hgt	1013	955	2003.93	1847.82	1925.88	HtxA	Hypophosphite
spe	NA	943	NA	1797.56	NA	HtxA	Hypophosphite
hgt	1242	GCA.002727195.1.Bacteria.Latescibacterota	2327.38	0	1163.69	HtxA	Hypophosphite
spe	NA	995	NA	1956.2	NA	HtxA	Hypophosphite
spe	NA	1114	NA	2172.63	NA	HtxA	Hypophosphite
spe	NA	921	NA	1693.58	NA	HtxB	Hypophosphite
los	921	GCA.002291925.1.Bacteria.Proteobacteria	1693.58	0	846.788	HtxB	Hypophosphite
hgt	1012	GCF.000473895.1.Bacteria.Cyanobacteria	2001.68	0	1000.84	HtxB	Hypophosphite
spe	NA	955	NA	1847.82	NA	HtxB	Hypophosphite
dup	921	GCF.003258945.1.Bacteria.Proteobacteria	1693.58	0	846.788	HtxB	Hypophosphite
hgt	1399	GCA.003244045.1.Bacteria.Dormibacterota	2525.68	0	1262.84	HtxB	Hypophosphite
hgt	913	GCF.006980715.1.Bacteria.Proteobacteria	1641.63	0	820.817	PtxB	Phosphite
los	1099	GCF.002251945.1.Bacteria.Cyanobacteria	2154.84	0	1077.42	PtxB	Phosphite
los	1306	GCA.001797675.1.Bacteria.Desulfobacterota	2406.09	0	1203.05	PtxB	Phosphite
spe	NA	1377	NA	2502.96	NA	PtxB	Phosphite
hgt	930	GCA.002704825.1.Bacteria.Planctomycetota	1728.22	0	864.11	PtxB	Phosphite
hgt	1320	GCA.002429065.1.Bacteria.Verrucomicrobiota	2421.68	0	1210.84	PtxB	Phosphite
hgt	891	GCF.001942305.1.Bacteria.Actinobacteriota	1386.61	0	693.303	PtxB	Phosphite
spe	NA	1155	NA	2220.14	NA	PtxB	Phosphite
hgt	1148	GCA.002348045.1.Bacteria.Chloroflexota	2204.94	0	1102.47	PtxB	Phosphite
hgt	960	GCF.000316115.1.Bacteria.Cyanobacteria	1851.4	0	925.702	PtxB	Phosphite
spe	NA	1120	NA	2172.55	NA	PtxB	Phosphite
spe	NA	1012	NA	2001.68	NA	PtxB	Phosphite
hgt	969	GCF.001720165.1.Bacteria.Proteobacteria	1879.94	0	939.972	PtxB	Phosphite
hgt	969	GCF.001720165.1.Bacteria.Proteobacteria	1879.94	0	939.972	PtxB	Phosphite
hgt	944	GCF.003612015.1.Bacteria.Proteobacteria	1796.18	0	898.092	PtxB	Phosphite
spe	NA	1271	NA	2374.53	NA	PtxB	Phosphite
los	1305	1138	2409.27	2202.89	2306.08	PtxB	Phosphite
spe	NA	1003	NA	1983.04	NA	PtxB	Phosphite
hgt	1039	GCF.002252565.1.Bacteria.Firmicutes.A	2051.8	0	1025.9	PtxB	Phosphite
spe	NA	1216	NA	2299.84	NA	PtxB	Phosphite
hgt	1300	1216	2393.24	2299.84	2346.54	PtxB	Phosphite
hgt	894	GCF.900104455.1.Bacteria.Firmicutes.C	1441.56	0	720.78	PtxB	Phosphite
los	1003	GCF.001613805.1.Bacteria.Proteobacteria	1983.04	0	991.518	PtxB	Phosphite
spe	NA	1424	NA	2570.93	NA	PtxB	Phosphite
hgt	957	GCF.004522215.1.Bacteria.Firmicutes	1845.21	0	922.605	PtxB	Phosphite
los	1271	GCA.002011835.1.Bacteria.Desulfobacterota	2374.53	0	1187.26	PtxB	Phosphite
spe	NA	1102	NA	2160.51	NA	PtxB	Phosphite
spe	NA	909	NA	1610.77	NA	PtxB	Phosphite
hgt	916	909	1662.03	1610.77	1636.39	PtxB	Phosphite
hgt	1097	GCA.002840095.1.Bacteria.Proteobacteria	2146.87	0	1073.43	PtxB	Phosphite
hgt	1097	GCA.002840095.1.Bacteria.Proteobacteria	2146.87	0	1073.43	PtxB	Phosphite
los	1012	GCF.000473895.1.Bacteria.Cyanobacteria	2001.68	0	1000.84	PtxB	Phosphite
hgt	1012	GCF.000473895.1.Bacteria.Cyanobacteria	2001.68	0	1000.84	PtxB	Phosphite
spe	NA	1305	NA	2409.27	NA	PtxB	Phosphite
spe	NA	1306	NA	2406.09	NA	PtxB	Phosphite
hgt	1049	GCA.006969625.1.Bacteria.Proteobacteria	2071.24	0	1035.62	PtxB	Phosphite
los	877	867	1122.42	295.292	708.855	PtxB	Phosphite
spe	NA	887	NA	1356.86	NA	PtxB	Phosphite
hgt	926	887	1711.13	1356.86	1534	PtxB	Phosphite
hgt	1215	GCA.002382525.1.Bacteria.Verrucomicrobiota	2297.66	0	1148.83	PtxB	Phosphite
spe	NA	877	NA	1122.42	NA	PtxB	Phosphite
spe	NA	871	NA	955.376	NA	PtxB	Phosphite
hgt	890	871	1386.91	955.376	1171.15	PtxB	Phosphite
spe	NA	899	NA	1493.79	NA	PtxB	Phosphite
hgt	944	899	1796.18	1493.79	1644.99	PtxB	Phosphite
spe	NA	1076	NA	2113.22	NA	PtxB	Phosphite
hgt	1153	1076	2221.01	2113.22	2167.11	PtxB	Phosphite
los	1102	1077	2160.51	2117.68	2139.09	PtxB	Phosphite
spe	NA	1073	NA	2107.36	NA	PtxB	Phosphite
los	1256	1070	2357.86	2095.43	2226.64	PtxB	Phosphite
spe	NA	1099	NA	2154.84	NA	PtxB	Phosphite
spe	NA	1256	NA	2357.86	NA	PtxB	Phosphite
hgt	1040	GCF.000021985.1.Bacteria.Proteobacteria	2056.16	0	1028.08	PtxB	Phosphite
los	993	953	1951.09	1836.49	1893.79	PtxB	Phosphite
hgt	961	GCF.900099895.1.Bacteria.Firmicutes	1852.54	0	926.27	PtxB	Phosphite
hgt	917	GCF.001618145.1.Bacteria.Firmicutes	1673.9	0	836.95	PtxB	Phosphite
hgt	921	GCF.003258945.1.Bacteria.Proteobacteria	1693.58	0	846.788	PtxB	Phosphite
spe	NA	993	NA	1951.09	NA	PtxB	Phosphite
hgt	1306	GCF.000620765.1.Bacteria.Desulfobacterota.I	2406.09	0	1203.05	PtxB	Phosphite
hgt	1306	GCF.000620765.1.Bacteria.Desulfobacterota.I	2406.09	0	1203.05	PtxB	Phosphite
los	1120	GCA.002899795.1.Bacteria.Desulfobacterota	2172.55	0	1086.28	PtxB	Phosphite
hgt	1125	GCA.002405475.1.Bacteria.Proteobacteria	2186.64	0	1093.32	PtxB	Phosphite
los	1073	GCA.001751085.1.Bacteria.Desulfobacterota	2107.36	0	1053.68	PtxB	Phosphite
hgt	999	GCF.000374645.1.Bacteria.Proteobacteria	1962.55	0	981.273	PtxB	Phosphite
spe	NA	1368	NA	2490.35	NA	PtxB	Phosphite
hgt	1653	GCA.900313515.1.Bacteria.Eremiobacterota	3010.45	0	1505.22	PepM	PhosphonateProduction
hgt	951	GCA.002293295.1.Bacteria.Firmicutes.A	1820.87	0	910.433	PepM	PhosphonateProduction
hgt	1229	GCF.000266885.1.Bacteria.Spirochaetota	2303.81	0	1151.9	PepM	PhosphonateProduction
hgt	1594	GCA.003503675.1.Bacteria.Cyanobacteria	2851.11	0	1425.56	PepM	PhosphonateProduction
hgt	928	GCA.002731375.1.Bacteria.Proteobacteria	1734.36	0	867.18	PepM	PhosphonateProduction
hgt	1136	GCA.002841945.1.Bacteria.Myxococcota	2202.84	0	1101.42	PepM	PhosphonateProduction
los	993	GCA.002717185.1.Bacteria.Proteobacteria	1951.09	0	975.545	PepM	PhosphonateProduction
hgt	1516	GCA.002401295.1.Bacteria.SAR324	2693.84	0	1346.92	PepM	PhosphonateProduction
spe	NA	1140	NA	2200.66	NA	PepM	PhosphonateProduction
hgt	1176	1140	2258.31	2200.66	2229.49	PepM	PhosphonateProduction
hgt	1301	GCA.002335385.1.Bacteria.Acidobacteriota	2395.14	0	1197.57	PepM	PhosphonateProduction
los	950	GCA.002454015.1.Bacteria.Proteobacteria	1816.1	0	908.048	PepM	PhosphonateProduction
hgt	970	GCA.002717245.1.Bacteria.Proteobacteria	1888.06	0	944.028	PepM	PhosphonateProduction
spe	NA	1014	NA	2005.52	NA	PepM	PhosphonateProduction
los	969	GCF.001720165.1.Bacteria.Proteobacteria	1879.94	0	939.972	PepM	PhosphonateProduction
hgt	969	GCF.001720165.1.Bacteria.Proteobacteria	1879.94	0	939.972	PepM	PhosphonateProduction
hgt	1138	GCF.000195295.1.Bacteria.Desulfobacterota	2202.89	0	1101.44	PepM	PhosphonateProduction
hgt	984	GCA.001800245.1.Bacteria.Elusimicrobiota	1920.71	0	960.357	PepM	PhosphonateProduction
hgt	1315	GCA.002385745.1.Bacteria.Firmicutes.D	2416.11	0	1208.06	PepM	PhosphonateProduction
hgt	1409	GCA.003247575.1.Bacteria.Myxococcota.A	2545.8	0	1272.9	PepM	PhosphonateProduction
spe	NA	1003	NA	1983.04	NA	PepM	PhosphonateProduction
hgt	914	GCA.000189635.1.Eukaryota.Ciliophora	1662.37	0	831.183	PepM	PhosphonateProduction
hgt	1329	GCA.001798605.1.Bacteria.Myxococcota	2442.99	0	1221.49	PepM	PhosphonateProduction
hgt	1329	GCA.001798605.1.Bacteria.Myxococcota	2442.99	0	1221.49	PepM	PhosphonateProduction
hgt	1213	GCA.002385465.1.Bacteria.Firmicutes.E	2297.7	0	1148.85	PepM	PhosphonateProduction
los	1003	GCF.001613805.1.Bacteria.Proteobacteria	1983.04	0	991.518	PepM	PhosphonateProduction
hgt	988	GCA.900317035.1.Bacteria.Firmicutes.A	1943.29	0	971.645	PepM	PhosphonateProduction
spe	NA	950	NA	1816.1	NA	PepM	PhosphonateProduction
spe	NA	919	NA	1669.2	NA	PepM	PhosphonateProduction
hgt	1025	GCA.002839495.1.Bacteria.Planctomycetota	2026.89	0	1013.45	PepM	PhosphonateProduction
los	898	GCA.002170535.1.Bacteria.Proteobacteria	1497.41	0	748.705	PepM	PhosphonateProduction
hgt	1234	GCA.002721445.1.Bacteria.Chloroflexota	2331.7	0	1165.85	PepM	PhosphonateProduction
hgt	1566	GCA.003485015.1.Bacteria.UBA9089	2795.07	0	1397.53	PepM	PhosphonateProduction
spe	NA	1264	NA	2363.88	NA	PepM	PhosphonateProduction
hgt	1180	GCA.002710215.1.Bacteria.Chloroflexota	2276.4	0	1138.2	PepM	PhosphonateProduction
los	919	GCA.002348425.1.Bacteria.Proteobacteria	1669.2	0	834.6	PepM	PhosphonateProduction
hgt	876	GCA.000209225.1.Eukaryota.Cnidaria	1127.66	0	563.829	PepM	PhosphonateProduction
spe	NA	969	NA	1879.94	NA	PepM	PhosphonateProduction
spe	NA	898	NA	1497.41	NA	PepM	PhosphonateProduction
spe	NA	1076	NA	2113.22	NA	PepM	PhosphonateProduction
hgt	1153	1076	2221.01	2113.22	2167.11	PepM	PhosphonateProduction
los	1264	GCA.003229375.1.Bacteria.Nitrospinota	2363.88	0	1181.94	PepM	PhosphonateProduction
spe	NA	1092	NA	2136.45	NA	PepM	PhosphonateProduction
hgt	926	GCF.003443735.1.Bacteria.Actinobacteriota	1711.13	0	855.567	PepM	PhosphonateProduction
spe	NA	953	NA	1836.49	NA	PepM	PhosphonateProduction
hgt	1363	GCA.002500605.1.Bacteria.Nitrospinota	2475.95	0	1237.98	PepM	PhosphonateProduction
hgt	1201	GCA.001803235.1.Bacteria.Verrucomicrobiota	2286.74	0	1143.37	PepM	PhosphonateProduction
hgt	1238	GCF.000969705.1.Bacteria.Actinobacteriota	2328.75	0	1164.38	PepM	PhosphonateProduction
hgt	1255	GCA.001778235.1.Bacteria.Patescibacteria	2351.25	0	1175.62	PepM	PhosphonateProduction
hgt	925	GCA.002688175.1.Bacteria.Proteobacteria	1706.29	0	853.143	PepM	PhosphonateProduction
spe	NA	949	NA	1814.2	NA	PepM	PhosphonateProduction
hgt	1386	GCA.003229915.1.Bacteria.Chloroflexota	2515.53	0	1257.77	PepM	PhosphonateProduction
spe	NA	993	NA	1951.09	NA	PepM	PhosphonateProduction
hgt	1306	GCF.000620765.1.Bacteria.Desulfobacterota.I	2406.09	0	1203.05	PepM	PhosphonateProduction
hgt	1471	GCA.002502135.1.Archaea.Undinarchaeota	2631.08	0	1315.54	PepM	PhosphonateProduction
hgt	1281	GCA.002433595.1.Bacteria.Margulisbacteria	2370.01	0	1185.01	PepM	PhosphonateProduction
spe	NA	1363	NA	2475.95	NA	PepM	PhosphonateProduction
hgt	1229	GCF.000266885.1.Bacteria.Spirochaetota	2303.81	0	1151.9	Ppd	PhosphonateProduction
hgt	1295	GCA.003230795.1.Bacteria.Bdellovibrionota.C	2388.66	0	1194.33	Ppd	PhosphonateProduction
hgt	1594	GCA.003503675.1.Bacteria.Cyanobacteria	2851.11	0	1425.56	Ppd	PhosphonateProduction
hgt	928	GCA.002731375.1.Bacteria.Proteobacteria	1734.36	0	867.18	Ppd	PhosphonateProduction
hgt	1136	GCA.002841945.1.Bacteria.Myxococcota	2202.84	0	1101.42	Ppd	PhosphonateProduction
los	993	GCA.002717185.1.Bacteria.Proteobacteria	1951.09	0	975.545	Ppd	PhosphonateProduction
spe	NA	1140	NA	2200.66	NA	Ppd	PhosphonateProduction
hgt	1301	GCA.002335385.1.Bacteria.Acidobacteriota	2395.14	0	1197.57	Ppd	PhosphonateProduction
los	950	GCA.002454015.1.Bacteria.Proteobacteria	1816.1	0	908.048	Ppd	PhosphonateProduction
dup	970	GCA.002717245.1.Bacteria.Proteobacteria	1888.06	0	944.028	Ppd	PhosphonateProduction
hgt	970	GCA.002717245.1.Bacteria.Proteobacteria	1888.06	0	944.028	Ppd	PhosphonateProduction
spe	NA	1014	NA	2005.52	NA	Ppd	PhosphonateProduction
los	969	GCF.001720165.1.Bacteria.Proteobacteria	1879.94	0	939.972	Ppd	PhosphonateProduction
hgt	1138	GCF.000195295.1.Bacteria.Desulfobacterota	2202.89	0	1101.44	Ppd	PhosphonateProduction
hgt	984	GCA.001800245.1.Bacteria.Elusimicrobiota	1920.71	0	960.357	Ppd	PhosphonateProduction
hgt	1315	GCA.002385745.1.Bacteria.Firmicutes.D	2416.11	0	1208.06	Ppd	PhosphonateProduction
hgt	1409	GCA.003247575.1.Bacteria.Myxococcota.A	2545.8	0	1272.9	Ppd	PhosphonateProduction
spe	NA	1003	NA	1983.04	NA	Ppd	PhosphonateProduction
dup	914	GCA.000189635.1.Eukaryota.Ciliophora	1662.37	0	831.183	Ppd	PhosphonateProduction
hgt	914	GCA.000189635.1.Eukaryota.Ciliophora	1662.37	0	831.183	Ppd	PhosphonateProduction
los	1003	GCF.001613805.1.Bacteria.Proteobacteria	1983.04	0	991.518	Ppd	PhosphonateProduction
hgt	988	GCA.900317035.1.Bacteria.Firmicutes.A	1943.29	0	971.645	Ppd	PhosphonateProduction
spe	NA	950	NA	1816.1	NA	Ppd	PhosphonateProduction
spe	NA	919	NA	1669.2	NA	Ppd	PhosphonateProduction
hgt	1025	GCA.002839495.1.Bacteria.Planctomycetota	2026.89	0	1013.45	Ppd	PhosphonateProduction
hgt	898	GCA.002292285.1.Bacteria.Proteobacteria	1497.41	0	748.705	Ppd	PhosphonateProduction
dup	1242	GCA.002693325.1.Bacteria.Latescibacterota	2327.38	0	1163.69	Ppd	PhosphonateProduction
hgt	1242	GCA.002693325.1.Bacteria.Latescibacterota	2327.38	0	1163.69	Ppd	PhosphonateProduction
los	919	GCA.002348425.1.Bacteria.Proteobacteria	1669.2	0	834.6	Ppd	PhosphonateProduction
hgt	876	GCA.000209225.1.Eukaryota.Cnidaria	1127.66	0	563.829	Ppd	PhosphonateProduction
spe	NA	969	NA	1879.94	NA	Ppd	PhosphonateProduction
hgt	1140	GCA.002085445.1.Bacteria.Proteobacteria	2200.66	0	1100.33	Ppd	PhosphonateProduction
los	949	898	1814.2	1497.41	1655.81	Ppd	PhosphonateProduction
spe	NA	1076	NA	2113.22	NA	Ppd	PhosphonateProduction
hgt	1153	1076	2221.01	2113.22	2167.11	Ppd	PhosphonateProduction
spe	NA	1092	NA	2136.45	NA	Ppd	PhosphonateProduction
hgt	926	GCF.003443735.1.Bacteria.Actinobacteriota	1711.13	0	855.567	Ppd	PhosphonateProduction
spe	NA	953	NA	1836.49	NA	Ppd	PhosphonateProduction
hgt	1363	GCA.002500605.1.Bacteria.Nitrospinota	2475.95	0	1237.98	Ppd	PhosphonateProduction
hgt	1201	GCA.001803235.1.Bacteria.Verrucomicrobiota	2286.74	0	1143.37	Ppd	PhosphonateProduction
hgt	1238	GCF.000969705.1.Bacteria.Actinobacteriota	2328.75	0	1164.38	Ppd	PhosphonateProduction
hgt	1255	GCA.001778235.1.Bacteria.Patescibacteria	2351.25	0	1175.62	Ppd	PhosphonateProduction
hgt	925	GCA.002688175.1.Bacteria.Proteobacteria	1706.29	0	853.143	Ppd	PhosphonateProduction
spe	NA	949	NA	1814.2	NA	Ppd	PhosphonateProduction
spe	NA	993	NA	1951.09	NA	Ppd	PhosphonateProduction
hgt	1306	GCF.000620765.1.Bacteria.Desulfobacterota.I	2406.09	0	1203.05	Ppd	PhosphonateProduction
hgt	1406	GCA.001829155.1.Bacteria.Spirochaetota	2547.68	0	1273.84	Ppd	PhosphonateProduction
hgt	1281	GCA.002433595.1.Bacteria.Margulisbacteria	2370.01	0	1185.01	Ppd	PhosphonateProduction
hgt	1445	GCA.003220615.1.Bacteria.Methylomirabilota	2582.55	0	1291.28	PhnA	PhosphonateCatabolism
hgt	928	GCA.002731375.1.Bacteria.Proteobacteria	1734.36	0	867.18	PhnA	PhosphonateCatabolism
hgt	993	GCA.002717185.1.Bacteria.Proteobacteria	1951.09	0	975.545	PhnA	PhosphonateCatabolism
hgt	1260	GCA.002238415.1.Bacteria.Desulfobacterota.B	2368.18	0	1184.09	PhnA	PhosphonateCatabolism
hgt	905	GCA.003137095.1.Bacteria.Proteobacteria	1566	0	783	PhnA	PhosphonateCatabolism
hgt	1380	GCA.002708005.1.Bacteria.Verrucomicrobiota	2498.78	0	1249.39	PhnA	PhosphonateCatabolism
hgt	1516	GCA.002707655.1.Bacteria.SAR324	2693.84	0	1346.92	PhnA	PhosphonateCatabolism
hgt	1091	GCA.001735895.1.Bacteria.Proteobacteria	2138.97	0	1069.48	PhnA	PhosphonateCatabolism
hgt	880	GCA.003280605.1.Bacteria.Proteobacteria	1231.64	0	615.819	PhnA	PhosphonateCatabolism
hgt	955	GCF.900167455.1.Bacteria.Proteobacteria	1847.82	0	923.91	PhnA	PhosphonateCatabolism
hgt	1514	GCA.002746535.1.Bacteria.Planctomycetota	2697.03	0	1348.52	PhnA	PhosphonateCatabolism
hgt	913	GCF.006980715.1.Bacteria.Proteobacteria	1641.63	0	820.817	PhnW	PhosphonateCatabolism
hgt	928	GCA.002731375.1.Bacteria.Proteobacteria	1734.36	0	867.18	PhnW	PhosphonateCatabolism
hgt	1320	GCA.002429065.1.Bacteria.Verrucomicrobiota	2421.68	0	1210.84	PhnW	PhosphonateCatabolism
hgt	970	GCA.002717245.1.Bacteria.Proteobacteria	1888.06	0	944.028	PhnW	PhosphonateCatabolism
spe	NA	1003	NA	1983.04	NA	PhnW	PhosphonateCatabolism
hgt	914	GCA.000189635.1.Eukaryota.Ciliophora	1662.37	0	831.183	PhnW	PhosphonateCatabolism
hgt	905	GCA.003137095.1.Bacteria.Proteobacteria	1566	0	783	PhnW	PhosphonateCatabolism
hgt	1380	GCA.002708005.1.Bacteria.Verrucomicrobiota	2498.78	0	1249.39	PhnW	PhosphonateCatabolism
los	1003	GCF.001613805.1.Bacteria.Proteobacteria	1983.04	0	991.518	PhnW	PhosphonateCatabolism
los	953	919	1836.49	1669.2	1752.85	PhnW	PhosphonateCatabolism
spe	NA	919	NA	1669.2	NA	PhnW	PhosphonateCatabolism
hgt	973	GCA.002898275.1.Bacteria.Proteobacteria	1886.93	0	943.467	PhnW	PhosphonateCatabolism
hgt	1516	GCA.002707655.1.Bacteria.SAR324	2693.84	0	1346.92	PhnW	PhosphonateCatabolism
hgt	1516	GCA.002707655.1.Bacteria.SAR324	2693.84	0	1346.92	PhnW	PhosphonateCatabolism
dup	1648	GCA.001567115.1.Bacteria.OLB16	2997.52	0	1498.76	PhnW	PhosphonateCatabolism
hgt	1648	GCA.001567115.1.Bacteria.OLB16	2997.52	0	1498.76	PhnW	PhosphonateCatabolism
hgt	1242	GCA.002693325.1.Bacteria.Latescibacterota	2327.38	0	1163.69	PhnW	PhosphonateCatabolism
los	919	GCA.002348425.1.Bacteria.Proteobacteria	1669.2	0	834.6	PhnW	PhosphonateCatabolism
hgt	876	GCA.000209225.1.Eukaryota.Cnidaria	1127.66	0	563.829	PhnW	PhosphonateCatabolism
spe	NA	1076	NA	2113.22	NA	PhnW	PhosphonateCatabolism
hgt	1153	1076	2221.01	2113.22	2167.11	PhnW	PhosphonateCatabolism
hgt	1091	GCA.001735895.1.Bacteria.Proteobacteria	2138.97	0	1069.48	PhnW	PhosphonateCatabolism
spe	NA	953	NA	1836.49	NA	PhnW	PhosphonateCatabolism
spe	NA	953	NA	1836.49	NA	PhnW	PhosphonateCatabolism
hgt	917	GCF.001618145.1.Bacteria.Firmicutes	1673.9	0	836.95	PhnW	PhosphonateCatabolism
hgt	921	GCF.003258945.1.Bacteria.Proteobacteria	1693.58	0	846.788	PhnW	PhosphonateCatabolism
hgt	899	GCF.000284615.1.Bacteria.Proteobacteria	1493.79	0	746.895	PhnW	PhosphonateCatabolism
spe	NA	993	NA	1951.09	NA	PhnW	PhosphonateCatabolism
spe	NA	993	NA	1951.09	NA	PhnW	PhosphonateCatabolism
hgt	1076	993	2113.22	1951.09	2032.15	PhnW	PhosphonateCatabolism
hgt	1404	GCA.002683135.1.Bacteria.Planctomycetota	2546.45	0	1273.22	PhnW	PhosphonateCatabolism
hgt	1142	GCA.003509045.1.Bacteria.Planctomycetota	2200.88	0	1100.44	PhnW	PhosphonateCatabolism
dup	1388	GCA.001830835.1.Bacteria.Desulfobacterota	2515.41	0	1257.7	PhnW	PhosphonateCatabolism
hgt	1388	GCA.001830835.1.Bacteria.Desulfobacterota	2515.41	0	1257.7	PhnW	PhosphonateCatabolism
spe	NA	1516	NA	2693.84	NA	PhnW	PhosphonateCatabolism
hgt	1061	GCA.002340265.1.Bacteria.Verrucomicrobiota	2089.84	0	1044.92	PhnW	PhosphonateCatabolism
los	953	GCA.002717225.1.Bacteria.Proteobacteria	1836.49	0	918.247	PhnW	PhosphonateCatabolism
hgt	913	GCF.006980715.1.Bacteria.Proteobacteria	1641.63	0	820.817	PhnX	PhosphonateCatabolism
hgt	902	GCF.900102465.1.Bacteria.Proteobacteria	1531.25	0	765.625	PhnX	PhosphonateCatabolism
dup	1516	GCA.002401295.1.Bacteria.SAR324	2693.84	0	1346.92	PhnX	PhosphonateCatabolism
spe	NA	1141	NA	2199.55	NA	PhnX	PhosphonateCatabolism
hgt	1322	1141	2426.16	2199.55	2312.85	PhnX	PhosphonateCatabolism
spe	NA	1149	NA	2217.14	NA	PhnX	PhosphonateCatabolism
hgt	1214	1149	2299.51	2217.14	2258.33	PhnX	PhosphonateCatabolism
hgt	1320	GCA.002429065.1.Bacteria.Verrucomicrobiota	2421.68	0	1210.84	PhnX	PhosphonateCatabolism
los	1661	GCA.001784175.1.Bacteria.Lindowbacteria	3039.07	0	1519.53	PhnX	PhosphonateCatabolism
hgt	932	GCF.003173035.1.Bacteria.Proteobacteria	1736.88	0	868.438	PhnX	PhosphonateCatabolism
los	1475	GCA.000406005.1.Bacteria.Poribacteria	2618.66	0	1309.33	PhnX	PhosphonateCatabolism
hgt	943	GCA.002348365.1.Bacteria.Proteobacteria	1797.56	0	898.778	PhnX	PhosphonateCatabolism
spe	NA	1648	NA	2997.52	NA	PhnX	PhosphonateCatabolism
hgt	928	GCF.000192575.1.Bacteria.Proteobacteria	1734.36	0	867.18	PhnX	PhosphonateCatabolism
hgt	1436	GCA.002305165.1.Bacteria.Armatimonadota	2570.03	0	1285.01	PhnX	PhosphonateCatabolism
hgt	973	GCA.002898275.1.Bacteria.Proteobacteria	1886.93	0	943.467	PhnX	PhosphonateCatabolism
hgt	948	GCA.003152325.1.Bacteria.Acidobacteriota	1806.3	0	903.15	PhnX	PhosphonateCatabolism
hgt	1330	GCA.002347925.1.Bacteria.Chloroflexota	2433.39	0	1216.69	PhnX	PhosphonateCatabolism
hgt	1330	GCA.002347925.1.Bacteria.Chloroflexota	2433.39	0	1216.69	PhnX	PhosphonateCatabolism
spe	NA	1694	NA	3142.94	NA	PhnX	PhosphonateCatabolism
spe	NA	1475	NA	2618.66	NA	PhnX	PhosphonateCatabolism
hgt	1648	GCA.002746185.1.Bacteria.Hydrogenedentota	2997.52	0	1498.76	PhnX	PhosphonateCatabolism
hgt	1648	GCA.002746185.1.Bacteria.Hydrogenedentota	2997.52	0	1498.76	PhnX	PhosphonateCatabolism
los	1049	973	2071.24	1886.93	1979.09	PhnX	PhosphonateCatabolism
spe	NA	1049	NA	2071.24	NA	PhnX	PhosphonateCatabolism
hgt	876	GCA.000209225.1.Eukaryota.Cnidaria	1127.66	0	563.829	PhnX	PhosphonateCatabolism
spe	NA	1661	NA	3039.07	NA	PhnX	PhosphonateCatabolism
hgt	1089	GCA.003161515.1.Bacteria.Desulfobacterota.B	2136.5	0	1068.25	PhnX	PhosphonateCatabolism
hgt	1242	GCA.002727195.1.Bacteria.Latescibacterota	2327.38	0	1163.69	PhnX	PhosphonateCatabolism
hgt	917	GCF.001618145.1.Bacteria.Firmicutes	1673.9	0	836.95	PhnX	PhosphonateCatabolism
los	982	GCA.002404095.1.Bacteria.Planctomycetota	1901.84	0	950.92	PhnX	PhosphonateCatabolism
hgt	1560	GCA.002731215.1.Bacteria.Acidobacteriota	2786.11	0	1393.06	PhnX	PhosphonateCatabolism
hgt	921	GCF.003258945.1.Bacteria.Proteobacteria	1693.58	0	846.788	PhnX	PhosphonateCatabolism
hgt	899	GCF.000284615.1.Bacteria.Proteobacteria	1493.79	0	746.895	PhnX	PhosphonateCatabolism
hgt	908	GCF.002224645.1.Bacteria.Firmicutes.B	1580.98	0	790.492	PhnX	PhosphonateCatabolism
hgt	1404	GCA.002683135.1.Bacteria.Planctomycetota	2546.45	0	1273.22	PhnX	PhosphonateCatabolism
spe	NA	1516	NA	2693.84	NA	PhnX	PhosphonateCatabolism
hgt	1684	1516	3108.12	2693.84	2900.98	PhnX	PhosphonateCatabolism
spe	NA	982	NA	1901.84	NA	PhnX	PhosphonateCatabolism
hgt	913	GCF.006980715.1.Bacteria.Proteobacteria	1641.63	0	820.817	PhnZ	PhosphonateCatabolism
los	902	GCF.900102465.1.Bacteria.Proteobacteria	1531.25	0	765.625	PhnZ	PhosphonateCatabolism
los	1099	GCF.002251945.1.Bacteria.Cyanobacteria	2154.84	0	1077.42	PhnZ	PhosphonateCatabolism
spe	NA	1002	NA	1977.46	NA	PhnZ	PhosphonateCatabolism
hgt	1608	GCA.001443005.1.Bacteria.Synergistota	2874.59	0	1437.29	PhnZ	PhosphonateCatabolism
hgt	1445	GCA.003220615.1.Bacteria.Methylomirabilota	2582.55	0	1291.28	PhnZ	PhosphonateCatabolism
dup	995	GCF.000264455.2.Bacteria.Proteobacteria	1956.2	0	978.1	PhnZ	PhosphonateCatabolism
hgt	995	GCF.000264455.2.Bacteria.Proteobacteria	1956.2	0	978.1	PhnZ	PhosphonateCatabolism
hgt	1189	GCA.002863065.1.Bacteria.Myxococcota	2281.34	0	1140.67	PhnZ	PhosphonateCatabolism
los	928	GCA.002731375.1.Bacteria.Proteobacteria	1734.36	0	867.18	PhnZ	PhosphonateCatabolism
hgt	912	GCA.002732805.1.Bacteria.Proteobacteria	1624.96	0	812.482	PhnZ	PhosphonateCatabolism
spe	NA	1141	NA	2199.55	NA	PhnZ	PhosphonateCatabolism
hgt	1322	1141	2426.16	2199.55	2312.85	PhnZ	PhosphonateCatabolism
spe	NA	1149	NA	2217.14	NA	PhnZ	PhosphonateCatabolism
spe	NA	1170	NA	2253.55	NA	PhnZ	PhosphonateCatabolism
spe	NA	1155	NA	2220.14	NA	PhnZ	PhosphonateCatabolism
spe	NA	1153	NA	2221.01	NA	PhnZ	PhosphonateCatabolism
hgt	1021	GCA.003140175.1.Bacteria.Actinobacteriota	2008.58	0	1004.29	PhnZ	PhosphonateCatabolism
hgt	1149	GCA.002722885.1.Bacteria.Proteobacteria	2217.14	0	1108.57	PhnZ	PhosphonateCatabolism
hgt	1149	GCA.002722885.1.Bacteria.Proteobacteria	2217.14	0	1108.57	PhnZ	PhosphonateCatabolism
los	960	GCA.001698445.1.Bacteria.Cyanobacteria	1851.4	0	925.702	PhnZ	PhosphonateCatabolism
hgt	932	GCA.002796975.1.Bacteria.Proteobacteria	1736.88	0	868.438	PhnZ	PhosphonateCatabolism
spe	NA	1015	NA	2011.14	NA	PhnZ	PhosphonateCatabolism
spe	NA	1012	NA	2001.68	NA	PhnZ	PhosphonateCatabolism
hgt	932	GCF.003173035.1.Bacteria.Proteobacteria	1736.88	0	868.438	PhnZ	PhosphonateCatabolism
hgt	1475	GCA.000406005.1.Bacteria.Poribacteria	2618.66	0	1309.33	PhnZ	PhosphonateCatabolism
los	882	GCA.000004985.1.Eukaryota.Heterolobosea	1318.1	0	659.05	PhnZ	PhosphonateCatabolism
los	1002	932	1977.46	1736.88	1857.17	PhnZ	PhosphonateCatabolism
los	1076	1003	2113.22	1983.04	2048.12	PhnZ	PhosphonateCatabolism
spe	NA	928	NA	1734.36	NA	PhnZ	PhosphonateCatabolism
spe	NA	921	NA	1693.58	NA	PhnZ	PhosphonateCatabolism
los	921	GCA.002291925.1.Bacteria.Proteobacteria	1693.58	0	846.788	PhnZ	PhosphonateCatabolism
hgt	905	GCA.003137095.1.Bacteria.Proteobacteria	1566	0	783	PhnZ	PhosphonateCatabolism
spe	NA	1038	NA	2056.51	NA	PhnZ	PhosphonateCatabolism
spe	NA	1036	NA	2053.74	NA	PhnZ	PhosphonateCatabolism
spe	NA	1216	NA	2299.84	NA	PhnZ	PhosphonateCatabolism
spe	NA	1214	NA	2299.51	NA	PhnZ	PhosphonateCatabolism
hgt	1303	1214	2401.52	2299.51	2350.52	PhnZ	PhosphonateCatabolism
los	1036	GCA.002340345.1.Bacteria.Proteobacteria	2053.74	0	1026.87	PhnZ	PhosphonateCatabolism
los	962	916	1872.28	1662.03	1767.15	PhnZ	PhosphonateCatabolism
los	1077	1026	2117.68	2037.95	2077.82	PhnZ	PhosphonateCatabolism
spe	NA	1021	NA	2008.58	NA	PhnZ	PhosphonateCatabolism
hgt	1232	1021	2319.72	2008.58	2164.15	PhnZ	PhosphonateCatabolism
spe	NA	1102	NA	2160.51	NA	PhnZ	PhosphonateCatabolism
spe	NA	902	NA	1531.25	NA	PhnZ	PhosphonateCatabolism
los	884	878	1363.29	1225.79	1294.54	PhnZ	PhosphonateCatabolism
spe	NA	976	NA	1898.57	NA	PhnZ	PhosphonateCatabolism
los	1049	973	2071.24	1886.93	1979.09	PhnZ	PhosphonateCatabolism
los	952	GCF.900172325.1.Bacteria.Proteobacteria	1826.38	0	913.188	PhnZ	PhosphonateCatabolism
spe	NA	868	NA	859.368	NA	PhnZ	PhosphonateCatabolism
spe	NA	882	NA	1318.1	NA	PhnZ	PhosphonateCatabolism
spe	NA	880	NA	1231.64	NA	PhnZ	PhosphonateCatabolism
spe	NA	884	NA	1363.29	NA	PhnZ	PhosphonateCatabolism
spe	NA	888	NA	1369.77	NA	PhnZ	PhosphonateCatabolism
los	880	GCA.002457765.1.Bacteria.Proteobacteria	1231.64	0	615.819	PhnZ	PhosphonateCatabolism
hgt	880	GCA.002457765.1.Bacteria.Proteobacteria	1231.64	0	615.819	PhnZ	PhosphonateCatabolism
spe	NA	1049	NA	2071.24	NA	PhnZ	PhosphonateCatabolism
hgt	1364	GCF.003967555.1.Bacteria.Chloroflexota	2476.3	0	1238.15	PhnZ	PhosphonateCatabolism
dup	876	GCA.000209225.1.Eukaryota.Cnidaria	1127.66	0	563.829	PhnZ	PhosphonateCatabolism
spe	NA	960	NA	1851.4	NA	PhnZ	PhosphonateCatabolism
spe	NA	962	NA	1872.28	NA	PhnZ	PhosphonateCatabolism
hgt	871	Nostoc.sp.PCC7120	955.376	0	477.688	PhnZ	PhosphonateCatabolism
spe	NA	876	NA	1127.66	NA	PhnZ	PhosphonateCatabolism
los	1012	877	2001.68	1122.42	1562.05	PhnZ	PhosphonateCatabolism
spe	NA	892	NA	1456.38	NA	PhnZ	PhosphonateCatabolism
hgt	897	892	1519.33	1456.38	1487.85	PhnZ	PhosphonateCatabolism
spe	NA	1076	NA	2113.22	NA	PhnZ	PhosphonateCatabolism
spe	NA	1077	NA	2117.68	NA	PhnZ	PhosphonateCatabolism
spe	NA	1074	NA	2112.01	NA	PhnZ	PhosphonateCatabolism
spe	NA	1096	NA	2151.75	NA	PhnZ	PhosphonateCatabolism
spe	NA	1099	NA	2154.84	NA	PhnZ	PhosphonateCatabolism
hgt	1091	GCA.001735895.1.Bacteria.Proteobacteria	2138.97	0	1069.48	PhnZ	PhosphonateCatabolism
hgt	1067	GCA.003167015.1.Bacteria.Bacteroidota	2094.16	0	1047.08	PhnZ	PhosphonateCatabolism
los	993	953	1951.09	1836.49	1893.79	PhnZ	PhosphonateCatabolism
spe	NA	952	NA	1826.38	NA	PhnZ	PhosphonateCatabolism
spe	NA	955	NA	1847.82	NA	PhnZ	PhosphonateCatabolism
hgt	1013	955	2003.93	1847.82	1925.88	PhnZ	PhosphonateCatabolism
los	1096	1060	2151.75	2091.82	2121.78	PhnZ	PhosphonateCatabolism
spe	NA	947	NA	1795.08	NA	PhnZ	PhosphonateCatabolism
los	1015	GCF.000018105.1.Bacteria.Cyanobacteria	2011.14	0	1005.57	PhnZ	PhosphonateCatabolism
los	1074	943	2112.01	1797.56	1954.78	PhnZ	PhosphonateCatabolism
hgt	1242	GCA.002727195.1.Bacteria.Latescibacterota	2327.38	0	1163.69	PhnZ	PhosphonateCatabolism
los	982	GCA.002404095.1.Bacteria.Planctomycetota	1901.84	0	950.92	PhnZ	PhosphonateCatabolism
los	1114	995	2172.63	1956.2	2064.41	PhnZ	PhosphonateCatabolism
spe	NA	993	NA	1951.09	NA	PhnZ	PhosphonateCatabolism
hgt	1088	GCA.002726535.1.Bacteria.Myxococcota	2134.02	0	1067.01	PhnZ	PhosphonateCatabolism
spe	NA	1114	NA	2172.63	NA	PhnZ	PhosphonateCatabolism
spe	NA	982	NA	1901.84	NA	PhnZ	PhosphonateCatabolism
los	947	GCA.002722565.1.Bacteria.Actinobacteriota	1795.08	0	897.538	PhnZ	PhosphonateCatabolism
hgt	1508	GCA.002436065.1.Bacteria.Chloroflexota	2688.28	0	1344.14	PhnJ	PhosphonateCatabolism
spe	NA	1002	NA	1977.46	NA	PhnJ	PhosphonateCatabolism
hgt	995	GCF.000264455.2.Bacteria.Proteobacteria	1956.2	0	978.1	PhnJ	PhosphonateCatabolism
spe	NA	1149	NA	2217.14	NA	PhnJ	PhosphonateCatabolism
hgt	1214	1149	2299.51	2217.14	2258.33	PhnJ	PhosphonateCatabolism
hgt	1320	GCA.002429065.1.Bacteria.Verrucomicrobiota	2421.68	0	1210.84	PhnJ	PhosphonateCatabolism
spe	NA	1170	NA	2253.55	NA	PhnJ	PhosphonateCatabolism
hgt	1236	GCA.002414805.1.Bacteria.Fibrobacterota	2324.52	0	1162.26	PhnJ	PhosphonateCatabolism
spe	NA	1155	NA	2220.14	NA	PhnJ	PhosphonateCatabolism
hgt	1216	1155	2299.84	2220.14	2259.99	PhnJ	PhosphonateCatabolism
spe	NA	1153	NA	2221.01	NA	PhnJ	PhosphonateCatabolism
los	1149	GCA.002722885.1.Bacteria.Proteobacteria	2217.14	0	1108.57	PhnJ	PhosphonateCatabolism
spe	NA	1012	NA	2001.68	NA	PhnJ	PhosphonateCatabolism
spe	NA	1013	NA	2003.93	NA	PhnJ	PhosphonateCatabolism
hgt	1073	GCA.000961655.1.Bacteria.Desulfobacterota	2107.36	0	1053.68	PhnJ	PhosphonateCatabolism
spe	NA	932	NA	1736.88	NA	PhnJ	PhosphonateCatabolism
los	1060	1004	2091.82	1990.07	2040.94	PhnJ	PhosphonateCatabolism
spe	NA	921	NA	1693.58	NA	PhnJ	PhosphonateCatabolism
los	921	GCA.002291925.1.Bacteria.Proteobacteria	1693.58	0	846.788	PhnJ	PhosphonateCatabolism
spe	NA	1038	NA	2056.51	NA	PhnJ	PhosphonateCatabolism
spe	NA	1036	NA	2053.74	NA	PhnJ	PhosphonateCatabolism
spe	NA	1214	NA	2299.51	NA	PhnJ	PhosphonateCatabolism
hgt	1003	GCF.001613805.1.Bacteria.Proteobacteria	1983.04	0	991.518	PhnJ	PhosphonateCatabolism
los	1036	GCA.002340345.1.Bacteria.Proteobacteria	2053.74	0	1026.87	PhnJ	PhosphonateCatabolism
hgt	1283	GCA.002428295.1.Bacteria.Caldisericota	2377.57	0	1188.79	PhnJ	PhosphonateCatabolism
spe	NA	913	NA	1641.63	NA	PhnJ	PhosphonateCatabolism
los	973	GCA.002898275.1.Bacteria.Proteobacteria	1886.93	0	943.467	PhnJ	PhosphonateCatabolism
spe	NA	1102	NA	2160.51	NA	PhnJ	PhosphonateCatabolism
hgt	923	GCA.002307275.1.Bacteria.Firmicutes.A	1696.81	0	848.403	PhnJ	PhosphonateCatabolism
hgt	1330	GCA.002347925.1.Bacteria.Chloroflexota	2433.39	0	1216.69	PhnJ	PhosphonateCatabolism
spe	NA	902	NA	1531.25	NA	PhnJ	PhosphonateCatabolism
hgt	915	GCF.002257705.1.Bacteria.Firmicutes.C	1642.24	0	821.122	PhnJ	PhosphonateCatabolism
hgt	1097	GCA.002840095.1.Bacteria.Proteobacteria	2146.87	0	1073.43	PhnJ	PhosphonateCatabolism
hgt	959	GCF.000092905.1.Bacteria.Firmicutes	1832.42	0	916.212	PhnJ	PhosphonateCatabolism
spe	NA	976	NA	1898.57	NA	PhnJ	PhosphonateCatabolism
spe	NA	973	NA	1886.93	NA	PhnJ	PhosphonateCatabolism
spe	NA	971	NA	1889.86	NA	PhnJ	PhosphonateCatabolism
los	888	880	1369.77	1231.64	1300.7	PhnJ	PhosphonateCatabolism
spe	NA	888	NA	1369.77	NA	PhnJ	PhosphonateCatabolism
spe	NA	1049	NA	2071.24	NA	PhnJ	PhosphonateCatabolism
hgt	1590	GCA.003167475.1.Bacteria.Goldbacteria	2840.8	0	1420.4	PhnJ	PhosphonateCatabolism
hgt	1071	GCF.000620305.1.Bacteria.Firmicutes.B	2090.18	0	1045.09	PhnJ	PhosphonateCatabolism
hgt	1129	GCF.900142265.1.Bacteria.Firmicutes.A	2190.3	0	1095.15	PhnJ	PhosphonateCatabolism
hgt	1411	GCF.900142995.1.Bacteria.Firmicutes.A	2549.06	0	1274.53	PhnJ	PhosphonateCatabolism
los	1002	962	1977.46	1872.28	1924.87	PhnJ	PhosphonateCatabolism
hgt	871	Nostoc.sp.PCC7120	955.376	0	477.688	PhnJ	PhosphonateCatabolism
los	1012	877	2001.68	1122.42	1562.05	PhnJ	PhosphonateCatabolism
spe	NA	899	NA	1493.79	NA	PhnJ	PhosphonateCatabolism
los	1153	1076	2221.01	2113.22	2167.11	PhnJ	PhosphonateCatabolism
los	1102	1077	2160.51	2117.68	2139.09	PhnJ	PhosphonateCatabolism
spe	NA	1074	NA	2112.01	NA	PhnJ	PhosphonateCatabolism
spe	NA	1096	NA	2151.75	NA	PhnJ	PhosphonateCatabolism
hgt	1067	GCA.003167015.1.Bacteria.Bacteroidota	2094.16	0	1047.08	PhnJ	PhosphonateCatabolism
spe	NA	952	NA	1826.38	NA	PhnJ	PhosphonateCatabolism
spe	NA	955	NA	1847.82	NA	PhnJ	PhosphonateCatabolism
hgt	1267	GCA.002292925.1.Bacteria.Chloroflexota	2363.3	0	1181.65	PhnJ	PhosphonateCatabolism
spe	NA	1060	NA	2091.82	NA	PhnJ	PhosphonateCatabolism
los	1074	943	2112.01	1797.56	1954.78	PhnJ	PhosphonateCatabolism
hgt	1120	GCA.007244385.1.Bacteria.Desulfobacterota	2172.55	0	1086.28	PhnJ	PhosphonateCatabolism
hgt	917	GCF.001618145.1.Bacteria.Firmicutes	1673.9	0	836.95	PhnJ	PhosphonateCatabolism
los	971	GCF.002251795.1.Bacteria.Proteobacteria	1889.86	0	944.93	PhnJ	PhosphonateCatabolism
spe	NA	944	NA	1796.18	NA	PhnJ	PhosphonateCatabolism
hgt	991	944	1943.94	1796.18	1870.07	PhnJ	PhosphonateCatabolism
los	899	GCF.000284615.1.Bacteria.Proteobacteria	1493.79	0	746.895	PhnJ	PhosphonateCatabolism
los	1114	995	2172.63	1956.2	2064.41	PhnJ	PhosphonateCatabolism
hgt	880	GCA.003280605.1.Bacteria.Proteobacteria	1231.64	0	615.819	PhnJ	PhosphonateCatabolism
hgt	1147	GCA.000961765.1.Bacteria.Firmicutes.B	2209.47	0	1104.74	PhnJ	PhosphonateCatabolism
los	913	GCF.000315795.1.Bacteria.Proteobacteria	1641.63	0	820.817	PhnJ	PhosphonateCatabolism
hgt	913	GCF.000315795.1.Bacteria.Proteobacteria	1641.63	0	820.817	PhnJ	PhosphonateCatabolism
spe	NA	1114	NA	2172.63	NA	PhnJ	PhosphonateCatabolism
hgt	1429	GCA.003023725.1.Bacteria.Firmicutes.E	2573.43	0	1286.71	PhnJ	PhosphonateCatabolism
hgt	1401	GCF.001611275.1.Bacteria.Desulfobacterota	2541.4	0	1270.7	PhnJ	PhosphonateCatabolism
hgt	1256	GCA.002347095.1.Bacteria.Desulfobacterota	2357.86	0	1178.93	PhnM	PhosphonateCatabolism
dup	913	GCF.006980715.1.Bacteria.Proteobacteria	1641.63	0	820.817	PhnM	PhosphonateCatabolism
hgt	913	GCF.006980715.1.Bacteria.Proteobacteria	1641.63	0	820.817	PhnM	PhosphonateCatabolism
hgt	902	GCF.900102465.1.Bacteria.Proteobacteria	1531.25	0	765.625	PhnM	PhosphonateCatabolism
hgt	902	GCF.900102465.1.Bacteria.Proteobacteria	1531.25	0	765.625	PhnM	PhosphonateCatabolism
hgt	1508	GCA.002436065.1.Bacteria.Chloroflexota	2688.28	0	1344.14	PhnM	PhosphonateCatabolism
hgt	995	GCF.000264455.2.Bacteria.Proteobacteria	1956.2	0	978.1	PhnM	PhosphonateCatabolism
hgt	995	GCF.000264455.2.Bacteria.Proteobacteria	1956.2	0	978.1	PhnM	PhosphonateCatabolism
hgt	1189	GCA.002863065.1.Bacteria.Myxococcota	2281.34	0	1140.67	PhnM	PhosphonateCatabolism
hgt	1136	GCA.002841945.1.Bacteria.Myxococcota	2202.84	0	1101.42	PhnM	PhosphonateCatabolism
spe	NA	1149	NA	2217.14	NA	PhnM	PhosphonateCatabolism
hgt	1214	1149	2299.51	2217.14	2258.33	PhnM	PhosphonateCatabolism
hgt	1320	GCA.002429065.1.Bacteria.Verrucomicrobiota	2421.68	0	1210.84	PhnM	PhosphonateCatabolism
spe	NA	1170	NA	2253.55	NA	PhnM	PhosphonateCatabolism
spe	NA	1155	NA	2220.14	NA	PhnM	PhosphonateCatabolism
hgt	1216	1155	2299.84	2220.14	2259.99	PhnM	PhosphonateCatabolism
spe	NA	1153	NA	2221.01	NA	PhnM	PhosphonateCatabolism
los	1149	GCA.002722885.1.Bacteria.Proteobacteria	2217.14	0	1108.57	PhnM	PhosphonateCatabolism
los	960	GCA.001698445.1.Bacteria.Cyanobacteria	1851.4	0	925.702	PhnM	PhosphonateCatabolism
spe	NA	1015	NA	2011.14	NA	PhnM	PhosphonateCatabolism
spe	NA	1012	NA	2001.68	NA	PhnM	PhosphonateCatabolism
spe	NA	1013	NA	2003.93	NA	PhnM	PhosphonateCatabolism
hgt	1073	GCA.000961655.1.Bacteria.Desulfobacterota	2107.36	0	1053.68	PhnM	PhosphonateCatabolism
hgt	932	GCF.003173035.1.Bacteria.Proteobacteria	1736.88	0	868.438	PhnM	PhosphonateCatabolism
hgt	983	GCA.003170275.1.Bacteria.Myxococcota	1914.98	0	957.49	PhnM	PhosphonateCatabolism
spe	NA	932	NA	1736.88	NA	PhnM	PhosphonateCatabolism
hgt	1002	932	1977.46	1736.88	1857.17	PhnM	PhosphonateCatabolism
los	1060	1004	2091.82	1990.07	2040.94	PhnM	PhosphonateCatabolism
hgt	1060	1004	2091.82	1990.07	2040.94	PhnM	PhosphonateCatabolism
spe	NA	1003	NA	1983.04	NA	PhnM	PhosphonateCatabolism
spe	NA	921	NA	1693.58	NA	PhnM	PhosphonateCatabolism
los	921	GCA.002291925.1.Bacteria.Proteobacteria	1693.58	0	846.788	PhnM	PhosphonateCatabolism
hgt	1232	GCA.002352645.1.Bacteria.Actinobacteriota	2319.72	0	1159.86	PhnM	PhosphonateCatabolism
spe	NA	1036	NA	2053.74	NA	PhnM	PhosphonateCatabolism
spe	NA	1214	NA	2299.51	NA	PhnM	PhosphonateCatabolism
hgt	928	GCF.000192575.1.Bacteria.Proteobacteria	1734.36	0	867.18	PhnM	PhosphonateCatabolism
los	1003	GCF.001613805.1.Bacteria.Proteobacteria	1983.04	0	991.518	PhnM	PhosphonateCatabolism
hgt	1003	GCF.001613805.1.Bacteria.Proteobacteria	1983.04	0	991.518	PhnM	PhosphonateCatabolism
hgt	1003	GCF.001613805.1.Bacteria.Proteobacteria	1983.04	0	991.518	PhnM	PhosphonateCatabolism
hgt	952	GCF.002798435.1.Bacteria.Proteobacteria	1826.38	0	913.188	PhnM	PhosphonateCatabolism
hgt	952	GCF.002798435.1.Bacteria.Proteobacteria	1826.38	0	913.188	PhnM	PhosphonateCatabolism
los	1036	GCA.002340345.1.Bacteria.Proteobacteria	2053.74	0	1026.87	PhnM	PhosphonateCatabolism
hgt	1412	GCF.900079095.1.Bacteria.Tectomicrobia	2548.44	0	1274.22	PhnM	PhosphonateCatabolism
hgt	1283	GCA.002428295.1.Bacteria.Caldisericota	2377.57	0	1188.79	PhnM	PhosphonateCatabolism
spe	NA	913	NA	1641.63	NA	PhnM	PhosphonateCatabolism
los	1077	1026	2117.68	2037.95	2077.82	PhnM	PhosphonateCatabolism
los	973	GCA.002898275.1.Bacteria.Proteobacteria	1886.93	0	943.467	PhnM	PhosphonateCatabolism
spe	NA	1102	NA	2160.51	NA	PhnM	PhosphonateCatabolism
hgt	923	GCA.002307275.1.Bacteria.Firmicutes.A	1696.81	0	848.403	PhnM	PhosphonateCatabolism
hgt	1330	GCA.002347925.1.Bacteria.Chloroflexota	2433.39	0	1216.69	PhnM	PhosphonateCatabolism
spe	NA	902	NA	1531.25	NA	PhnM	PhosphonateCatabolism
hgt	915	GCF.002257705.1.Bacteria.Firmicutes.C	1642.24	0	821.122	PhnM	PhosphonateCatabolism
hgt	1097	GCA.002840095.1.Bacteria.Proteobacteria	2146.87	0	1073.43	PhnM	PhosphonateCatabolism
hgt	1012	GCF.000473895.1.Bacteria.Cyanobacteria	2001.68	0	1000.84	PhnM	PhosphonateCatabolism
dup	959	GCF.000092905.1.Bacteria.Firmicutes	1832.42	0	916.212	PhnM	PhosphonateCatabolism
hgt	959	GCF.000092905.1.Bacteria.Firmicutes	1832.42	0	916.212	PhnM	PhosphonateCatabolism
spe	NA	976	NA	1898.57	NA	PhnM	PhosphonateCatabolism
spe	NA	973	NA	1886.93	NA	PhnM	PhosphonateCatabolism
spe	NA	971	NA	1889.86	NA	PhnM	PhosphonateCatabolism
hgt	952	GCF.900172325.1.Bacteria.Proteobacteria	1826.38	0	913.188	PhnM	PhosphonateCatabolism
los	888	880	1369.77	1231.64	1300.7	PhnM	PhosphonateCatabolism
spe	NA	880	NA	1231.64	NA	PhnM	PhosphonateCatabolism
hgt	888	880	1369.77	1231.64	1300.7	PhnM	PhosphonateCatabolism
spe	NA	888	NA	1369.77	NA	PhnM	PhosphonateCatabolism
spe	NA	1049	NA	2071.24	NA	PhnM	PhosphonateCatabolism
hgt	1590	GCA.003167475.1.Bacteria.Goldbacteria	2840.8	0	1420.4	PhnM	PhosphonateCatabolism
hgt	1071	GCF.000620305.1.Bacteria.Firmicutes.B	2090.18	0	1045.09	PhnM	PhosphonateCatabolism
hgt	1129	GCF.900142265.1.Bacteria.Firmicutes.A	2190.3	0	1095.15	PhnM	PhosphonateCatabolism
hgt	1411	GCF.900142995.1.Bacteria.Firmicutes.A	2549.06	0	1274.53	PhnM	PhosphonateCatabolism
spe	NA	960	NA	1851.4	NA	PhnM	PhosphonateCatabolism
hgt	871	Nostoc.sp.PCC7120	955.376	0	477.688	PhnM	PhosphonateCatabolism
hgt	871	Nostoc.sp.PCC7120	955.376	0	477.688	PhnM	PhosphonateCatabolism
los	1012	877	2001.68	1122.42	1562.05	PhnM	PhosphonateCatabolism
spe	NA	899	NA	1493.79	NA	PhnM	PhosphonateCatabolism
spe	NA	1076	NA	2113.22	NA	PhnM	PhosphonateCatabolism
spe	NA	1077	NA	2117.68	NA	PhnM	PhosphonateCatabolism
spe	NA	1096	NA	2151.75	NA	PhnM	PhosphonateCatabolism
hgt	973	GCA.002238885.1.Bacteria.Proteobacteria	1886.93	0	943.467	PhnM	PhosphonateCatabolism
dup	1067	GCA.003167015.1.Bacteria.Bacteroidota	2094.16	0	1047.08	PhnM	PhosphonateCatabolism
hgt	1067	GCA.003167015.1.Bacteria.Bacteroidota	2094.16	0	1047.08	PhnM	PhosphonateCatabolism
spe	NA	955	NA	1847.82	NA	PhnM	PhosphonateCatabolism
hgt	1267	GCA.002292925.1.Bacteria.Chloroflexota	2363.3	0	1181.65	PhnM	PhosphonateCatabolism
spe	NA	1060	NA	2091.82	NA	PhnM	PhosphonateCatabolism
los	1015	GCF.000018105.1.Bacteria.Cyanobacteria	2011.14	0	1005.57	PhnM	PhosphonateCatabolism
hgt	1120	GCA.007244385.1.Bacteria.Desulfobacterota	2172.55	0	1086.28	PhnM	PhosphonateCatabolism
hgt	1120	GCA.007244385.1.Bacteria.Desulfobacterota	2172.55	0	1086.28	PhnM	PhosphonateCatabolism
hgt	1120	GCA.007244385.1.Bacteria.Desulfobacterota	2172.55	0	1086.28	PhnM	PhosphonateCatabolism
hgt	917	GCF.001618145.1.Bacteria.Firmicutes	1673.9	0	836.95	PhnM	PhosphonateCatabolism
los	971	GCF.002251795.1.Bacteria.Proteobacteria	1889.86	0	944.93	PhnM	PhosphonateCatabolism
spe	NA	944	NA	1796.18	NA	PhnM	PhosphonateCatabolism
hgt	991	944	1943.94	1796.18	1870.07	PhnM	PhosphonateCatabolism
los	899	GCF.000284615.1.Bacteria.Proteobacteria	1493.79	0	746.895	PhnM	PhosphonateCatabolism
los	1076	993	2113.22	1951.09	2032.15	PhnM	PhosphonateCatabolism
hgt	1147	GCA.000961765.1.Bacteria.Firmicutes.B	2209.47	0	1104.74	PhnM	PhosphonateCatabolism
los	1170	1114	2253.55	2172.63	2213.09	PhnM	PhosphonateCatabolism
hgt	1429	GCA.003023725.1.Bacteria.Firmicutes.E	2573.43	0	1286.71	PhnM	PhosphonateCatabolism
hgt	948	GCA.003140235.1.Bacteria.Acidobacteriota	1806.3	0	903.15	PhnM	PhosphonateCatabolism
hgt	1296	GCA.002167285.1.Bacteria.Planctomycetota	2391.05	0	1195.52	PhnM	PhosphonateCatabolism
hgt	1401	GCF.001611275.1.Bacteria.Desulfobacterota	2541.4	0	1270.7	PhnM	PhosphonateCatabolism
hgt	955	GCF.900167455.1.Bacteria.Proteobacteria	1847.82	0	923.91	PhnM	PhosphonateCatabolism
hgt	1256	GCA.002347095.1.Bacteria.Desulfobacterota	2357.86	0	1178.93	PtxD	Phosphite
hgt	913	GCF.006980715.1.Bacteria.Proteobacteria	1641.63	0	820.817	PtxD	Phosphite
los	1099	GCF.002251945.1.Bacteria.Cyanobacteria	2154.84	0	1077.42	PtxD	Phosphite
hgt	1063	GCA.003153275.1.Bacteria.Nitrospirota	2077.52	0	1038.76	PtxD	Phosphite
hgt	1375	GCA.001896555.1.Bacteria.Desulfobacterota	2490.93	0	1245.47	PtxD	Phosphite
hgt	930	GCA.002704825.1.Bacteria.Planctomycetota	1728.22	0	864.11	PtxD	Phosphite
hgt	993	GCA.002717185.1.Bacteria.Proteobacteria	1951.09	0	975.545	PtxD	Phosphite
hgt	1320	GCA.002429065.1.Bacteria.Verrucomicrobiota	2421.68	0	1210.84	PtxD	Phosphite
hgt	891	GCF.001942305.1.Bacteria.Actinobacteriota	1386.61	0	693.303	PtxD	Phosphite
hgt	995	GCA.002721365.1.Bacteria.Proteobacteria	1956.2	0	978.1	PtxD	Phosphite
spe	NA	1155	NA	2220.14	NA	PtxD	Phosphite
hgt	1148	GCA.002348045.1.Bacteria.Chloroflexota	2204.94	0	1102.47	PtxD	Phosphite
hgt	1220	GCA.003599345.1.Bacteria.Firmicutes.E	2299.22	0	1149.61	PtxD	Phosphite
spe	NA	1012	NA	2001.68	NA	PtxD	Phosphite
hgt	969	GCF.001720165.1.Bacteria.Proteobacteria	1879.94	0	939.972	PtxD	Phosphite
hgt	1073	GCA.000961655.1.Bacteria.Desulfobacterota	2107.36	0	1053.68	PtxD	Phosphite
hgt	944	GCF.003612015.1.Bacteria.Proteobacteria	1796.18	0	898.092	PtxD	Phosphite
spe	NA	1005	NA	1981.07	NA	PtxD	Phosphite
hgt	1057	1005	2077.3	1981.07	2029.19	PtxD	Phosphite
hgt	1039	GCF.002252565.1.Bacteria.Firmicutes.A	2051.8	0	1025.9	PtxD	Phosphite
spe	NA	926	NA	1711.13	NA	PtxD	Phosphite
hgt	958	926	1840.87	1711.13	1776	PtxD	Phosphite
hgt	1083	GCA.002338715.1.Bacteria.Planctomycetota	2115.87	0	1057.93	PtxD	Phosphite
spe	NA	1216	NA	2299.84	NA	PtxD	Phosphite
dup	894	GCF.900104455.1.Bacteria.Firmicutes.C	1441.56	0	720.78	PtxD	Phosphite
hgt	894	GCF.900104455.1.Bacteria.Firmicutes.C	1441.56	0	720.78	PtxD	Phosphite
hgt	1009	GCF.004348535.1.Bacteria.Actinobacteriota	1991.83	0	995.913	PtxD	Phosphite
hgt	957	GCF.004522215.1.Bacteria.Firmicutes	1845.21	0	922.605	PtxD	Phosphite
los	948	GCA.003152325.1.Bacteria.Acidobacteriota	1806.3	0	903.15	PtxD	Phosphite
hgt	1003	GCA.002723345.1.Bacteria.Proteobacteria	1983.04	0	991.518	PtxD	Phosphite
spe	NA	1102	NA	2160.51	NA	PtxD	Phosphite
spe	NA	909	NA	1610.77	NA	PtxD	Phosphite
hgt	916	909	1662.03	1610.77	1636.39	PtxD	Phosphite
hgt	1097	GCA.002840095.1.Bacteria.Proteobacteria	2146.87	0	1073.43	PtxD	Phosphite
hgt	1012	GCF.000473895.1.Bacteria.Cyanobacteria	2001.68	0	1000.84	PtxD	Phosphite
hgt	1012	GCF.000473895.1.Bacteria.Cyanobacteria	2001.68	0	1000.84	PtxD	Phosphite
spe	NA	979	NA	1909.49	NA	PtxD	Phosphite
hgt	1049	GCA.006969625.1.Bacteria.Proteobacteria	2071.24	0	1035.62	PtxD	Phosphite
los	877	867	1122.42	295.292	708.855	PtxD	Phosphite
spe	NA	887	NA	1356.86	NA	PtxD	Phosphite
hgt	926	887	1711.13	1356.86	1534	PtxD	Phosphite
hgt	1215	GCA.002382525.1.Bacteria.Verrucomicrobiota	2297.66	0	1148.83	PtxD	Phosphite
hgt	1364	GCF.003967555.1.Bacteria.Chloroflexota	2476.3	0	1238.15	PtxD	Phosphite
spe	NA	877	NA	1122.42	NA	PtxD	Phosphite
spe	NA	871	NA	955.376	NA	PtxD	Phosphite
hgt	890	871	1386.91	955.376	1171.15	PtxD	Phosphite
spe	NA	899	NA	1493.79	NA	PtxD	Phosphite
hgt	944	899	1796.18	1493.79	1644.99	PtxD	Phosphite
los	1102	1077	2160.51	2117.68	2139.09	PtxD	Phosphite
spe	NA	1099	NA	2154.84	NA	PtxD	Phosphite
hgt	1040	GCF.000021985.1.Bacteria.Proteobacteria	2056.16	0	1028.08	PtxD	Phosphite
hgt	961	GCF.900099895.1.Bacteria.Firmicutes	1852.54	0	926.27	PtxD	Phosphite
spe	NA	948	NA	1806.3	NA	PtxD	Phosphite
hgt	1120	GCA.007244385.1.Bacteria.Desulfobacterota	2172.55	0	1086.28	PtxD	Phosphite
hgt	917	GCF.001618145.1.Bacteria.Firmicutes	1673.9	0	836.95	PtxD	Phosphite
hgt	921	GCF.003258945.1.Bacteria.Proteobacteria	1693.58	0	846.788	PtxD	Phosphite
hgt	921	GCF.003258945.1.Bacteria.Proteobacteria	1693.58	0	846.788	PtxD	Phosphite
hgt	1306	GCF.000620765.1.Bacteria.Desulfobacterota.I	2406.09	0	1203.05	PtxD	Phosphite
hgt	1125	GCA.002405475.1.Bacteria.Proteobacteria	2186.64	0	1093.32	PtxD	Phosphite
los	979	GCA.001767075.1.Bacteria.Acidobacteriota	1909.49	0	954.747	PtxD	Phosphite
hgt	999	GCF.000374645.1.Bacteria.Proteobacteria	1962.55	0	981.273	PtxD	Phosphite
hgt	1401	GCF.001611275.1.Bacteria.Desulfobacterota	2541.4	0	1270.7	PtxD	Phosphite
hgt	955	GCF.900167455.1.Bacteria.Proteobacteria	1847.82	0	923.91	PtxD	Phosphite
hgt	951	GCA.002293295.1.Bacteria.Firmicutes.A	1820.87	0	910.433	PNaS	Phosphate
hgt	1396	GCA.001045525.1.Bacteria.Fibrobacterota	2533.95	0	1266.98	PNaS	Phosphate
hgt	1396	GCA.001045525.1.Bacteria.Fibrobacterota	2533.95	0	1266.98	PNaS	Phosphate
hgt	1256	GCA.002347095.1.Bacteria.Desulfobacterota	2357.86	0	1178.93	PNaS	Phosphate
los	1001	GCF.001742305.1.Bacteria.Firmicutes	1969.52	0	984.758	PNaS	Phosphate
hgt	1001	GCF.001742305.1.Bacteria.Firmicutes	1969.52	0	984.758	PNaS	Phosphate
los	1229	GCF.000266885.1.Bacteria.Spirochaetota	2303.81	0	1151.9	PNaS	Phosphate
hgt	1229	GCF.000266885.1.Bacteria.Spirochaetota	2303.81	0	1151.9	PNaS	Phosphate
hgt	1055	GCF.001653195.1.Bacteria.Firmicutes	2078.19	0	1039.1	PNaS	Phosphate
hgt	1584	GCF.000177635.2.Bacteria.Chrysiogenota	2831.62	0	1415.81	PNaS	Phosphate
los	913	GCF.006980715.1.Bacteria.Proteobacteria	1641.63	0	820.817	PNaS	Phosphate
hgt	913	GCF.006980715.1.Bacteria.Proteobacteria	1641.63	0	820.817	PNaS	Phosphate
hgt	913	GCF.006980715.1.Bacteria.Proteobacteria	1641.63	0	820.817	PNaS	Phosphate
los	1383	GCA.002049985.1.Bacteria.Latescibacterota	2504.31	0	1252.15	PNaS	Phosphate
hgt	1383	GCA.002049985.1.Bacteria.Latescibacterota	2504.31	0	1252.15	PNaS	Phosphate
hgt	902	GCF.900102465.1.Bacteria.Proteobacteria	1531.25	0	765.625	PNaS	Phosphate
hgt	1547	GCA.002780705.1.Bacteria.CG03	2764.26	0	1382.13	PNaS	Phosphate
hgt	1130	GCA.002327255.1.Bacteria.KSB1	2188.64	0	1094.32	PNaS	Phosphate
spe	NA	1629	NA	2930.09	NA	PNaS	Phosphate
spe	NA	1628	NA	2923.75	NA	PNaS	Phosphate
hgt	1295	GCA.003230795.1.Bacteria.Bdellovibrionota.C	2388.66	0	1194.33	PNaS	Phosphate
spe	NA	1199	NA	2263.61	NA	PNaS	Phosphate
hgt	1355	1199	2463.93	2263.61	2363.76	PNaS	Phosphate
hgt	1422	GCA.001412425.1.Bacteria.Cloacimonadota	2553.93	0	1276.97	PNaS	Phosphate
spe	NA	1177	NA	2265.96	NA	PNaS	Phosphate
hgt	1282	1177	2381.62	2265.96	2323.79	PNaS	Phosphate
spe	NA	1172	NA	2245.41	NA	PNaS	Phosphate
hgt	1378	GCA.002366635.1.Bacteria.WOR.3	2492.05	0	1246.02	PNaS	Phosphate
hgt	1508	GCA.002436065.1.Bacteria.Chloroflexota	2688.28	0	1344.14	PNaS	Phosphate
spe	NA	1281	NA	2370.01	NA	PNaS	Phosphate
spe	NA	1280	NA	2370.88	NA	PNaS	Phosphate
spe	NA	1283	NA	2377.57	NA	PNaS	Phosphate
spe	NA	1578	NA	2818.7	NA	PNaS	Phosphate
hgt	1644	1578	2987.51	2818.7	2903.11	PNaS	Phosphate
hgt	1306	GCA.001797675.1.Bacteria.Desulfobacterota	2406.09	0	1203.05	PNaS	Phosphate
hgt	1608	GCA.001443005.1.Bacteria.Synergistota	2874.59	0	1437.29	PNaS	Phosphate
spe	NA	1375	NA	2490.93	NA	PNaS	Phosphate
hgt	950	GCA.002389045.1.Bacteria.Proteobacteria	1816.1	0	908.048	PNaS	Phosphate
hgt	1215	GCA.002323895.1.Bacteria.Verrucomicrobiota	2297.66	0	1148.83	PNaS	Phosphate
hgt	1594	GCA.003503675.1.Bacteria.Cyanobacteria	2851.11	0	1425.56	PNaS	Phosphate
hgt	1514	GCA.003245715.1.Bacteria.Planctomycetota	2697.03	0	1348.52	PNaS	Phosphate
hgt	995	GCF.000264455.2.Bacteria.Proteobacteria	1956.2	0	978.1	PNaS	Phosphate
hgt	995	GCF.000264455.2.Bacteria.Proteobacteria	1956.2	0	978.1	PNaS	Phosphate
dup	1047	GCF.002607855.1.Bacteria.Firmicutes.B	2058.36	0	1029.18	PNaS	Phosphate
hgt	1047	GCF.002607855.1.Bacteria.Firmicutes.B	2058.36	0	1029.18	PNaS	Phosphate
los	1389	GCA.003501375.1.Bacteria.Sumerlaeota	2505.16	0	1252.58	PNaS	Phosphate
hgt	1136	GCA.002841945.1.Bacteria.Myxococcota	2202.84	0	1101.42	PNaS	Phosphate
dup	1550	GCF.002795805.1.Bacteria.Proteobacteria	2769.91	0	1384.95	PNaS	Phosphate
hgt	1550	GCF.002795805.1.Bacteria.Proteobacteria	2769.91	0	1384.95	PNaS	Phosphate
hgt	981	GCA.002297185.1.Bacteria.Firmicutes.A	1906.6	0	953.3	PNaS	Phosphate
los	1632	1619	2941.05	2902.16	2921.61	PNaS	Phosphate
spe	NA	1619	NA	2902.16	NA	PNaS	Phosphate
spe	NA	1614	NA	2889.48	NA	PNaS	Phosphate
los	1019	GCF.002207765.1.Bacteria.Firmicutes.B	2012.42	0	1006.21	PNaS	Phosphate
los	1358	1147	2478.3	2209.47	2343.89	PNaS	Phosphate
spe	NA	1147	NA	2209.47	NA	PNaS	Phosphate
spe	NA	1144	NA	2203.74	NA	PNaS	Phosphate
spe	NA	1148	NA	2204.94	NA	PNaS	Phosphate
hgt	1428	1148	2571.24	2204.94	2388.09	PNaS	Phosphate
spe	NA	1546	NA	2760.21	NA	PNaS	Phosphate
hgt	1665	1546	3046.24	2760.21	2903.22	PNaS	Phosphate
hgt	1542	GCA.002435745.1.Bacteria.UBP15	2746.26	0	1373.13	PNaS	Phosphate
hgt	1542	GCA.002435745.1.Bacteria.UBP15	2746.26	0	1373.13	PNaS	Phosphate
hgt	1594	GCA.002783405.1.Bacteria.Cyanobacteria	2851.11	0	1425.56	PNaS	Phosphate
los	1320	GCA.002429065.1.Bacteria.Verrucomicrobiota	2421.68	0	1210.84	PNaS	Phosphate
hgt	1320	GCA.002429065.1.Bacteria.Verrucomicrobiota	2421.68	0	1210.84	PNaS	Phosphate
spe	NA	1389	NA	2505.16	NA	PNaS	Phosphate
hgt	1645	1389	2989.33	2505.16	2747.25	PNaS	Phosphate
spe	NA	1381	NA	2501.72	NA	PNaS	Phosphate
spe	NA	1383	NA	2504.31	NA	PNaS	Phosphate
los	1434	GCA.002399235.1.Bacteria.Firmicutes.G	2563.43	0	1281.71	PNaS	Phosphate
hgt	1434	GCA.002399235.1.Bacteria.Firmicutes.G	2563.43	0	1281.71	PNaS	Phosphate
hgt	1280	GCF.000024605.1.Bacteria.Firmicutes.B	2370.88	0	1185.44	PNaS	Phosphate
hgt	1029	GCF.900107485.1.Bacteria.Firmicutes.A	2040.14	0	1020.07	PNaS	Phosphate
hgt	1029	GCF.900107485.1.Bacteria.Firmicutes.A	2040.14	0	1020.07	PNaS	Phosphate
hgt	1062	GCA.000830255.1.Bacteria.Campylobacterota	2073.72	0	1036.86	PNaS	Phosphate
dup	870	GCF.000702165.1.Bacteria.Firmicutes	953.97	0	476.985	PNaS	Phosphate
hgt	870	GCF.000702165.1.Bacteria.Firmicutes	953.97	0	476.985	PNaS	Phosphate
hgt	870	GCF.000702165.1.Bacteria.Firmicutes	953.97	0	476.985	PNaS	Phosphate
dup	1059	GCA.002724735.1.Bacteria.Marinisomatota	2081.8	0	1040.9	PNaS	Phosphate
hgt	1059	GCA.002724735.1.Bacteria.Marinisomatota	2081.8	0	1040.9	PNaS	Phosphate
hgt	1608	GCF.000233775.1.Bacteria.Synergistota	2874.59	0	1437.29	PNaS	Phosphate
spe	NA	1445	NA	2582.55	NA	PNaS	Phosphate
hgt	1626	1445	2922.82	2582.55	2752.69	PNaS	Phosphate
los	1071	GCA.002418765.1.Bacteria.Firmicutes.B	2090.18	0	1045.09	PNaS	Phosphate
los	1071	GCA.002418765.1.Bacteria.Firmicutes.B	2090.18	0	1045.09	PNaS	Phosphate
los	1071	GCA.002418765.1.Bacteria.Firmicutes.B	2090.18	0	1045.09	PNaS	Phosphate
hgt	1071	GCA.002418765.1.Bacteria.Firmicutes.B	2090.18	0	1045.09	PNaS	Phosphate
hgt	1213	GCA.003242195.1.Bacteria.Firmicutes.E	2297.7	0	1148.85	PNaS	Phosphate
spe	NA	1159	NA	2228.61	NA	PNaS	Phosphate
hgt	1328	1159	2440.28	2228.61	2334.45	PNaS	Phosphate
spe	NA	1156	NA	2226.47	NA	PNaS	Phosphate
hgt	1245	1156	2346.24	2226.47	2286.36	PNaS	Phosphate
spe	NA	1550	NA	2769.91	NA	PNaS	Phosphate
hgt	1620	1550	2901.66	2769.91	2835.78	PNaS	Phosphate
spe	NA	1555	NA	2772.99	NA	PNaS	Phosphate
spe	NA	1559	NA	2784.99	NA	PNaS	Phosphate
spe	NA	1558	NA	2781.45	NA	PNaS	Phosphate
spe	NA	1558	NA	2781.45	NA	PNaS	Phosphate
hgt	1614	1558	2889.48	2781.45	2835.47	PNaS	Phosphate
hgt	1121	GCA.002432655.1.Bacteria.Proteobacteria	2178.97	0	1089.48	PNaS	Phosphate
los	1493	1398	2664.91	2543.2	2604.06	PNaS	Phosphate
spe	NA	1395	NA	2536.26	NA	PNaS	Phosphate
spe	NA	1395	NA	2536.26	NA	PNaS	Phosphate
hgt	1451	1395	2604.39	2536.26	2570.32	PNaS	Phosphate
hgt	1474	GCA.001873285.1.Bacteria.CG2.30.53.67	2624.55	0	1312.28	PNaS	Phosphate
hgt	873	GCA.000431235.1.Bacteria.Firmicutes	1019.23	0	509.615	PNaS	Phosphate
hgt	960	GCF.000316115.1.Bacteria.Cyanobacteria	1851.4	0	925.702	PNaS	Phosphate
los	1314	GCA.002059205.1.Bacteria.Latescibacterota	2411.86	0	1205.93	PNaS	Phosphate
hgt	1314	GCA.002059205.1.Bacteria.Latescibacterota	2411.86	0	1205.93	PNaS	Phosphate
los	960	GCA.001698445.1.Bacteria.Cyanobacteria	1851.4	0	925.702	PNaS	Phosphate
hgt	1348	GCA.001302825.1.Bacteria.Planctomycetota	2462.32	0	1231.16	PNaS	Phosphate
hgt	1102	GCF.003838225.1.Bacteria.Cyanobacteria	2160.51	0	1080.26	PNaS	Phosphate
los	1144	GCA.001804885.1.Bacteria.Verrucomicrobiota	2203.74	0	1101.87	PNaS	Phosphate
los	924	GCA.002352935.1.Bacteria.Firmicutes.B	1697.92	0	848.96	PNaS	Phosphate
hgt	924	GCA.002352935.1.Bacteria.Firmicutes.B	1697.92	0	848.96	PNaS	Phosphate
spe	NA	1254	NA	2346.49	NA	PNaS	Phosphate
hgt	1320	GCA.003246265.1.Bacteria.Verrucomicrobiota	2421.68	0	1210.84	PNaS	Phosphate
spe	NA	1527	NA	2733.33	NA	PNaS	Phosphate
spe	NA	1522	NA	2713.45	NA	PNaS	Phosphate
hgt	1529	1522	2738.14	2713.45	2725.8	PNaS	Phosphate
spe	NA	1523	NA	2719.22	NA	PNaS	Phosphate
los	1569	1492	2802.89	2658.63	2730.76	PNaS	Phosphate
spe	NA	1492	NA	2658.63	NA	PNaS	Phosphate
spe	NA	1493	NA	2664.91	NA	PNaS	Phosphate
spe	NA	1709	NA	3243	NA	PNaS	Phosphate
hgt	1724	1709	3366.71	3243	3304.86	PNaS	Phosphate
spe	NA	1129	NA	2190.3	NA	PNaS	Phosphate
hgt	932	GCA.002796975.1.Bacteria.Proteobacteria	1736.88	0	868.438	PNaS	Phosphate
los	1431	GCA.003242895.1.Bacteria.Margulisbacteria	2569.22	0	1284.61	PNaS	Phosphate
spe	NA	1019	NA	2012.42	NA	PNaS	Phosphate
spe	NA	1019	NA	2012.42	NA	PNaS	Phosphate
spe	NA	1019	NA	2012.42	NA	PNaS	Phosphate
spe	NA	1015	NA	2011.14	NA	PNaS	Phosphate
hgt	1077	1015	2117.68	2011.14	2064.41	PNaS	Phosphate
hgt	1034	GCA.003449495.1.Bacteria.Firmicutes.E	2039.81	0	1019.9	PNaS	Phosphate
hgt	1081	GCA.001421185.1.Archaea.Thermoplasmatota	2122.97	0	1061.48	PNaS	Phosphate
spe	NA	1013	NA	2003.93	NA	PNaS	Phosphate
hgt	1060	1013	2091.82	2003.93	2047.88	PNaS	Phosphate
hgt	969	GCF.001720165.1.Bacteria.Proteobacteria	1879.94	0	939.972	PNaS	Phosphate
hgt	969	GCF.001720165.1.Bacteria.Proteobacteria	1879.94	0	939.972	PNaS	Phosphate
los	1661	GCA.001784175.1.Bacteria.Lindowbacteria	3039.07	0	1519.53	PNaS	Phosphate
hgt	999	GCF.900112605.1.Bacteria.Proteobacteria	1962.55	0	981.273	PNaS	Phosphate
los	1283	GCA.002877955.1.Bacteria.Caldisericota	2377.57	0	1188.79	PNaS	Phosphate
hgt	873	GCA.003245625.1.Bacteria.Firmicutes	1019.23	0	509.615	PNaS	Phosphate
hgt	1430	GCA.001797415.1.Bacteria.Desulfobacterota	2576.38	0	1288.19	PNaS	Phosphate
los	1475	GCA.000406005.1.Bacteria.Poribacteria	2618.66	0	1309.33	PNaS	Phosphate
hgt	1080	GCA.002399285.1.Bacteria.Firmicutes.A	2107.8	0	1053.9	PNaS	Phosphate
hgt	944	GCF.003612015.1.Bacteria.Proteobacteria	1796.18	0	898.092	PNaS	Phosphate
hgt	1637	GCA.002440765.1.Bacteria.UBA6266	2948.99	0	1474.5	PNaS	Phosphate
hgt	899	GCF.003052605.1.Bacteria.Proteobacteria	1493.79	0	746.895	PNaS	Phosphate
los	1281	GCA.002716725.1.Bacteria.Margulisbacteria	2370.01	0	1185.01	PNaS	Phosphate
los	1037	938	2060.89	1789.56	1925.22	PNaS	Phosphate
spe	NA	938	NA	1789.56	NA	PNaS	Phosphate
spe	NA	938	NA	1789.56	NA	PNaS	Phosphate
hgt	1434	GCA.002408345.1.Bacteria.Firmicutes.G	2563.43	0	1281.71	PNaS	Phosphate
hgt	1251	GCA.002748355.1.Bacteria.Planctomycetota	2344.43	0	1172.21	PNaS	Phosphate
spe	NA	1278	NA	2377.74	NA	PNaS	Phosphate
spe	NA	1278	NA	2377.74	NA	PNaS	Phosphate
spe	NA	1278	NA	2377.74	NA	PNaS	Phosphate
hgt	1395	1278	2536.26	2377.74	2457	PNaS	Phosphate
hgt	1409	GCA.003247575.1.Bacteria.Myxococcota.A	2545.8	0	1272.9	PNaS	Phosphate
hgt	1409	GCA.003247575.1.Bacteria.Myxococcota.A	2545.8	0	1272.9	PNaS	Phosphate
spe	NA	1482	NA	2638.94	NA	PNaS	Phosphate
hgt	1591	1482	2845.91	2638.94	2742.42	PNaS	Phosphate
spe	NA	1715	NA	3284.3	NA	PNaS	Phosphate
hgt	1488	GCA.002789615.1.Bacteria.Acidobacteriota	2652.03	0	1326.02	PNaS	Phosphate
spe	NA	1139	NA	2201.03	NA	PNaS	Phosphate
spe	NA	1132	NA	2205.16	NA	PNaS	Phosphate
spe	NA	1132	NA	2205.16	NA	PNaS	Phosphate
hgt	1202	1132	2292.55	2205.16	2248.85	PNaS	Phosphate
spe	NA	1137	NA	2192.73	NA	PNaS	Phosphate
spe	NA	1135	NA	2196.38	NA	PNaS	Phosphate
spe	NA	1135	NA	2196.38	NA	PNaS	Phosphate
spe	NA	1135	NA	2196.38	NA	PNaS	Phosphate
hgt	945	GCF.002215035.1.Bacteria.Cyanobacteria	1799.57	0	899.783	PNaS	Phosphate
spe	NA	1001	NA	1969.52	NA	PNaS	Phosphate
spe	NA	1001	NA	1969.52	NA	PNaS	Phosphate
spe	NA	1223	NA	2308.45	NA	PNaS	Phosphate
los	1381	1220	2501.72	2299.22	2400.47	PNaS	Phosphate
spe	NA	1229	NA	2303.81	NA	PNaS	Phosphate
hgt	954	GCA.002868855.1.Bacteria.Proteobacteria	1845.55	0	922.773	PNaS	Phosphate
hgt	1039	GCF.002252565.1.Bacteria.Firmicutes.A	2051.8	0	1025.9	PNaS	Phosphate
hgt	870	GCA.900320745.1.Bacteria.Firmicutes	953.97	0	476.985	PNaS	Phosphate
dup	1206	GCF.900176005.1.Bacteria.Firmicutes.B	2280.14	0	1140.07	PNaS	Phosphate
dup	1206	GCF.900176005.1.Bacteria.Firmicutes.B	2280.14	0	1140.07	PNaS	Phosphate
hgt	1206	GCF.900176005.1.Bacteria.Firmicutes.B	2280.14	0	1140.07	PNaS	Phosphate
los	1172	GCA.001914955.1.Bacteria.Nitrospirota	2245.41	0	1122.7	PNaS	Phosphate
hgt	1483	GCA.002366725.1.Bacteria.WOR.3	2640.51	0	1320.26	PNaS	Phosphate
hgt	1432	GCA.001797815.1.Bacteria.RBG.13.61.14	2578.84	0	1289.42	PNaS	Phosphate
los	1558	GCA.002414865.1.Bacteria.Fermentibacterota	2781.45	0	1390.73	PNaS	Phosphate
spe	NA	921	NA	1693.58	NA	PNaS	Phosphate
spe	NA	923	NA	1696.81	NA	PNaS	Phosphate
los	1019	924	2012.42	1697.92	1855.17	PNaS	Phosphate
los	1019	924	2012.42	1697.92	1855.17	PNaS	Phosphate
spe	NA	924	NA	1697.92	NA	PNaS	Phosphate
los	1483	GCA.002256535.1.Bacteria.WOR.3	2640.51	0	1320.26	PNaS	Phosphate
hgt	1483	GCA.002256535.1.Bacteria.WOR.3	2640.51	0	1320.26	PNaS	Phosphate
hgt	1213	GCA.002385465.1.Bacteria.Firmicutes.E	2297.7	0	1148.85	PNaS	Phosphate
los	921	GCA.002291925.1.Bacteria.Proteobacteria	1693.58	0	846.788	PNaS	Phosphate
hgt	905	GCA.003137095.1.Bacteria.Proteobacteria	1566	0	783	PNaS	Phosphate
hgt	1530	GCA.001775255.1.Bacteria.Desulfobacterota.D	2734.07	0	1367.04	PNaS	Phosphate
hgt	1290	GCF.900100785.1.Bacteria.Firmicutes.B	2388.66	0	1194.33	PNaS	Phosphate
spe	NA	1588	NA	2842.87	NA	PNaS	Phosphate
spe	NA	1588	NA	2842.87	NA	PNaS	Phosphate
spe	NA	1582	NA	2828.71	NA	PNaS	Phosphate
spe	NA	1039	NA	2051.8	NA	PNaS	Phosphate
spe	NA	1037	NA	2060.89	NA	PNaS	Phosphate
spe	NA	1037	NA	2060.89	NA	PNaS	Phosphate
spe	NA	1037	NA	2060.89	NA	PNaS	Phosphate
hgt	1078	1037	2120.07	2060.89	2090.48	PNaS	Phosphate
spe	NA	1035	NA	2055.27	NA	PNaS	Phosphate
spe	NA	1212	NA	2295.84	NA	PNaS	Phosphate
los	1504	1210	2684.73	2279.22	2481.97	PNaS	Phosphate
spe	NA	1217	NA	2304.8	NA	PNaS	Phosphate
hgt	1328	1217	2440.28	2304.8	2372.54	PNaS	Phosphate
los	1290	1218	2388.66	2305.29	2346.97	PNaS	Phosphate
spe	NA	1450	NA	2593.17	NA	PNaS	Phosphate
spe	NA	1450	NA	2593.17	NA	PNaS	Phosphate
spe	NA	1451	NA	2604.39	NA	PNaS	Phosphate
spe	NA	1648	NA	2997.52	NA	PNaS	Phosphate
hgt	1003	GCF.001613805.1.Bacteria.Proteobacteria	1983.04	0	991.518	PNaS	Phosphate
los	1093	GCA.003158755.1.Bacteria.Elusimicrobiota	2146.72	0	1073.36	PNaS	Phosphate
hgt	1501	GCF.000160475.1.Bacteria.Fusobacteriota	2663.18	0	1331.59	PNaS	Phosphate
dup	972	GCA.900066305.1.Bacteria.Firmicutes.A	1879.53	0	939.763	PNaS	Phosphate
hgt	972	GCA.900066305.1.Bacteria.Firmicutes.A	1879.53	0	939.763	PNaS	Phosphate
hgt	1467	GCA.003497555.1.Bacteria.Spirochaetota	2617.22	0	1308.61	PNaS	Phosphate
dup	1477	GCA.002345475.1.Bacteria.Firmicutes.H	2635.61	0	1317.81	PNaS	Phosphate
hgt	1477	GCA.002345475.1.Bacteria.Firmicutes.H	2635.61	0	1317.81	PNaS	Phosphate
hgt	1061	GCF.000170755.1.Bacteria.Verrucomicrobiota	2089.84	0	1044.92	PNaS	Phosphate
hgt	1061	GCF.000170755.1.Bacteria.Verrucomicrobiota	2089.84	0	1044.92	PNaS	Phosphate
spe	NA	915	NA	1642.24	NA	PNaS	Phosphate
hgt	965	915	1868.68	1642.24	1755.46	PNaS	Phosphate
los	938	917	1789.56	1673.9	1731.73	PNaS	Phosphate
spe	NA	917	NA	1673.9	NA	PNaS	Phosphate
spe	NA	913	NA	1641.63	NA	PNaS	Phosphate
hgt	1432	GCA.002328485.1.Bacteria.Desulfobacterota.G	2578.84	0	1289.42	PNaS	Phosphate
spe	NA	1595	NA	2856.3	NA	PNaS	Phosphate
hgt	1551	GCA.002085025.1.Bacteria.Omnitrophota	2768.61	0	1384.31	PNaS	Phosphate
spe	NA	1599	NA	2866.05	NA	PNaS	Phosphate
spe	NA	1599	NA	2866.05	NA	PNaS	Phosphate
hgt	1629	1599	2930.09	2866.05	2898.07	PNaS	Phosphate
los	1129	1029	2190.3	2040.14	2115.22	PNaS	Phosphate
dup	1025	GCA.002839495.1.Bacteria.Planctomycetota	2026.89	0	1013.45	PNaS	Phosphate
hgt	1025	GCA.002839495.1.Bacteria.Planctomycetota	2026.89	0	1013.45	PNaS	Phosphate
hgt	1025	GCA.002839495.1.Bacteria.Planctomycetota	2026.89	0	1013.45	PNaS	Phosphate
hgt	957	GCF.004522215.1.Bacteria.Firmicutes	1845.21	0	922.605	PNaS	Phosphate
hgt	973	GCA.002898275.1.Bacteria.Proteobacteria	1886.93	0	943.467	PNaS	Phosphate
spe	NA	1206	NA	2280.14	NA	PNaS	Phosphate
spe	NA	1202	NA	2292.55	NA	PNaS	Phosphate
hgt	1138	GCA.001577715.1.Bacteria.Desulfobacterota	2202.89	0	1101.44	PNaS	Phosphate
spe	NA	1442	NA	2585.52	NA	PNaS	Phosphate
spe	NA	1442	NA	2585.52	NA	PNaS	Phosphate
hgt	1482	GCA.002418835.1.Bacteria.Spirochaetota	2638.94	0	1319.47	PNaS	Phosphate
hgt	1482	GCA.002418835.1.Bacteria.Spirochaetota	2638.94	0	1319.47	PNaS	Phosphate
hgt	1482	GCA.002418835.1.Bacteria.Spirochaetota	2638.94	0	1319.47	PNaS	Phosphate
los	1531	GCA.001871795.1.Bacteria.Actinobacteriota	2731.5	0	1365.75	PNaS	Phosphate
los	923	GCA.002307275.1.Bacteria.Firmicutes.A	1696.81	0	848.403	PNaS	Phosphate
hgt	1433	GCA.001799195.1.Bacteria.Bdellovibrionota	2578.38	0	1289.19	PNaS	Phosphate
los	917	903	1673.9	1549.74	1611.82	PNaS	Phosphate
hgt	1548	GCF.900177345.1.Bacteria.Proteobacteria	2763.35	0	1381.67	PNaS	Phosphate
los	894	GCF.000430605.1.Bacteria.Firmicutes.C	1441.56	0	720.78	PNaS	Phosphate
hgt	915	GCF.002257705.1.Bacteria.Firmicutes.C	1642.24	0	821.122	PNaS	Phosphate
hgt	1198	GCA.002321895.1.Bacteria.Bdellovibrionota	2281.75	0	1140.88	PNaS	Phosphate
hgt	1198	GCA.002321895.1.Bacteria.Bdellovibrionota	2281.75	0	1140.88	PNaS	Phosphate
spe	NA	1050	NA	2063.64	NA	PNaS	Phosphate
los	1261	1055	2371.08	2078.19	2224.64	PNaS	Phosphate
spe	NA	1059	NA	2081.8	NA	PNaS	Phosphate
spe	NA	1694	NA	3142.94	NA	PNaS	Phosphate
spe	NA	1690	NA	3133.07	NA	PNaS	Phosphate
spe	NA	1699	NA	3169.95	NA	PNaS	Phosphate
hgt	1714	1699	3267.45	3169.95	3218.7	PNaS	Phosphate
hgt	1467	GCF.000092845.1.Bacteria.Spirochaetota	2617.22	0	1308.61	PNaS	Phosphate
spe	NA	1277	NA	2370.11	NA	PNaS	Phosphate
los	1582	1477	2828.71	2635.61	2732.16	PNaS	Phosphate
spe	NA	1475	NA	2618.66	NA	PNaS	Phosphate
hgt	1097	GCA.002840095.1.Bacteria.Proteobacteria	2146.87	0	1073.43	PNaS	Phosphate
hgt	1161	GCA.003477185.1.Bacteria.Verrucomicrobiota	2233.61	0	1116.8	PNaS	Phosphate
dup	1144	GCA.002369235.1.Bacteria.Verrucomicrobiota	2203.74	0	1101.87	PNaS	Phosphate
los	1648	GCA.002746185.1.Bacteria.Hydrogenedentota	2997.52	0	1498.76	PNaS	Phosphate
hgt	1648	GCA.002746185.1.Bacteria.Hydrogenedentota	2997.52	0	1498.76	PNaS	Phosphate
dup	976	GCF.002148795.1.Bacteria.Proteobacteria	1898.57	0	949.285	PNaS	Phosphate
hgt	976	GCF.002148795.1.Bacteria.Proteobacteria	1898.57	0	949.285	PNaS	Phosphate
hgt	976	GCF.002148795.1.Bacteria.Proteobacteria	1898.57	0	949.285	PNaS	Phosphate
hgt	1409	GCA.002731275.1.Bacteria.Myxococcota	2545.8	0	1272.9	PNaS	Phosphate
hgt	1066	GCA.003527145.1.Bacteria.Firmicutes.A	2095.36	0	1047.68	PNaS	Phosphate
hgt	1066	GCA.003527145.1.Bacteria.Firmicutes.A	2095.36	0	1047.68	PNaS	Phosphate
hgt	990	GCA.001447805.1.Bacteria.Proteobacteria	1939.07	0	969.535	PNaS	Phosphate
hgt	1080	GCF.900129115.1.Bacteria.Firmicutes.A	2107.8	0	1053.9	PNaS	Phosphate
hgt	898	GCA.002292285.1.Bacteria.Proteobacteria	1497.41	0	748.705	PNaS	Phosphate
los	1044	GCA.003070825.1.Bacteria.Firmicutes.F	2030.59	0	1015.29	PNaS	Phosphate
hgt	1044	GCA.003070825.1.Bacteria.Firmicutes.F	2030.59	0	1015.29	PNaS	Phosphate
spe	NA	971	NA	1889.86	NA	PNaS	Phosphate
hgt	1178	GCA.002352565.1.Bacteria.Proteobacteria	2266.91	0	1133.46	PNaS	Phosphate
hgt	952	GCF.900172325.1.Bacteria.Proteobacteria	1826.38	0	913.188	PNaS	Phosphate
hgt	1136	GCA.002789955.1.Bacteria.Myxococcota	2202.84	0	1101.42	PNaS	Phosphate
dup	1648	GCA.001567115.1.Bacteria.OLB16	2997.52	0	1498.76	PNaS	Phosphate
hgt	1648	GCA.001567115.1.Bacteria.OLB16	2997.52	0	1498.76	PNaS	Phosphate
los	1450	GCA.002790835.1.Bacteria.Krumholzibacteriota	2593.17	0	1296.59	PNaS	Phosphate
hgt	1450	GCA.002790835.1.Bacteria.Krumholzibacteriota	2593.17	0	1296.59	PNaS	Phosphate
hgt	1016	GCF.002020875.1.Bacteria.Proteobacteria	2007.49	0	1003.75	PNaS	Phosphate
hgt	1016	GCF.002020875.1.Bacteria.Proteobacteria	2007.49	0	1003.75	PNaS	Phosphate
spe	NA	1044	NA	2030.59	NA	PNaS	Phosphate
spe	NA	1686	NA	3109.51	NA	PNaS	Phosphate
hgt	1715	1686	3284.3	3109.51	3196.91	PNaS	Phosphate
spe	NA	1269	NA	2375.12	NA	PNaS	Phosphate
spe	NA	1261	NA	2371.08	NA	PNaS	Phosphate
dup	1465	GCA.900313115.1.Bacteria.Cyanobacteria	2605.53	0	1302.76	PNaS	Phosphate
hgt	1465	GCA.900313115.1.Bacteria.Cyanobacteria	2605.53	0	1302.76	PNaS	Phosphate
spe	NA	1467	NA	2617.22	NA	PNaS	Phosphate
hgt	1586	1467	2834.11	2617.22	2725.67	PNaS	Phosphate
los	1588	1466	2842.87	2619.59	2731.23	PNaS	Phosphate
spe	NA	1466	NA	2619.59	NA	PNaS	Phosphate
hgt	1588	1466	2842.87	2619.59	2731.23	PNaS	Phosphate
spe	NA	1463	NA	2620.58	NA	PNaS	Phosphate
hgt	1554	1463	2778.02	2620.58	2699.3	PNaS	Phosphate
spe	NA	1315	NA	2416.11	NA	PNaS	Phosphate
spe	NA	1314	NA	2411.86	NA	PNaS	Phosphate
spe	NA	1318	NA	2420.65	NA	PNaS	Phosphate
dup	1198	GCA.002715375.1.Bacteria.Bdellovibrionota	2281.75	0	1140.88	PNaS	Phosphate
hgt	1198	GCA.002715375.1.Bacteria.Bdellovibrionota	2281.75	0	1140.88	PNaS	Phosphate
los	1242	GCA.002693325.1.Bacteria.Latescibacterota	2327.38	0	1163.69	PNaS	Phosphate
hgt	1297	GCA.002699025.1.Bacteria.Myxococcota	2398.31	0	1199.15	PNaS	Phosphate
hgt	1215	GCA.002382525.1.Bacteria.Verrucomicrobiota	2297.66	0	1148.83	PNaS	Phosphate
hgt	1215	GCA.002382525.1.Bacteria.Verrucomicrobiota	2297.66	0	1148.83	PNaS	Phosphate
los	1347	GCA.002423965.1.Bacteria.Firmicutes.D	2457.61	0	1228.81	PNaS	Phosphate
hgt	1605	GCA.002441125.1.Bacteria.WOR.3	2871.21	0	1435.61	PNaS	Phosphate
hgt	1605	GCA.002441125.1.Bacteria.WOR.3	2871.21	0	1435.61	PNaS	Phosphate
los	1001	GCF.000942395.1.Bacteria.Firmicutes	1969.52	0	984.758	PNaS	Phosphate
dup	876	GCA.000209225.1.Eukaryota.Cnidaria	1127.66	0	563.829	PNaS	Phosphate
dup	876	GCA.000209225.1.Eukaryota.Cnidaria	1127.66	0	563.829	PNaS	Phosphate
hgt	876	GCA.000209225.1.Eukaryota.Cnidaria	1127.66	0	563.829	PNaS	Phosphate
hgt	929	GCA.001774245.1.Archaea.Thermoproteota	1726.54	0	863.27	PNaS	Phosphate
los	1411	GCF.900142995.1.Bacteria.Firmicutes.A	2549.06	0	1274.53	PNaS	Phosphate
spe	NA	960	NA	1851.4	NA	PNaS	Phosphate
los	1086	961	2134.51	1852.54	1993.53	PNaS	Phosphate
spe	NA	961	NA	1852.54	NA	PNaS	Phosphate
spe	NA	1242	NA	2327.38	NA	PNaS	Phosphate
spe	NA	894	NA	1441.56	NA	PNaS	Phosphate
hgt	949	GCA.002007425.1.Bacteria.Proteobacteria	1814.2	0	907.1	PNaS	Phosphate
hgt	1709	GCA.002869225.1.Bacteria.Muirbacteria	3243	0	1621.5	PNaS	Phosphate
hgt	1422	GCA.001577135.1.Bacteria.Cloacimonadota	2553.93	0	1276.97	PNaS	Phosphate
dup	1568	GCF.002109495.1.Bacteria.Proteobacteria	2801.03	0	1400.52	PNaS	Phosphate
hgt	1568	GCF.002109495.1.Bacteria.Proteobacteria	2801.03	0	1400.52	PNaS	Phosphate
los	1492	GCF.000166335.1.Bacteria.Firmicutes.A	2658.63	0	1329.32	PNaS	Phosphate
spe	NA	1078	NA	2120.07	NA	PNaS	Phosphate
spe	NA	1078	NA	2120.07	NA	PNaS	Phosphate
spe	NA	1079	NA	2115.53	NA	PNaS	Phosphate
spe	NA	1075	NA	2111.76	NA	PNaS	Phosphate
spe	NA	1071	NA	2090.18	NA	PNaS	Phosphate
spe	NA	1071	NA	2090.18	NA	PNaS	Phosphate
spe	NA	1071	NA	2090.18	NA	PNaS	Phosphate
spe	NA	1671	NA	3068.88	NA	PNaS	Phosphate
spe	NA	1672	NA	3070.6	NA	PNaS	Phosphate
spe	NA	1093	NA	2146.72	NA	PNaS	Phosphate
hgt	1681	GCA.002402105.1.Bacteria.UBP17	3092.06	0	1546.03	PNaS	Phosphate
spe	NA	1418	NA	2559.47	NA	PNaS	Phosphate
hgt	1621	GCA.003230535.1.Bacteria.SZUA.182	2908.09	0	1454.05	PNaS	Phosphate
spe	NA	1410	NA	2549.51	NA	PNaS	Phosphate
hgt	1543	1410	2756.64	2549.51	2653.08	PNaS	Phosphate
spe	NA	1411	NA	2549.06	NA	PNaS	Phosphate
spe	NA	1411	NA	2549.06	NA	PNaS	Phosphate
spe	NA	1416	NA	2545.34	NA	PNaS	Phosphate
spe	NA	1416	NA	2545.34	NA	PNaS	Phosphate
spe	NA	1417	NA	2550.05	NA	PNaS	Phosphate
spe	NA	1320	NA	2421.68	NA	PNaS	Phosphate
hgt	1453	GCA.001789205.1.Bacteria.Fibrobacterota	2600.97	0	1300.49	PNaS	Phosphate
spe	NA	1251	NA	2344.43	NA	PNaS	Phosphate
dup	1091	GCA.001735895.1.Bacteria.Proteobacteria	2138.97	0	1069.48	PNaS	Phosphate
hgt	1091	GCA.001735895.1.Bacteria.Proteobacteria	2138.97	0	1069.48	PNaS	Phosphate
hgt	1091	GCA.001735895.1.Bacteria.Proteobacteria	2138.97	0	1069.48	PNaS	Phosphate
hgt	1091	GCA.001735895.1.Bacteria.Proteobacteria	2138.97	0	1069.48	PNaS	Phosphate
hgt	1199	GCA.002396805.1.Bacteria.Firmicutes.G	2263.61	0	1131.8	PNaS	Phosphate
hgt	1040	GCF.000021985.1.Bacteria.Proteobacteria	2056.16	0	1028.08	PNaS	Phosphate
hgt	1190	GCA.001768075.1.Bacteria.Myxococcota	2276.83	0	1138.41	PNaS	Phosphate
hgt	973	GCA.002238885.1.Bacteria.Proteobacteria	1886.93	0	943.467	PNaS	Phosphate
hgt	1686	GCA.002779205.1.Bacteria.Actinobacteriota	3109.51	0	1554.76	PNaS	Phosphate
spe	NA	959	NA	1832.42	NA	PNaS	Phosphate
los	1039	951	2051.8	1820.87	1936.33	PNaS	Phosphate
spe	NA	955	NA	1847.82	NA	PNaS	Phosphate
los	1037	957	2060.89	1845.21	1953.05	PNaS	Phosphate
spe	NA	957	NA	1845.21	NA	PNaS	Phosphate
spe	NA	957	NA	1845.21	NA	PNaS	Phosphate
los	1137	GCF.001922545.1.Bacteria.Spirochaetota	2192.73	0	1096.37	PNaS	Phosphate
dup	1292	GCA.002409975.1.Bacteria.Firmicutes.G	2369.03	0	1184.52	PNaS	Phosphate
hgt	1292	GCA.002409975.1.Bacteria.Firmicutes.G	2369.03	0	1184.52	PNaS	Phosphate
hgt	1190	GCA.002309015.1.Bacteria.Myxococcota	2276.83	0	1138.41	PNaS	Phosphate
los	1135	GCA.000987045.1.Bacteria.Firmicutes.B	2196.38	0	1098.19	PNaS	Phosphate
hgt	1265	GCA.003164675.1.Bacteria.Verrucomicrobiota	2369.92	0	1184.96	PNaS	Phosphate
hgt	1238	GCF.000969705.1.Bacteria.Actinobacteriota	2328.75	0	1164.38	PNaS	Phosphate
los	1212	1066	2295.84	2095.36	2195.6	PNaS	Phosphate
spe	NA	1661	NA	3039.07	NA	PNaS	Phosphate
spe	NA	1086	NA	2134.51	NA	PNaS	Phosphate
spe	NA	1086	NA	2134.51	NA	PNaS	Phosphate
los	1223	1080	2308.45	2107.8	2208.12	PNaS	Phosphate
hgt	1287	GCA.002428525.1.Bacteria.UBP14	2379.64	0	1189.82	PNaS	Phosphate
hgt	1287	GCA.002428525.1.Bacteria.UBP14	2379.64	0	1189.82	PNaS	Phosphate
spe	NA	1408	NA	2548.2	NA	PNaS	Phosphate
spe	NA	1401	NA	2541.4	NA	PNaS	Phosphate
spe	NA	1404	NA	2546.45	NA	PNaS	Phosphate
hgt	1487	1404	2650.1	2546.45	2598.28	PNaS	Phosphate
spe	NA	1339	NA	2456.23	NA	PNaS	Phosphate
hgt	1437	1339	2586.93	2456.23	2521.58	PNaS	Phosphate
los	1527	1337	2733.33	2455.82	2594.57	PNaS	Phosphate
spe	NA	1337	NA	2455.82	NA	PNaS	Phosphate
hgt	1527	1337	2733.33	2455.82	2594.57	PNaS	Phosphate
spe	NA	1531	NA	2731.5	NA	PNaS	Phosphate
los	1035	GCF.000218765.1.Bacteria.Firmicutes	2055.27	0	1027.63	PNaS	Phosphate
hgt	1035	GCF.000218765.1.Bacteria.Firmicutes	2055.27	0	1027.63	PNaS	Phosphate
hgt	1035	GCF.000218765.1.Bacteria.Firmicutes	2055.27	0	1027.63	PNaS	Phosphate
los	1416	GCA.900016865.1.Bacteria.Firmicutes.G	2545.34	0	1272.67	PNaS	Phosphate
hgt	907	GCF.000425045.1.Bacteria.Firmicutes.C	1576.58	0	788.288	PNaS	Phosphate
los	957	GCF.000503775.1.Bacteria.Firmicutes	1845.21	0	922.605	PNaS	Phosphate
los	1375	GCF.000266945.1.Bacteria.Desulfobacterota	2490.93	0	1245.47	PNaS	Phosphate
hgt	1673	GCA.001774505.1.Bacteria.RBG.13.66.14	3075.21	0	1537.61	PNaS	Phosphate
hgt	1660	GCF.000526155.1.Bacteria.Desulfobacterota	3038.98	0	1519.49	PNaS	Phosphate
hgt	1660	GCF.000526155.1.Bacteria.Desulfobacterota	3038.98	0	1519.49	PNaS	Phosphate
los	961	GCF.900099895.1.Bacteria.Firmicutes	1852.54	0	926.27	PNaS	Phosphate
hgt	1709	GCA.001787855.1.Bacteria.Riflebacteria	3243	0	1621.5	PNaS	Phosphate
hgt	1525	GCA.003477045.1.Bacteria.Delongbacteria	2724.93	0	1362.46	PNaS	Phosphate
hgt	1127	GCA.002010665.1.Bacteria.Acidobacteriota	2182.81	0	1091.4	PNaS	Phosphate
hgt	1105	GCF.000737335.2.Bacteria.Proteobacteria	2160.84	0	1080.42	PNaS	Phosphate
hgt	1332	GCA.003454665.1.Bacteria.Nitrospirota	2435.77	0	1217.88	PNaS	Phosphate
spe	NA	1658	NA	3027.58	NA	PNaS	Phosphate
los	1450	GCA.002403295.1.Bacteria.Krumholzibacteriota	2593.17	0	1296.59	PNaS	Phosphate
los	1671	1651	3068.88	3002.72	3035.8	PNaS	Phosphate
los	1277	GCA.001803815.1.Bacteria.Nitrospirota	2370.11	0	1185.05	PNaS	Phosphate
spe	NA	1654	NA	3013.88	NA	PNaS	Phosphate
los	1050	GCA.002406055.1.Bacteria.Spirochaetota	2063.64	0	1031.82	PNaS	Phosphate
spe	NA	1434	NA	2563.43	NA	PNaS	Phosphate
spe	NA	1431	NA	2569.22	NA	PNaS	Phosphate
los	971	GCF.002251795.1.Bacteria.Proteobacteria	1889.86	0	944.93	PNaS	Phosphate
spe	NA	1345	NA	2447.11	NA	PNaS	Phosphate
spe	NA	1347	NA	2457.61	NA	PNaS	Phosphate
spe	NA	1347	NA	2457.61	NA	PNaS	Phosphate
hgt	1527	1347	2733.33	2457.61	2595.47	PNaS	Phosphate
dup	1082	GCA.002449765.1.Bacteria.Fibrobacterota	2114.66	0	1057.33	PNaS	Phosphate
hgt	1082	GCA.002449765.1.Bacteria.Fibrobacterota	2114.66	0	1057.33	PNaS	Phosphate
hgt	1345	GCA.002375925.1.Bacteria.Firmicutes.E	2447.11	0	1223.56	PNaS	Phosphate
spe	NA	1502	NA	2683.21	NA	PNaS	Phosphate
los	1595	1503	2856.3	2678.68	2767.49	PNaS	Phosphate
spe	NA	1504	NA	2684.73	NA	PNaS	Phosphate
hgt	1070	GCA.003194485.1.Bacteria.Desulfobacterota	2095.43	0	1047.71	PNaS	Phosphate
hgt	1645	GCA.002428325.1.Bacteria.UBP4	2989.33	0	1494.66	PNaS	Phosphate
hgt	1053	GCF.000487995.1.Bacteria.Deferribacterota	2049.66	0	1024.83	PNaS	Phosphate
hgt	886	GCA.000315625.1.Eukaryota.Cryptophyceae	1364.88	0	682.438	PNaS	Phosphate
los	1629	GCA.002686955.1.Bacteria.Gemmatimonadota.A	2930.09	0	1465.04	PNaS	Phosphate
dup	885	GCF.000178255.1.Bacteria.Firmicutes	1359.62	0	679.808	PNaS	Phosphate
hgt	885	GCF.000178255.1.Bacteria.Firmicutes	1359.62	0	679.808	PNaS	Phosphate
hgt	899	GCF.000284615.1.Bacteria.Proteobacteria	1493.79	0	746.895	PNaS	Phosphate
dup	981	GCF.900104115.1.Bacteria.Firmicutes.A	1906.6	0	953.3	PNaS	Phosphate
hgt	981	GCF.900104115.1.Bacteria.Firmicutes.A	1906.6	0	953.3	PNaS	Phosphate
dup	1292	GCA.002399265.1.Bacteria.Firmicutes.G	2369.03	0	1184.52	PNaS	Phosphate
los	1292	GCA.002399265.1.Bacteria.Firmicutes.G	2369.03	0	1184.52	PNaS	Phosphate
hgt	1292	GCA.002399265.1.Bacteria.Firmicutes.G	2369.03	0	1184.52	PNaS	Phosphate
hgt	1292	GCA.002399265.1.Bacteria.Firmicutes.G	2369.03	0	1184.52	PNaS	Phosphate
hgt	908	GCF.002224645.1.Bacteria.Firmicutes.B	1580.98	0	790.492	PNaS	Phosphate
hgt	991	GCF.003097315.1.Bacteria.Proteobacteria	1943.94	0	971.972	PNaS	Phosphate
hgt	1055	GCF.001311905.1.Bacteria.Firmicutes	2078.19	0	1039.1	PNaS	Phosphate
spe	NA	1645	NA	2989.33	NA	PNaS	Phosphate
spe	NA	1646	NA	2996.78	NA	PNaS	Phosphate
hgt	1667	1646	3056.39	2996.78	3026.59	PNaS	Phosphate
hgt	1147	GCA.000961765.1.Bacteria.Firmicutes.B	2209.47	0	1104.74	PNaS	Phosphate
hgt	1511	GCA.002452295.1.Bacteria.Firmicutes.G	2688.15	0	1344.08	PNaS	Phosphate
dup	924	GCA.001508005.1.Bacteria.Firmicutes.B	1697.92	0	848.96	PNaS	Phosphate
hgt	924	GCA.001508005.1.Bacteria.Firmicutes.B	1697.92	0	848.96	PNaS	Phosphate
los	1442	GCA.001777915.1.Bacteria.Edwardsbacteria	2585.52	0	1292.76	PNaS	Phosphate
los	1502	1429	2683.21	2573.43	2628.32	PNaS	Phosphate
los	1147	GCA.001512665.1.Bacteria.Firmicutes.B	2209.47	0	1104.74	PNaS	Phosphate
spe	NA	1358	NA	2478.3	NA	PNaS	Phosphate
spe	NA	1358	NA	2478.3	NA	PNaS	Phosphate
hgt	1117	GCF.001641825.1.Bacteria.Proteobacteria	2172.95	0	1086.48	PNaS	Phosphate
hgt	1142	GCA.003509045.1.Bacteria.Planctomycetota	2200.88	0	1100.44	PNaS	Phosphate
los	1318	GCA.002329495.1.Bacteria.Firmicutes.B	2420.65	0	1210.33	PNaS	Phosphate
hgt	1318	GCA.002329495.1.Bacteria.Firmicutes.B	2420.65	0	1210.33	PNaS	Phosphate
hgt	1464	GCA.002787535.1.Bacteria.Bdellovibrionota	2621.18	0	1310.59	PNaS	Phosphate
spe	NA	1519	NA	2705.74	NA	PNaS	Phosphate
spe	NA	1519	NA	2705.74	NA	PNaS	Phosphate
spe	NA	1511	NA	2688.15	NA	PNaS	Phosphate
spe	NA	1511	NA	2688.15	NA	PNaS	Phosphate
hgt	1628	1511	2923.75	2688.15	2805.95	PNaS	Phosphate
hgt	1211	GCA.002451015.1.Bacteria.Acidobacteriota	2295.75	0	1147.88	PNaS	Phosphate
los	1519	GCA.002084765.1.Bacteria.4572.55	2705.74	0	1352.87	PNaS	Phosphate
los	1519	GCA.002084765.1.Bacteria.4572.55	2705.74	0	1352.87	PNaS	Phosphate
hgt	913	GCF.000315795.1.Bacteria.Proteobacteria	1641.63	0	820.817	PNaS	Phosphate
hgt	1061	GCA.002340265.1.Bacteria.Verrucomicrobiota	2089.84	0	1044.92	PNaS	Phosphate
hgt	1545	GCA.001780825.1.Bacteria.Gemmatimonadota	2762.32	0	1381.16	PNaS	Phosphate
los	1315	GCA.003444595.1.Bacteria.Firmicutes.D	2416.11	0	1208.06	PNaS	Phosphate
hgt	1315	GCA.003444595.1.Bacteria.Firmicutes.D	2416.11	0	1208.06	PNaS	Phosphate
hgt	1291	GCA.002327305.1.Bacteria.Acidobacteriota	2384.34	0	1192.17	PNaS	Phosphate
spe	NA	1292	NA	2369.03	NA	PNaS	Phosphate
hgt	1417	GCF.000020005.1.Bacteria.Firmicutes.D	2550.05	0	1275.03	PNaS	Phosphate
hgt	1417	GCF.000020005.1.Bacteria.Firmicutes.D	2550.05	0	1275.03	PNaS	Phosphate
spe	NA	1562	NA	2789.01	NA	PNaS	Phosphate
hgt	1597	1562	2859.22	2789.01	2824.12	PNaS	Phosphate
los	1206	GCA.001513545.1.Bacteria.Firmicutes.B	2280.14	0	1140.07	PNaS	Phosphate
hgt	1206	GCA.001513545.1.Bacteria.Firmicutes.B	2280.14	0	1140.07	PNaS	Phosphate
spe	NA	988	NA	1943.29	NA	PNaS	Phosphate
hgt	947	GCA.002722565.1.Bacteria.Actinobacteriota	1795.08	0	897.538	PNaS	Phosphate
hgt	927	GCA.002746645.1.Bacteria.Proteobacteria	1711.79	0	855.893	PNaS	Phosphate
hgt	1371	GCA.002419125.1.Bacteria.Patescibacteria	2486.16	0	1243.08	PNaS	Phosphate
hgt	1474	GCA.001873295.1.Bacteria.CG2.30.70.394	2624.55	0	1312.28	PNaS	Phosphate
los	1059	GCA.002712165.1.Bacteria.Proteobacteria	2081.8	0	1040.9	PNaS	Phosphate
dup	1073	GCA.001751085.1.Bacteria.Desulfobacterota	2107.36	0	1053.68	PNaS	Phosphate
hgt	1073	GCA.001751085.1.Bacteria.Desulfobacterota	2107.36	0	1053.68	PNaS	Phosphate
spe	NA	1632	NA	2941.05	NA	PNaS	Phosphate
spe	NA	1632	NA	2941.05	NA	PNaS	Phosphate
hgt	1658	1632	3027.58	2941.05	2984.32	PNaS	Phosphate
spe	NA	1639	NA	2947.16	NA	PNaS	Phosphate
hgt	1199	GCA.001513495.1.Bacteria.Firmicutes.G	2263.61	0	1131.8	PNaS	Phosphate
los	1401	GCA.002327765.1.Bacteria.Desulfobacterota.E	2541.4	0	1270.7	PNaS	Phosphate
hgt	1401	GCA.002327765.1.Bacteria.Desulfobacterota.E	2541.4	0	1270.7	PNaS	Phosphate
hgt	1401	GCA.002327765.1.Bacteria.Desulfobacterota.E	2541.4	0	1270.7	PNaS	Phosphate
dup	1436	GCA.003542955.1.Bacteria.Armatimonadota	2570.03	0	1285.01	PNaS	Phosphate
hgt	1436	GCA.003542955.1.Bacteria.Armatimonadota	2570.03	0	1285.01	PNaS	Phosphate
spe	NA	1483	NA	2640.51	NA	PNaS	Phosphate
hgt	1105	GCA.002841825.1.Bacteria.Myxococcota	2160.84	0	1080.42	PNaS	Phosphate
hgt	1105	GCA.002841825.1.Bacteria.Myxococcota	2160.84	0	1080.42	PNaS	Phosphate
spe	NA	1568	NA	2801.03	NA	PNaS	Phosphate
hgt	1620	1568	2901.66	2801.03	2851.35	PNaS	Phosphate
spe	NA	1569	NA	2802.89	NA	PNaS	Phosphate
spe	NA	1569	NA	2802.89	NA	PNaS	Phosphate
los	1358	1290	2478.3	2388.66	2433.48	PNaS	Phosphate
spe	NA	1290	NA	2388.66	NA	PNaS	Phosphate
spe	NA	1565	NA	2794.78	NA	PNaS	Phosphate
hgt	1514	GCA.002746535.1.Bacteria.Planctomycetota	2697.03	0	1348.52	PNaS	Phosphate
los	1280	GCF.001950325.1.Bacteria.Firmicutes.B	2370.88	0	1185.44	PNaS	Phosphate
spe	NA	1366	NA	2480.61	NA	PNaS	Phosphate
hgt	1533	1366	2737.53	2480.61	2609.07	PNaS	Phosphate
hgt	1205	GCA.003235715.1.Bacteria.Nitrospirota	2275.95	0	1137.97	PNaS	Phosphate
dup	1396	GCA.001045525.1.Bacteria.Fibrobacterota	2533.95	0	1266.98	PstS	Phosphate
hgt	1396	GCA.001045525.1.Bacteria.Fibrobacterota	2533.95	0	1266.98	PstS	Phosphate
dup	1500	GCA.002897695.1.Bacteria.BMS3Abin14	2668.13	0	1334.07	PstS	Phosphate
dup	947	GCA.003162395.1.Bacteria.Actinobacteriota	1795.08	0	897.538	PstS	Phosphate
dup	877	GCF.000017845.1.Bacteria.Cyanobacteria	1122.42	0	561.209	PstS	Phosphate
dup	1110	GCA.002255365.1.Bacteria.Proteobacteria	2165.97	0	1082.99	PstS	Phosphate
dup	1110	GCA.002255365.1.Bacteria.Proteobacteria	2165.97	0	1082.99	PstS	Phosphate
hgt	1110	GCA.002255365.1.Bacteria.Proteobacteria	2165.97	0	1082.99	PstS	Phosphate
hgt	1110	GCA.002255365.1.Bacteria.Proteobacteria	2165.97	0	1082.99	PstS	Phosphate
dup	945	GCF.000353285.1.Bacteria.Cyanobacteria	1799.57	0	899.783	PstS	Phosphate
dup	945	GCF.000353285.1.Bacteria.Cyanobacteria	1799.57	0	899.783	PstS	Phosphate
dup	887	GCF.003047285.1.Bacteria.Actinobacteriota	1356.86	0	678.43	PstS	Phosphate
dup	887	GCF.003047285.1.Bacteria.Actinobacteriota	1356.86	0	678.43	PstS	Phosphate
hgt	887	GCF.003047285.1.Bacteria.Actinobacteriota	1356.86	0	678.43	PstS	Phosphate
dup	1224	GCA.002451085.1.Bacteria.Proteobacteria	2307.95	0	1153.97	PstS	Phosphate
hgt	1224	GCA.002451085.1.Bacteria.Proteobacteria	2307.95	0	1153.97	PstS	Phosphate
spe	NA	1624	NA	2913.82	NA	PstS	Phosphate
dup	1422	GCA.001412425.1.Bacteria.Cloacimonadota	2553.93	0	1276.97	PstS	Phosphate
hgt	1422	GCA.001412425.1.Bacteria.Cloacimonadota	2553.93	0	1276.97	PstS	Phosphate
spe	NA	1177	NA	2265.96	NA	PstS	Phosphate
hgt	1282	1177	2381.62	2265.96	2323.79	PstS	Phosphate
spe	NA	1175	NA	2262.28	NA	PstS	Phosphate
hgt	1258	1175	2360.52	2262.28	2311.4	PstS	Phosphate
dup	1508	GCA.002436065.1.Bacteria.Chloroflexota	2688.28	0	1344.14	PstS	Phosphate
hgt	1508	GCA.002436065.1.Bacteria.Chloroflexota	2688.28	0	1344.14	PstS	Phosphate
dup	1608	GCA.001443005.1.Bacteria.Synergistota	2874.59	0	1437.29	PstS	Phosphate
hgt	1608	GCA.001443005.1.Bacteria.Synergistota	2874.59	0	1437.29	PstS	Phosphate
dup	1311	GCA.001769805.1.Bacteria.Bdellovibrionota	2414.4	0	1207.2	PstS	Phosphate
hgt	1311	GCA.001769805.1.Bacteria.Bdellovibrionota	2414.4	0	1207.2	PstS	Phosphate
los	1393	1373	2528.52	2487.64	2508.08	PstS	Phosphate
spe	NA	1375	NA	2490.93	NA	PstS	Phosphate
hgt	1522	1375	2713.45	2490.93	2602.2	PstS	Phosphate
spe	NA	1379	NA	2503.64	NA	PstS	Phosphate
dup	1247	GCF.900111015.1.Bacteria.Proteobacteria	2343.3	0	1171.65	PstS	Phosphate
dup	1247	GCF.900111015.1.Bacteria.Proteobacteria	2343.3	0	1171.65	PstS	Phosphate
hgt	1247	GCF.900111015.1.Bacteria.Proteobacteria	2343.3	0	1171.65	PstS	Phosphate
dup	1231	GCF.001886815.1.Bacteria.Calditrichota	2313.93	0	1156.96	PstS	Phosphate
hgt	1231	GCF.001886815.1.Bacteria.Calditrichota	2313.93	0	1156.96	PstS	Phosphate
los	956	GCA.001567195.1.Bacteria.Bacteroidota	1840.4	0	920.202	PstS	Phosphate
spe	NA	1247	NA	2343.3	NA	PstS	Phosphate
spe	NA	1247	NA	2343.3	NA	PstS	Phosphate
hgt	1393	1247	2528.52	2343.3	2435.91	PstS	Phosphate
dup	1445	GCA.003220615.1.Bacteria.Methylomirabilota	2582.55	0	1291.28	PstS	Phosphate
dup	1445	GCA.003220615.1.Bacteria.Methylomirabilota	2582.55	0	1291.28	PstS	Phosphate
dup	1445	GCA.003220615.1.Bacteria.Methylomirabilota	2582.55	0	1291.28	PstS	Phosphate
dup	887	GCF.001591405.1.Bacteria.Actinobacteria	1356.86	0	678.43	PstS	Phosphate
los	887	GCF.001591405.1.Bacteria.Actinobacteria	1356.86	0	678.43	PstS	Phosphate
hgt	887	GCF.001591405.1.Bacteria.Actinobacteria	1356.86	0	678.43	PstS	Phosphate
dup	1063	GCA.003153275.1.Bacteria.Nitrospirota	2077.52	0	1038.76	PstS	Phosphate
dup	995	GCF.000264455.2.Bacteria.Proteobacteria	1956.2	0	978.1	PstS	Phosphate
hgt	995	GCF.000264455.2.Bacteria.Proteobacteria	1956.2	0	978.1	PstS	Phosphate
los	1375	GCA.001896555.1.Bacteria.Desulfobacterota	2490.93	0	1245.47	PstS	Phosphate
spe	NA	1500	NA	2668.13	NA	PstS	Phosphate
hgt	1623	1500	2913.21	2668.13	2790.67	PstS	Phosphate
dup	1313	GCA.002400365.1.Bacteria.Chloroflexota	2414.18	0	1207.09	PstS	Phosphate
hgt	1313	GCA.002400365.1.Bacteria.Chloroflexota	2414.18	0	1207.09	PstS	Phosphate
dup	1449	GCF.000025005.1.Bacteria.Chloroflexota	2595.86	0	1297.93	PstS	Phosphate
hgt	1449	GCF.000025005.1.Bacteria.Chloroflexota	2595.86	0	1297.93	PstS	Phosphate
dup	1597	GCA.001412365.1.Bacteria.WOR.3	2859.22	0	1429.61	PstS	Phosphate
dup	1597	GCA.001412365.1.Bacteria.WOR.3	2859.22	0	1429.61	PstS	Phosphate
dup	1597	GCA.001412365.1.Bacteria.WOR.3	2859.22	0	1429.61	PstS	Phosphate
hgt	1597	GCA.001412365.1.Bacteria.WOR.3	2859.22	0	1429.61	PstS	Phosphate
dup	1627	GCA.003152075.1.Bacteria.FCPU426	2924.36	0	1462.18	PstS	Phosphate
dup	1627	GCA.003152075.1.Bacteria.FCPU426	2924.36	0	1462.18	PstS	Phosphate
hgt	1627	GCA.003152075.1.Bacteria.FCPU426	2924.36	0	1462.18	PstS	Phosphate
hgt	1627	GCA.003152075.1.Bacteria.FCPU426	2924.36	0	1462.18	PstS	Phosphate
dup	1425	GCA.002495485.1.Archaea.Thermoproteota	2576.72	0	1288.36	PstS	Phosphate
dup	1425	GCA.002495485.1.Archaea.Thermoproteota	2576.72	0	1288.36	PstS	Phosphate
dup	1425	GCA.002495485.1.Archaea.Thermoproteota	2576.72	0	1288.36	PstS	Phosphate
dup	1425	GCA.002495485.1.Archaea.Thermoproteota	2576.72	0	1288.36	PstS	Phosphate
dup	1425	GCA.002495485.1.Archaea.Thermoproteota	2576.72	0	1288.36	PstS	Phosphate
dup	1425	GCA.002495485.1.Archaea.Thermoproteota	2576.72	0	1288.36	PstS	Phosphate
dup	1425	GCA.002495485.1.Archaea.Thermoproteota	2576.72	0	1288.36	PstS	Phosphate
hgt	1425	GCA.002495485.1.Archaea.Thermoproteota	2576.72	0	1288.36	PstS	Phosphate
hgt	1553	GCF.001399755.1.Bacteria.Proteobacteria	2771.34	0	1385.67	PstS	Phosphate
dup	1185	GCA.002347295.1.Bacteria.Chloroflexota	2272.78	0	1136.39	PstS	Phosphate
hgt	1185	GCA.002347295.1.Bacteria.Chloroflexota	2272.78	0	1136.39	PstS	Phosphate
spe	NA	1387	NA	2506.28	NA	PstS	Phosphate
spe	NA	1387	NA	2506.28	NA	PstS	Phosphate
dup	891	GCF.001942305.1.Bacteria.Actinobacteriota	1386.61	0	693.303	PstS	Phosphate
dup	1150	GCA.003223145.1.Bacteria.Acidobacteriota	2213.91	0	1106.95	PstS	Phosphate
hgt	1150	GCA.003223145.1.Bacteria.Acidobacteriota	2213.91	0	1106.95	PstS	Phosphate
dup	1024	GCA.003223635.1.Bacteria.Acidobacteriota	2020.22	0	1010.11	PstS	Phosphate
dup	1024	GCA.003223635.1.Bacteria.Acidobacteriota	2020.22	0	1010.11	PstS	Phosphate
hgt	1024	GCA.003223635.1.Bacteria.Acidobacteriota	2020.22	0	1010.11	PstS	Phosphate
hgt	1024	GCA.003223635.1.Bacteria.Acidobacteriota	2020.22	0	1010.11	PstS	Phosphate
spe	NA	1445	NA	2582.55	NA	PstS	Phosphate
hgt	1626	1445	2922.82	2582.55	2752.69	PstS	Phosphate
dup	1470	GCF.000484535.1.Bacteria.Cyanobacteria	2606.45	0	1303.22	PstS	Phosphate
dup	1470	GCF.000484535.1.Bacteria.Cyanobacteria	2606.45	0	1303.22	PstS	Phosphate
dup	1470	GCF.000484535.1.Bacteria.Cyanobacteria	2606.45	0	1303.22	PstS	Phosphate
dup	1470	GCF.000484535.1.Bacteria.Cyanobacteria	2606.45	0	1303.22	PstS	Phosphate
dup	1470	GCF.000484535.1.Bacteria.Cyanobacteria	2606.45	0	1303.22	PstS	Phosphate
hgt	1470	GCF.000484535.1.Bacteria.Cyanobacteria	2606.45	0	1303.22	PstS	Phosphate
hgt	1470	GCF.000484535.1.Bacteria.Cyanobacteria	2606.45	0	1303.22	PstS	Phosphate
spe	NA	1155	NA	2220.14	NA	PstS	Phosphate
spe	NA	1553	NA	2771.34	NA	PstS	Phosphate
hgt	1640	1553	2959.21	2771.34	2865.28	PstS	Phosphate
dup	1021	GCA.003140175.1.Bacteria.Actinobacteriota	2008.58	0	1004.29	PstS	Phosphate
spe	NA	1393	NA	2528.52	NA	PstS	Phosphate
dup	1162	GCA.003134215.1.Bacteria.Armatimonadota	2220.8	0	1110.4	PstS	Phosphate
dup	1162	GCA.003134215.1.Bacteria.Armatimonadota	2220.8	0	1110.4	PstS	Phosphate
dup	1162	GCA.003134215.1.Bacteria.Armatimonadota	2220.8	0	1110.4	PstS	Phosphate
los	1162	GCA.003134215.1.Bacteria.Armatimonadota	2220.8	0	1110.4	PstS	Phosphate
hgt	1162	GCA.003134215.1.Bacteria.Armatimonadota	2220.8	0	1110.4	PstS	Phosphate
dup	937	GCA.002429595.1.Bacteria.Proteobacteria	1775.51	0	887.753	PstS	Phosphate
hgt	937	GCA.002429595.1.Bacteria.Proteobacteria	1775.51	0	887.753	PstS	Phosphate
dup	1102	GCF.003838225.1.Bacteria.Cyanobacteria	2160.51	0	1080.26	PstS	Phosphate
dup	1102	GCF.003838225.1.Bacteria.Cyanobacteria	2160.51	0	1080.26	PstS	Phosphate
dup	1102	GCF.003838225.1.Bacteria.Cyanobacteria	2160.51	0	1080.26	PstS	Phosphate
dup	1102	GCF.003838225.1.Bacteria.Cyanobacteria	2160.51	0	1080.26	PstS	Phosphate
dup	1266	GCA.002782605.1.Bacteria.Desulfobacterota	2368.33	0	1184.16	PstS	Phosphate
hgt	1266	GCA.002782605.1.Bacteria.Desulfobacterota	2368.33	0	1184.16	PstS	Phosphate
dup	1000	GCA.003158475.1.Bacteria.Bacteroidota	1965.98	0	982.992	PstS	Phosphate
dup	1445	GCA.001771285.1.Bacteria.Methylomirabilota	2582.55	0	1291.28	PstS	Phosphate
dup	1253	GCA.002787095.1.Bacteria.Omnitrophota	2348.89	0	1174.44	PstS	Phosphate
hgt	1253	GCA.002787095.1.Bacteria.Omnitrophota	2348.89	0	1174.44	PstS	Phosphate
spe	NA	1522	NA	2713.45	NA	PstS	Phosphate
spe	NA	1490	NA	2652.83	NA	PstS	Phosphate
hgt	1601	1490	2861.12	2652.83	2756.97	PstS	Phosphate
spe	NA	1498	NA	2671.99	NA	PstS	Phosphate
hgt	1553	1498	2771.34	2671.99	2721.66	PstS	Phosphate
dup	878	GCA.002049455.2.Eukaryota.Rhodophyta	1225.79	0	612.893	PstS	Phosphate
dup	1079	GCA.001798185.1.Bacteria.UBA10199	2115.53	0	1057.77	PstS	Phosphate
dup	1079	GCA.001798185.1.Bacteria.UBA10199	2115.53	0	1057.77	PstS	Phosphate
dup	1079	GCA.001798185.1.Bacteria.UBA10199	2115.53	0	1057.77	PstS	Phosphate
spe	NA	1122	NA	2181.78	NA	PstS	Phosphate
spe	NA	1125	NA	2186.64	NA	PstS	Phosphate
dup	883	GCA.003158585.1.Bacteria.Proteobacteria	1305.64	0	652.82	PstS	Phosphate
dup	932	GCA.002796975.1.Bacteria.Proteobacteria	1736.88	0	868.438	PstS	Phosphate
dup	932	GCA.002796975.1.Bacteria.Proteobacteria	1736.88	0	868.438	PstS	Phosphate
dup	932	GCA.002796975.1.Bacteria.Proteobacteria	1736.88	0	868.438	PstS	Phosphate
hgt	932	GCA.002796975.1.Bacteria.Proteobacteria	1736.88	0	868.438	PstS	Phosphate
dup	1431	GCA.003242895.1.Bacteria.Margulisbacteria	2569.22	0	1284.61	PstS	Phosphate
dup	1431	GCA.003242895.1.Bacteria.Margulisbacteria	2569.22	0	1284.61	PstS	Phosphate
dup	1431	GCA.003242895.1.Bacteria.Margulisbacteria	2569.22	0	1284.61	PstS	Phosphate
hgt	1431	GCA.003242895.1.Bacteria.Margulisbacteria	2569.22	0	1284.61	PstS	Phosphate
dup	1327	GCA.003221825.1.Bacteria.Gemmatimonadota	2422.26	0	1211.13	PstS	Phosphate
hgt	1327	GCA.003221825.1.Bacteria.Gemmatimonadota	2422.26	0	1211.13	PstS	Phosphate
los	1181	1018	2268.17	2013.02	2140.59	PstS	Phosphate
los	1077	1015	2117.68	2011.14	2064.41	PstS	Phosphate
spe	NA	1012	NA	2001.68	NA	PstS	Phosphate
spe	NA	1232	NA	2319.72	NA	PstS	Phosphate
los	1472	1238	2631.57	2328.75	2480.16	PstS	Phosphate
los	1346	GCA.001767695.1.Bacteria.Actinobacteriota	2458.97	0	1229.49	PstS	Phosphate
dup	1399	GCA.003151665.1.Bacteria.Dormibacterota	2525.68	0	1262.84	PstS	Phosphate
dup	1399	GCA.003151665.1.Bacteria.Dormibacterota	2525.68	0	1262.84	PstS	Phosphate
dup	1399	GCA.003151665.1.Bacteria.Dormibacterota	2525.68	0	1262.84	PstS	Phosphate
hgt	1399	GCA.003151665.1.Bacteria.Dormibacterota	2525.68	0	1262.84	PstS	Phosphate
dup	932	GCF.003173035.1.Bacteria.Proteobacteria	1736.88	0	868.438	PstS	Phosphate
hgt	932	GCF.003173035.1.Bacteria.Proteobacteria	1736.88	0	868.438	PstS	Phosphate
dup	1247	GCF.002940605.1.Bacteria.Proteobacteria	2343.3	0	1171.65	PstS	Phosphate
dup	1247	GCF.002940605.1.Bacteria.Proteobacteria	2343.3	0	1171.65	PstS	Phosphate
dup	1247	GCF.002940605.1.Bacteria.Proteobacteria	2343.3	0	1171.65	PstS	Phosphate
dup	1247	GCF.002940605.1.Bacteria.Proteobacteria	2343.3	0	1171.65	PstS	Phosphate
dup	906	GCF.000757605.1.Bacteria.Proteobacteria	1568.21	0	784.107	PstS	Phosphate
hgt	906	GCF.000757605.1.Bacteria.Proteobacteria	1568.21	0	784.107	PstS	Phosphate
los	883	GCA.003454415.1.Bacteria.Proteobacteria	1305.64	0	652.82	PstS	Phosphate
dup	1430	GCA.001797415.1.Bacteria.Desulfobacterota	2576.38	0	1288.19	PstS	Phosphate
dup	1119	GCA.001800095.1.Bacteria.Elusimicrobiota	2178.39	0	1089.19	PstS	Phosphate
hgt	1119	GCA.001800095.1.Bacteria.Elusimicrobiota	2178.39	0	1089.19	PstS	Phosphate
hgt	1119	GCA.001800095.1.Bacteria.Elusimicrobiota	2178.39	0	1089.19	PstS	Phosphate
dup	1160	GCA.002796125.1.Bacteria.Omnitrophota	2232.66	0	1116.33	PstS	Phosphate
hgt	1160	GCA.002796125.1.Bacteria.Omnitrophota	2232.66	0	1116.33	PstS	Phosphate
dup	1138	GCF.000195295.1.Bacteria.Desulfobacterota	2202.89	0	1101.44	PstS	Phosphate
hgt	1138	GCF.000195295.1.Bacteria.Desulfobacterota	2202.89	0	1101.44	PstS	Phosphate
dup	944	GCF.003612015.1.Bacteria.Proteobacteria	1796.18	0	898.092	PstS	Phosphate
hgt	944	GCF.003612015.1.Bacteria.Proteobacteria	1796.18	0	898.092	PstS	Phosphate
dup	1364	GCA.002404055.1.Bacteria.Chloroflexota	2476.3	0	1238.15	PstS	Phosphate
hgt	1364	GCA.002404055.1.Bacteria.Chloroflexota	2476.3	0	1238.15	PstS	Phosphate
dup	882	GCA.000004985.1.Eukaryota.Heterolobosea	1318.1	0	659.05	PstS	Phosphate
dup	882	GCA.000004985.1.Eukaryota.Heterolobosea	1318.1	0	659.05	PstS	Phosphate
dup	882	GCA.000004985.1.Eukaryota.Heterolobosea	1318.1	0	659.05	PstS	Phosphate
dup	882	GCA.000004985.1.Eukaryota.Heterolobosea	1318.1	0	659.05	PstS	Phosphate
dup	882	GCA.000004985.1.Eukaryota.Heterolobosea	1318.1	0	659.05	PstS	Phosphate
dup	882	GCA.000004985.1.Eukaryota.Heterolobosea	1318.1	0	659.05	PstS	Phosphate
hgt	882	GCA.000004985.1.Eukaryota.Heterolobosea	1318.1	0	659.05	PstS	Phosphate
dup	983	GCA.003170275.1.Bacteria.Myxococcota	1914.98	0	957.49	PstS	Phosphate
hgt	983	GCA.003170275.1.Bacteria.Myxococcota	1914.98	0	957.49	PstS	Phosphate
dup	1379	GCA.002413185.1.Bacteria.Actinobacteriota	2503.64	0	1251.82	PstS	Phosphate
los	1379	GCA.002413185.1.Bacteria.Actinobacteriota	2503.64	0	1251.82	PstS	Phosphate
hgt	1379	GCA.002413185.1.Bacteria.Actinobacteriota	2503.64	0	1251.82	PstS	Phosphate
los	1000	GCA.002779395.1.Bacteria.Bacteroidota	1965.98	0	982.992	PstS	Phosphate
dup	1488	GCA.002789615.1.Bacteria.Acidobacteriota	2652.03	0	1326.02	PstS	Phosphate
hgt	1488	GCA.002789615.1.Bacteria.Acidobacteriota	2652.03	0	1326.02	PstS	Phosphate
spe	NA	1133	NA	2194.99	NA	PstS	Phosphate
dup	945	GCF.002215035.1.Bacteria.Cyanobacteria	1799.57	0	899.783	PstS	Phosphate
los	945	GCF.002215035.1.Bacteria.Cyanobacteria	1799.57	0	899.783	PstS	Phosphate
dup	1241	GCA.002431715.1.Bacteria.Armatimonadota	2327.51	0	1163.75	PstS	Phosphate
los	1241	GCA.002431715.1.Bacteria.Armatimonadota	2327.51	0	1163.75	PstS	Phosphate
hgt	1241	GCA.002431715.1.Bacteria.Armatimonadota	2327.51	0	1163.75	PstS	Phosphate
spe	NA	1009	NA	1991.83	NA	PstS	Phosphate
los	1125	GCA.001750625.1.Bacteria.Proteobacteria	2186.64	0	1093.32	PstS	Phosphate
hgt	1125	GCA.001750625.1.Bacteria.Proteobacteria	2186.64	0	1093.32	PstS	Phosphate
spe	NA	1000	NA	1965.98	NA	PstS	Phosphate
los	1342	1224	2458.64	2307.95	2383.29	PstS	Phosphate
dup	1387	GCF.000013205.1.Bacteria.Cyanobacteria	2506.28	0	1253.14	PstS	Phosphate
dup	1387	GCF.000013205.1.Bacteria.Cyanobacteria	2506.28	0	1253.14	PstS	Phosphate
dup	1387	GCF.000013205.1.Bacteria.Cyanobacteria	2506.28	0	1253.14	PstS	Phosphate
dup	1387	GCF.000013205.1.Bacteria.Cyanobacteria	2506.28	0	1253.14	PstS	Phosphate
hgt	1387	GCF.000013205.1.Bacteria.Cyanobacteria	2506.28	0	1253.14	PstS	Phosphate
los	886	GCF.000165345.1.Eukaryota.Apicocomplexa	1364.88	0	682.438	PstS	Phosphate
dup	896	GCA.001437855.1.Bacteria.Actinobacteriota	1488.04	0	744.018	PstS	Phosphate
los	896	GCA.001437855.1.Bacteria.Actinobacteriota	1488.04	0	744.018	PstS	Phosphate
hgt	896	GCA.001437855.1.Bacteria.Actinobacteriota	1488.04	0	744.018	PstS	Phosphate
hgt	896	GCA.001437855.1.Bacteria.Actinobacteriota	1488.04	0	744.018	PstS	Phosphate
dup	1206	GCF.900176005.1.Bacteria.Firmicutes.B	2280.14	0	1140.07	PstS	Phosphate
hgt	1206	GCF.900176005.1.Bacteria.Firmicutes.B	2280.14	0	1140.07	PstS	Phosphate
los	866	Richelia.intracellularis.HM01	247.209	0	123.604	PstS	Phosphate
los	1361	GCA.002898315.1.Bacteria.Calescibacterota	2475.3	0	1237.65	PstS	Phosphate
dup	1557	GCF.000025525.1.Archaea.Methanobacteriota.A	2781.78	0	1390.89	PstS	Phosphate
hgt	1557	GCF.000025525.1.Archaea.Methanobacteriota.A	2781.78	0	1390.89	PstS	Phosphate
hgt	977	GCF.000300295.4.Bacteria.Proteobacteria	1897.12	0	948.558	PstS	Phosphate
dup	1500	GCA.000739515.1.Bacteria.Moduliflexota	2668.13	0	1334.07	PstS	Phosphate
dup	1329	GCA.001798605.1.Bacteria.Myxococcota	2442.99	0	1221.49	PstS	Phosphate
hgt	1329	GCA.001798605.1.Bacteria.Myxococcota	2442.99	0	1221.49	PstS	Phosphate
los	1332	GCA.001803795.1.Bacteria.Nitrospirota	2435.77	0	1217.88	PstS	Phosphate
spe	NA	922	NA	1690.82	NA	PstS	Phosphate
spe	NA	926	NA	1711.13	NA	PstS	Phosphate
dup	905	GCA.003137095.1.Bacteria.Proteobacteria	1566	0	783	PstS	Phosphate
hgt	905	GCA.003137095.1.Bacteria.Proteobacteria	1566	0	783	PstS	Phosphate
dup	1290	GCF.900100785.1.Bacteria.Firmicutes.B	2388.66	0	1194.33	PstS	Phosphate
hgt	1290	GCF.900100785.1.Bacteria.Firmicutes.B	2388.66	0	1194.33	PstS	Phosphate
los	1232	GCA.002352645.1.Bacteria.Actinobacteriota	2319.72	0	1159.86	PstS	Phosphate
spe	NA	1585	NA	2836.38	NA	PstS	Phosphate
dup	1167	GCA.002495185.1.Archaea.Thermoplasmatota	2254.26	0	1127.13	PstS	Phosphate
dup	1167	GCA.002495185.1.Archaea.Thermoplasmatota	2254.26	0	1127.13	PstS	Phosphate
dup	1167	GCA.002495185.1.Archaea.Thermoplasmatota	2254.26	0	1127.13	PstS	Phosphate
hgt	1167	GCA.002495185.1.Archaea.Thermoplasmatota	2254.26	0	1127.13	PstS	Phosphate
spe	NA	1210	NA	2279.22	NA	PstS	Phosphate
hgt	1504	1210	2684.73	2279.22	2481.97	PstS	Phosphate
spe	NA	1216	NA	2299.84	NA	PstS	Phosphate
dup	1400	GCF.002973605.1.Bacteria.Armatimonadota	2529.24	0	1264.62	PstS	Phosphate
dup	1400	GCF.002973605.1.Bacteria.Armatimonadota	2529.24	0	1264.62	PstS	Phosphate
dup	1400	GCF.002973605.1.Bacteria.Armatimonadota	2529.24	0	1264.62	PstS	Phosphate
hgt	1400	GCF.002973605.1.Bacteria.Armatimonadota	2529.24	0	1264.62	PstS	Phosphate
dup	1133	GCA.001768675.1.Bacteria.Actinobacteriota	2194.99	0	1097.49	PstS	Phosphate
dup	1054	GCA.003151215.1.Bacteria.Bacteroidota	2072.61	0	1036.3	PstS	Phosphate
los	1054	GCA.003151215.1.Bacteria.Bacteroidota	2072.61	0	1036.3	PstS	Phosphate
hgt	1054	GCA.003151215.1.Bacteria.Bacteroidota	2072.61	0	1036.3	PstS	Phosphate
dup	891	GCF.900106035.1.Bacteria.Actinobacteriota	1386.61	0	693.303	PstS	Phosphate
dup	1093	GCA.003158755.1.Bacteria.Elusimicrobiota	2146.72	0	1073.36	PstS	Phosphate
hgt	1093	GCA.003158755.1.Bacteria.Elusimicrobiota	2146.72	0	1073.36	PstS	Phosphate
dup	1009	GCF.004348535.1.Bacteria.Actinobacteriota	1991.83	0	995.913	PstS	Phosphate
dup	1303	GCA.002632265.1.Bacteria.Proteobacteria	2401.52	0	1200.76	PstS	Phosphate
hgt	1303	GCA.002632265.1.Bacteria.Proteobacteria	2401.52	0	1200.76	PstS	Phosphate
dup	1283	GCA.002428295.1.Bacteria.Caldisericota	2377.57	0	1188.79	PstS	Phosphate
hgt	1283	GCA.002428295.1.Bacteria.Caldisericota	2377.57	0	1188.79	PstS	Phosphate
dup	1490	GCF.000421485.1.Bacteria.Aquificota	2652.83	0	1326.41	PstS	Phosphate
dup	1184	GCA.003244105.1.Bacteria.Eremiobacterota	2247.98	0	1123.99	PstS	Phosphate
dup	1184	GCA.003244105.1.Bacteria.Eremiobacterota	2247.98	0	1123.99	PstS	Phosphate
dup	1184	GCA.003244105.1.Bacteria.Eremiobacterota	2247.98	0	1123.99	PstS	Phosphate
spe	NA	910	NA	1629.64	NA	PstS	Phosphate
spe	NA	910	NA	1629.64	NA	PstS	Phosphate
hgt	996	910	1966.59	1629.64	1798.11	PstS	Phosphate
dup	1118	GCA.002495235.1.Archaea.Thermoplasmatota	2175.09	0	1087.55	PstS	Phosphate
dup	1118	GCA.002495235.1.Archaea.Thermoplasmatota	2175.09	0	1087.55	PstS	Phosphate
dup	1118	GCA.002495235.1.Archaea.Thermoplasmatota	2175.09	0	1087.55	PstS	Phosphate
dup	1563	GCF.000019605.1.Archaea.Thermoproteota	2794.97	0	1397.48	PstS	Phosphate
hgt	1563	GCF.000019605.1.Archaea.Thermoproteota	2794.97	0	1397.48	PstS	Phosphate
dup	961	GCF.001561915.1.Bacteria.Firmicutes	1852.54	0	926.27	PstS	Phosphate
hgt	961	GCF.001561915.1.Bacteria.Firmicutes	1852.54	0	926.27	PstS	Phosphate
dup	1707	GCA.001730085.1.Bacteria.GCA.001730085	3204.43	0	1602.21	PstS	Phosphate
hgt	1707	GCA.001730085.1.Bacteria.GCA.001730085	3204.43	0	1602.21	PstS	Phosphate
dup	1118	GCA.002494765.1.Archaea.Thermoplasmatota	2175.09	0	1087.55	PstS	Phosphate
spe	NA	1026	NA	2037.95	NA	PstS	Phosphate
spe	NA	1021	NA	2008.58	NA	PstS	Phosphate
spe	NA	1205	NA	2275.95	NA	PstS	Phosphate
dup	948	GCA.003152325.1.Bacteria.Acidobacteriota	1806.3	0	903.15	PstS	Phosphate
dup	948	GCA.003152325.1.Bacteria.Acidobacteriota	1806.3	0	903.15	PstS	Phosphate
dup	1491	GCF.001953175.1.Bacteria.Chloroflexota	2665.03	0	1332.52	PstS	Phosphate
hgt	1491	GCF.001953175.1.Bacteria.Chloroflexota	2665.03	0	1332.52	PstS	Phosphate
spe	NA	1118	NA	2175.09	NA	PstS	Phosphate
hgt	1207	1118	2290.47	2175.09	2232.78	PstS	Phosphate
dup	1165	GCA.002347645.1.Bacteria.Actinobacteriota	2241.84	0	1120.92	PstS	Phosphate
hgt	1165	GCA.002347645.1.Bacteria.Actinobacteriota	2241.84	0	1120.92	PstS	Phosphate
dup	996	GCF.000317045.1.Bacteria.Cyanobacteria	1966.59	0	983.293	PstS	Phosphate
los	996	GCF.000317045.1.Bacteria.Cyanobacteria	1966.59	0	983.293	PstS	Phosphate
hgt	996	GCF.000317045.1.Bacteria.Cyanobacteria	1966.59	0	983.293	PstS	Phosphate
dup	992	GCA.002878135.1.Archaea.Thermoplasmatota	1950.86	0	975.43	PstS	Phosphate
hgt	992	GCA.002878135.1.Archaea.Thermoplasmatota	1950.86	0	975.43	PstS	Phosphate
dup	909	GCA.001464215.1.Bacteria.Proteobacteria	1610.77	0	805.383	PstS	Phosphate
hgt	909	GCA.001464215.1.Bacteria.Proteobacteria	1610.77	0	805.383	PstS	Phosphate
spe	NA	1102	NA	2160.51	NA	PstS	Phosphate
spe	NA	1102	NA	2160.51	NA	PstS	Phosphate
hgt	1155	1102	2220.14	2160.51	2190.33	PstS	Phosphate
dup	1330	GCA.002347925.1.Bacteria.Chloroflexota	2433.39	0	1216.69	PstS	Phosphate
dup	1330	GCA.002347925.1.Bacteria.Chloroflexota	2433.39	0	1216.69	PstS	Phosphate
dup	1330	GCA.002347925.1.Bacteria.Chloroflexota	2433.39	0	1216.69	PstS	Phosphate
spe	NA	900	NA	1517.52	NA	PstS	Phosphate
hgt	916	900	1662.03	1517.52	1589.77	PstS	Phosphate
spe	NA	901	NA	1520.98	NA	PstS	Phosphate
los	1122	GCA.002763895.1.Bacteria.Bacteroidota	2181.78	0	1090.89	PstS	Phosphate
dup	1550	GCA.001872725.1.Bacteria.Proteobacteria	2769.91	0	1384.95	PstS	Phosphate
dup	1550	GCA.001872725.1.Bacteria.Proteobacteria	2769.91	0	1384.95	PstS	Phosphate
dup	1550	GCA.001872725.1.Bacteria.Proteobacteria	2769.91	0	1384.95	PstS	Phosphate
dup	1550	GCA.001872725.1.Bacteria.Proteobacteria	2769.91	0	1384.95	PstS	Phosphate
dup	1550	GCA.001872725.1.Bacteria.Proteobacteria	2769.91	0	1384.95	PstS	Phosphate
hgt	1550	GCA.001872725.1.Bacteria.Proteobacteria	2769.91	0	1384.95	PstS	Phosphate
hgt	1550	GCA.001872725.1.Bacteria.Proteobacteria	2769.91	0	1384.95	PstS	Phosphate
dup	1181	GCF.001870225.1.Bacteria.Cyanobacteria	2268.17	0	1134.09	PstS	Phosphate
dup	1181	GCF.001870225.1.Bacteria.Cyanobacteria	2268.17	0	1134.09	PstS	Phosphate
hgt	1181	GCF.001870225.1.Bacteria.Cyanobacteria	2268.17	0	1134.09	PstS	Phosphate
spe	NA	883	NA	1305.64	NA	PstS	Phosphate
dup	1166	GCA.003133645.1.Bacteria.Acidobacteriota	2238.87	0	1119.43	PstS	Phosphate
hgt	1166	GCA.003133645.1.Bacteria.Acidobacteriota	2238.87	0	1119.43	PstS	Phosphate
dup	1334	GCA.001804805.1.Bacteria.Verrucomicrobiota	2448.87	0	1224.43	PstS	Phosphate
hgt	1334	GCA.001804805.1.Bacteria.Verrucomicrobiota	2448.87	0	1224.43	PstS	Phosphate
spe	NA	1058	NA	2070.84	NA	PstS	Phosphate
spe	NA	1279	NA	2376.45	NA	PstS	Phosphate
dup	1479	GCA.001771505.1.Bacteria.Margulisbacteria	2626.04	0	1313.02	PstS	Phosphate
hgt	1479	GCA.001771505.1.Bacteria.Margulisbacteria	2626.04	0	1313.02	PstS	Phosphate
dup	1133	GCA.002897715.1.Bacteria.Actinobacteriota	2194.99	0	1097.49	PstS	Phosphate
spe	NA	1472	NA	2631.57	NA	PstS	Phosphate
spe	NA	1473	NA	2630.42	NA	PstS	Phosphate
hgt	1543	1473	2756.64	2630.42	2693.53	PstS	Phosphate
hgt	1543	1473	2756.64	2630.42	2693.53	PstS	Phosphate
dup	1662	1470	3037.59	2606.45	2822.02	PstS	Phosphate
spe	NA	1470	NA	2606.45	NA	PstS	Phosphate
spe	NA	1470	NA	2606.45	NA	PstS	Phosphate
hgt	1662	1470	3037.59	2606.45	2822.02	PstS	Phosphate
dup	1012	GCF.000473895.1.Bacteria.Cyanobacteria	2001.68	0	1000.84	PstS	Phosphate
dup	1012	GCF.000473895.1.Bacteria.Cyanobacteria	2001.68	0	1000.84	PstS	Phosphate
hgt	1012	GCF.000473895.1.Bacteria.Cyanobacteria	2001.68	0	1000.84	PstS	Phosphate
los	1387	1300	2506.28	2393.24	2449.76	PstS	Phosphate
spe	NA	1300	NA	2393.24	NA	PstS	Phosphate
spe	NA	878	NA	1225.79	NA	PstS	Phosphate
dup	1586	GCF.900112165.1.Bacteria.Spirochaetota	2834.11	0	1417.06	PstS	Phosphate
dup	1586	GCF.900112165.1.Bacteria.Spirochaetota	2834.11	0	1417.06	PstS	Phosphate
dup	1586	GCF.900112165.1.Bacteria.Spirochaetota	2834.11	0	1417.06	PstS	Phosphate
hgt	1586	GCF.900112165.1.Bacteria.Spirochaetota	2834.11	0	1417.06	PstS	Phosphate
dup	905	GCA.003155415.1.Bacteria.Proteobacteria	1566	0	783	PstS	Phosphate
hgt	905	GCA.003155415.1.Bacteria.Proteobacteria	1566	0	783	PstS	Phosphate
dup	1366	GCA.001829315.1.Bacteria.Spirochaetota	2480.61	0	1240.31	PstS	Phosphate
hgt	1366	GCA.001829315.1.Bacteria.Spirochaetota	2480.61	0	1240.31	PstS	Phosphate
spe	NA	1063	NA	2077.52	NA	PstS	Phosphate
dup	959	GCF.000092905.1.Bacteria.Firmicutes	1832.42	0	916.212	PstS	Phosphate
dup	959	GCF.000092905.1.Bacteria.Firmicutes	1832.42	0	916.212	PstS	Phosphate
hgt	959	GCF.000092905.1.Bacteria.Firmicutes	1832.42	0	916.212	PstS	Phosphate
hgt	959	GCF.000092905.1.Bacteria.Firmicutes	1832.42	0	916.212	PstS	Phosphate
los	878	GCF.000091205.1.Eukaryota.Rhodophyta	1225.79	0	612.893	PstS	Phosphate
spe	NA	867	NA	295.292	NA	PstS	Phosphate
los	910	866	1629.64	247.209	938.424	PstS	Phosphate
spe	NA	866	NA	247.209	NA	PstS	Phosphate
spe	NA	882	NA	1318.1	NA	PstS	Phosphate
spe	NA	887	NA	1356.86	NA	PstS	Phosphate
spe	NA	886	NA	1364.88	NA	PstS	Phosphate
spe	NA	884	NA	1363.29	NA	PstS	Phosphate
dup	1157	GCA.001717025.1.Archaea.Thermoproteota	2229.76	0	1114.88	PstS	Phosphate
hgt	1157	GCA.001717025.1.Archaea.Thermoproteota	2229.76	0	1114.88	PstS	Phosphate
los	867	UCYNA	295.292	0	147.646	PstS	Phosphate
dup	1210	GCA.003235575.1.Bacteria.Eisenbacteria	2279.22	0	1139.61	PstS	Phosphate
dup	1184	GCA.003167155.1.Bacteria.Eremiobacterota	2247.98	0	1123.99	PstS	Phosphate
dup	1184	GCA.003167155.1.Bacteria.Eremiobacterota	2247.98	0	1123.99	PstS	Phosphate
dup	1184	GCA.003167155.1.Bacteria.Eremiobacterota	2247.98	0	1123.99	PstS	Phosphate
dup	1184	GCA.003167155.1.Bacteria.Eremiobacterota	2247.98	0	1123.99	PstS	Phosphate
hgt	1184	GCA.003167155.1.Bacteria.Eremiobacterota	2247.98	0	1123.99	PstS	Phosphate
hgt	1364	GCF.003967555.1.Bacteria.Chloroflexota	2476.3	0	1238.15	PstS	Phosphate
dup	1162	GCF.000427095.1.Bacteria.Armatimonadota	2220.8	0	1110.4	PstS	Phosphate
dup	1357	GCA.001898225.1.Bacteria.Chloroflexota	2472.76	0	1236.38	PstS	Phosphate
dup	1357	GCA.001898225.1.Bacteria.Chloroflexota	2472.76	0	1236.38	PstS	Phosphate
dup	1357	GCA.001898225.1.Bacteria.Chloroflexota	2472.76	0	1236.38	PstS	Phosphate
dup	1357	GCA.001898225.1.Bacteria.Chloroflexota	2472.76	0	1236.38	PstS	Phosphate
dup	1357	GCA.001898225.1.Bacteria.Chloroflexota	2472.76	0	1236.38	PstS	Phosphate
dup	1357	GCA.001898225.1.Bacteria.Chloroflexota	2472.76	0	1236.38	PstS	Phosphate
hgt	1357	GCA.001898225.1.Bacteria.Chloroflexota	2472.76	0	1236.38	PstS	Phosphate
hgt	1357	GCA.001898225.1.Bacteria.Chloroflexota	2472.76	0	1236.38	PstS	Phosphate
dup	1177	GCA.002796325.1.Bacteria.UBA10199	2265.96	0	1132.98	PstS	Phosphate
dup	1335	GCF.001535965.1.Bacteria.Bacteroidota	2450.7	0	1225.35	PstS	Phosphate
hgt	1335	GCF.001535965.1.Bacteria.Bacteroidota	2450.7	0	1225.35	PstS	Phosphate
dup	871	Nostoc.sp.PCC7120	955.376	0	477.688	PstS	Phosphate
dup	871	Nostoc.sp.PCC7120	955.376	0	477.688	PstS	Phosphate
los	882	876	1318.1	1127.66	1222.88	PstS	Phosphate
spe	NA	877	NA	1122.42	NA	PstS	Phosphate
spe	NA	871	NA	955.376	NA	PstS	Phosphate
spe	NA	871	NA	955.376	NA	PstS	Phosphate
dup	1440	GCF.001029505.1.Bacteria.Actinobacteriota	2587.79	0	1293.89	PstS	Phosphate
spe	NA	890	NA	1386.91	NA	PstS	Phosphate
spe	NA	890	NA	1386.91	NA	PstS	Phosphate
spe	NA	891	NA	1386.61	NA	PstS	Phosphate
spe	NA	892	NA	1456.38	NA	PstS	Phosphate
spe	NA	896	NA	1488.04	NA	PstS	Phosphate
spe	NA	897	NA	1519.33	NA	PstS	Phosphate
hgt	914	897	1662.37	1519.33	1590.85	PstS	Phosphate
spe	NA	1079	NA	2115.53	NA	PstS	Phosphate
los	1102	1077	2160.51	2117.68	2139.09	PstS	Phosphate
spe	NA	1077	NA	2117.68	NA	PstS	Phosphate
los	1216	1099	2299.84	2154.84	2227.34	PstS	Phosphate
dup	1433	GCA.003170555.1.Bacteria.FEN.1099	2578.38	0	1289.19	PstS	Phosphate
hgt	1433	GCA.003170555.1.Bacteria.FEN.1099	2578.38	0	1289.19	PstS	Phosphate
dup	984	GCA.001799695.1.Bacteria.Elusimicrobiota	1920.71	0	960.357	PstS	Phosphate
dup	984	GCA.001799695.1.Bacteria.Elusimicrobiota	1920.71	0	960.357	PstS	Phosphate
dup	984	GCA.001799695.1.Bacteria.Elusimicrobiota	1920.71	0	960.357	PstS	Phosphate
hgt	984	GCA.001799695.1.Bacteria.Elusimicrobiota	1920.71	0	960.357	PstS	Phosphate
spe	NA	1529	NA	2738.14	NA	PstS	Phosphate
hgt	1580	1529	2827.97	2738.14	2783.06	PstS	Phosphate
spe	NA	1258	NA	2360.52	NA	PstS	Phosphate
hgt	1335	1258	2450.7	2360.52	2405.61	PstS	Phosphate
spe	NA	1054	NA	2072.61	NA	PstS	Phosphate
dup	926	GCF.003443735.1.Bacteria.Actinobacteriota	1711.13	0	855.567	PstS	Phosphate
los	926	GCF.003443735.1.Bacteria.Actinobacteriota	1711.13	0	855.567	PstS	Phosphate
hgt	926	GCF.003443735.1.Bacteria.Actinobacteriota	1711.13	0	855.567	PstS	Phosphate
dup	867	UCYNA2	295.292	0	147.646	PstS	Phosphate
dup	1190	GCA.001768075.1.Bacteria.Myxococcota	2276.83	0	1138.41	PstS	Phosphate
dup	1190	GCA.001768075.1.Bacteria.Myxococcota	2276.83	0	1138.41	PstS	Phosphate
hgt	1190	GCA.001768075.1.Bacteria.Myxococcota	2276.83	0	1138.41	PstS	Phosphate
hgt	1190	GCA.001768075.1.Bacteria.Myxococcota	2276.83	0	1138.41	PstS	Phosphate
dup	1053	GCA.002402635.1.Bacteria.Deferribacterota	2049.66	0	1024.83	PstS	Phosphate
hgt	1053	GCA.002402635.1.Bacteria.Deferribacterota	2049.66	0	1024.83	PstS	Phosphate
dup	1430	GCA.003232385.1.Bacteria.SZUA.79	2576.38	0	1288.19	PstS	Phosphate
los	1430	GCA.003232385.1.Bacteria.SZUA.79	2576.38	0	1288.19	PstS	Phosphate
hgt	1430	GCA.003232385.1.Bacteria.SZUA.79	2576.38	0	1288.19	PstS	Phosphate
hgt	1430	GCA.003232385.1.Bacteria.SZUA.79	2576.38	0	1288.19	PstS	Phosphate
dup	900	GCA.002280485.1.Bacteria.Proteobacteria	1517.52	0	758.758	PstS	Phosphate
dup	900	GCA.002280485.1.Bacteria.Proteobacteria	1517.52	0	758.758	PstS	Phosphate
dup	900	GCA.002280485.1.Bacteria.Proteobacteria	1517.52	0	758.758	PstS	Phosphate
dup	1067	GCA.003167015.1.Bacteria.Bacteroidota	2094.16	0	1047.08	PstS	Phosphate
hgt	1067	GCA.003167015.1.Bacteria.Bacteroidota	2094.16	0	1047.08	PstS	Phosphate
dup	1041	GCA.001464275.1.Bacteria.Actinobacteriota	2055.2	0	1027.6	PstS	Phosphate
hgt	1041	GCA.001464275.1.Bacteria.Actinobacteriota	2055.2	0	1027.6	PstS	Phosphate
dup	959	GCF.001399675.1.Bacteria.Firmicutes	1832.42	0	916.212	PstS	Phosphate
hgt	959	GCF.001399675.1.Bacteria.Firmicutes	1832.42	0	916.212	PstS	Phosphate
dup	1548	GCF.001907975.1.Bacteria.Proteobacteria	2763.35	0	1381.67	PstS	Phosphate
spe	NA	958	NA	1840.87	NA	PstS	Phosphate
dup	890	Fischerella.muscicola.CCMEE5323	1386.91	0	693.457	PstS	Phosphate
dup	890	Fischerella.muscicola.CCMEE5323	1386.91	0	693.457	PstS	Phosphate
spe	NA	956	NA	1840.4	NA	PstS	Phosphate
dup	1267	GCA.002292925.1.Bacteria.Chloroflexota	2363.3	0	1181.65	PstS	Phosphate
dup	1267	GCA.002292925.1.Bacteria.Chloroflexota	2363.3	0	1181.65	PstS	Phosphate
dup	1267	GCA.002292925.1.Bacteria.Chloroflexota	2363.3	0	1181.65	PstS	Phosphate
hgt	1267	GCA.002292925.1.Bacteria.Chloroflexota	2363.3	0	1181.65	PstS	Phosphate
dup	1043	GCA.003219195.1.Bacteria.Verrucomicrobiota	2053.8	0	1026.9	PstS	Phosphate
hgt	1043	GCA.003219195.1.Bacteria.Verrucomicrobiota	2053.8	0	1026.9	PstS	Phosphate
dup	1201	GCA.001803235.1.Bacteria.Verrucomicrobiota	2286.74	0	1143.37	PstS	Phosphate
hgt	1201	GCA.001803235.1.Bacteria.Verrucomicrobiota	2286.74	0	1143.37	PstS	Phosphate
dup	1238	GCF.000969705.1.Bacteria.Actinobacteriota	2328.75	0	1164.38	PstS	Phosphate
hgt	1238	GCF.000969705.1.Bacteria.Actinobacteriota	2328.75	0	1164.38	PstS	Phosphate
dup	866	Richelia.intracellularis.HH01	247.209	0	123.604	PstS	Phosphate
dup	1578	GCA.002878375.1.Bacteria.Dictyoglomota	2818.7	0	1409.35	PstS	Phosphate
hgt	1578	GCA.002878375.1.Bacteria.Dictyoglomota	2818.7	0	1409.35	PstS	Phosphate
spe	NA	1401	NA	2541.4	NA	PstS	Phosphate
spe	NA	1330	NA	2433.39	NA	PstS	Phosphate
spe	NA	1332	NA	2435.77	NA	PstS	Phosphate
dup	1089	GCA.003161515.1.Bacteria.Desulfobacterota.B	2136.5	0	1068.25	PstS	Phosphate
hgt	1089	GCA.003161515.1.Bacteria.Desulfobacterota.B	2136.5	0	1068.25	PstS	Phosphate
spe	NA	1241	NA	2327.51	NA	PstS	Phosphate
dup	1032	GCF.001481685.1.Archaea.Thermoproteota	2047.92	0	1023.96	PstS	Phosphate
hgt	1032	GCF.001481685.1.Archaea.Thermoproteota	2047.92	0	1023.96	PstS	Phosphate
dup	895	GCA.002011075.1.Archaea.Thermoproteota	1456.45	0	728.227	PstS	Phosphate
hgt	895	GCA.002011075.1.Archaea.Thermoproteota	1456.45	0	728.227	PstS	Phosphate
dup	884	GCA.015473125.1.Eukaryota.Viridiplantae	1363.29	0	681.645	PstS	Phosphate
los	884	GCA.015473125.1.Eukaryota.Viridiplantae	1363.29	0	681.645	PstS	Phosphate
hgt	884	GCA.015473125.1.Eukaryota.Viridiplantae	1363.29	0	681.645	PstS	Phosphate
dup	1375	GCF.000266945.1.Bacteria.Desulfobacterota	2490.93	0	1245.47	PstS	Phosphate
dup	1375	GCF.000266945.1.Bacteria.Desulfobacterota	2490.93	0	1245.47	PstS	Phosphate
dup	1375	GCF.000266945.1.Bacteria.Desulfobacterota	2490.93	0	1245.47	PstS	Phosphate
dup	1375	GCF.000266945.1.Bacteria.Desulfobacterota	2490.93	0	1245.47	PstS	Phosphate
hgt	1375	GCF.000266945.1.Bacteria.Desulfobacterota	2490.93	0	1245.47	PstS	Phosphate
spe	NA	948	NA	1806.3	NA	PstS	Phosphate
spe	NA	948	NA	1806.3	NA	PstS	Phosphate
hgt	979	948	1909.49	1806.3	1857.9	PstS	Phosphate
hgt	979	948	1909.49	1806.3	1857.9	PstS	Phosphate
spe	NA	947	NA	1795.08	NA	PstS	Phosphate
spe	NA	945	NA	1799.57	NA	PstS	Phosphate
spe	NA	945	NA	1799.57	NA	PstS	Phosphate
hgt	1026	945	2037.95	1799.57	1918.76	PstS	Phosphate
dup	1612	GCA.001790645.1.Bacteria.Schekmanbacteria	2888.11	0	1444.06	PstS	Phosphate
hgt	1612	GCA.001790645.1.Bacteria.Schekmanbacteria	2888.11	0	1444.06	PstS	Phosphate
dup	1525	GCA.003477045.1.Bacteria.Delongbacteria	2724.93	0	1362.46	PstS	Phosphate
hgt	1525	GCA.003477045.1.Bacteria.Delongbacteria	2724.93	0	1362.46	PstS	Phosphate
dup	1057	GCA.003224665.1.Bacteria.Acidobacteriota	2077.3	0	1038.65	PstS	Phosphate
hgt	1057	GCA.003224665.1.Bacteria.Acidobacteriota	2077.3	0	1038.65	PstS	Phosphate
dup	1120	GCA.007244385.1.Bacteria.Desulfobacterota	2172.55	0	1086.28	PstS	Phosphate
hgt	1120	GCA.007244385.1.Bacteria.Desulfobacterota	2172.55	0	1086.28	PstS	Phosphate
dup	1332	GCA.003454665.1.Bacteria.Nitrospirota	2435.77	0	1217.88	PstS	Phosphate
spe	NA	1430	NA	2576.38	NA	PstS	Phosphate
dup	982	GCA.002404095.1.Bacteria.Planctomycetota	1901.84	0	950.92	PstS	Phosphate
hgt	982	GCA.002404095.1.Bacteria.Planctomycetota	1901.84	0	950.92	PstS	Phosphate
spe	NA	1438	NA	2583.36	NA	PstS	Phosphate
spe	NA	1342	NA	2458.64	NA	PstS	Phosphate
los	1585	1343	2836.38	2457.11	2646.74	PstS	Phosphate
spe	NA	1346	NA	2458.97	NA	PstS	Phosphate
dup	1058	GCF.900142435.1.Bacteria.Aquificota	2070.84	0	1035.42	PstS	Phosphate
spe	NA	1507	NA	2691.26	NA	PstS	Phosphate
spe	NA	1508	NA	2688.28	NA	PstS	Phosphate
hgt	1541	1508	2750.56	2688.28	2719.42	PstS	Phosphate
dup	956	GCA.002898675.1.Bacteria.Bacteroidota	1840.4	0	920.202	PstS	Phosphate
dup	1675	GCF.000212395.1.Bacteria.Thermodesulfobiota	3078.91	0	1539.45	PstS	Phosphate
hgt	1675	GCF.000212395.1.Bacteria.Thermodesulfobiota	3078.91	0	1539.45	PstS	Phosphate
dup	1210	GCA.001780165.1.Bacteria.Eisenbacteria	2279.22	0	1139.61	PstS	Phosphate
dup	871	GCF.000020025.1.Bacteria.Cyanobacteria	955.376	0	477.688	PstS	Phosphate
dup	871	GCF.000020025.1.Bacteria.Cyanobacteria	955.376	0	477.688	PstS	Phosphate
dup	871	GCF.000020025.1.Bacteria.Cyanobacteria	955.376	0	477.688	PstS	Phosphate
dup	871	GCF.000020025.1.Bacteria.Cyanobacteria	955.376	0	477.688	PstS	Phosphate
hgt	871	GCF.000020025.1.Bacteria.Cyanobacteria	955.376	0	477.688	PstS	Phosphate
hgt	871	GCF.000020025.1.Bacteria.Cyanobacteria	955.376	0	477.688	PstS	Phosphate
dup	1062	GCF.000021725.1.Bacteria.Campylobacterota	2073.72	0	1036.86	PstS	Phosphate
hgt	1062	GCF.000021725.1.Bacteria.Campylobacterota	2073.72	0	1036.86	PstS	Phosphate
dup	921	GCF.003258945.1.Bacteria.Proteobacteria	1693.58	0	846.788	PstS	Phosphate
hgt	921	GCF.003258945.1.Bacteria.Proteobacteria	1693.58	0	846.788	PstS	Phosphate
dup	886	GCA.000315625.1.Eukaryota.Cryptophyceae	1364.88	0	682.438	PstS	Phosphate
dup	886	GCA.000315625.1.Eukaryota.Cryptophyceae	1364.88	0	682.438	PstS	Phosphate
dup	886	GCA.000315625.1.Eukaryota.Cryptophyceae	1364.88	0	682.438	PstS	Phosphate
dup	886	GCA.000315625.1.Eukaryota.Cryptophyceae	1364.88	0	682.438	PstS	Phosphate
dup	886	GCA.000315625.1.Eukaryota.Cryptophyceae	1364.88	0	682.438	PstS	Phosphate
dup	886	GCA.000315625.1.Eukaryota.Cryptophyceae	1364.88	0	682.438	PstS	Phosphate
hgt	886	GCA.000315625.1.Eukaryota.Cryptophyceae	1364.88	0	682.438	PstS	Phosphate
spe	NA	996	NA	1966.59	NA	PstS	Phosphate
dup	1070	GCA.002877985.1.Bacteria.Desulfobacterota	2095.43	0	1047.71	PstS	Phosphate
hgt	1070	GCA.002877985.1.Bacteria.Desulfobacterota	2095.43	0	1047.71	PstS	Phosphate
spe	NA	1181	NA	2268.17	NA	PstS	Phosphate
dup	1058	GCF.000021565.1.Bacteria.Aquificota	2070.84	0	1035.42	PstS	Phosphate
los	1058	GCF.000021565.1.Bacteria.Aquificota	2070.84	0	1035.42	PstS	Phosphate
hgt	1058	GCF.000021565.1.Bacteria.Aquificota	2070.84	0	1035.42	PstS	Phosphate
dup	1399	GCA.003244045.1.Bacteria.Dormibacterota	2525.68	0	1262.84	PstS	Phosphate
hgt	1399	GCA.003244045.1.Bacteria.Dormibacterota	2525.68	0	1262.84	PstS	Phosphate
dup	1444	GCA.002898895.1.Bacteria.Armatimonadota	2582.96	0	1291.48	PstS	Phosphate
dup	1147	GCA.000961765.1.Bacteria.Firmicutes.B	2209.47	0	1104.74	PstS	Phosphate
hgt	1147	GCA.000961765.1.Bacteria.Firmicutes.B	2209.47	0	1104.74	PstS	Phosphate
dup	1125	GCA.002405475.1.Bacteria.Proteobacteria	2186.64	0	1093.32	PstS	Phosphate
dup	1125	GCA.002405475.1.Bacteria.Proteobacteria	2186.64	0	1093.32	PstS	Phosphate
hgt	1125	GCA.002405475.1.Bacteria.Proteobacteria	2186.64	0	1093.32	PstS	Phosphate
dup	896	GCF.000384115.1.Bacteria.Actinobacteriota	1488.04	0	744.018	PstS	Phosphate
dup	901	GCF.000015025.1.Bacteria.Actinobacteriota	1520.98	0	760.49	PstS	Phosphate
los	901	GCF.000015025.1.Bacteria.Actinobacteriota	1520.98	0	760.49	PstS	Phosphate
hgt	901	GCF.000015025.1.Bacteria.Actinobacteriota	1520.98	0	760.49	PstS	Phosphate
los	1498	1352	2671.99	2470.26	2571.12	PstS	Phosphate
dup	1028	GCF.001051235.1.Bacteria.Proteobacteria	2035.48	0	1017.74	PstS	Phosphate
dup	1028	GCF.001051235.1.Bacteria.Proteobacteria	2035.48	0	1017.74	PstS	Phosphate
hgt	1028	GCF.001051235.1.Bacteria.Proteobacteria	2035.48	0	1017.74	PstS	Phosphate
hgt	1028	GCF.001051235.1.Bacteria.Proteobacteria	2035.48	0	1017.74	PstS	Phosphate
dup	1611	GCA.003174035.1.Bacteria.Dependentiae	2871.91	0	1435.95	PstS	Phosphate
hgt	1611	GCA.003174035.1.Bacteria.Dependentiae	2871.91	0	1435.95	PstS	Phosphate
los	1063	GCA.002011735.1.Bacteria.Nitrospirota	2077.52	0	1038.76	PstS	Phosphate
dup	1545	GCA.001780825.1.Bacteria.Gemmatimonadota	2762.32	0	1381.16	PstS	Phosphate
hgt	1545	GCA.001780825.1.Bacteria.Gemmatimonadota	2762.32	0	1381.16	PstS	Phosphate
dup	1503	GCA.002159155.1.Bacteria.Firmicutes.G	2678.68	0	1339.34	PstS	Phosphate
hgt	1503	GCA.002159155.1.Bacteria.Firmicutes.G	2678.68	0	1339.34	PstS	Phosphate
spe	NA	1444	NA	2582.96	NA	PstS	Phosphate
hgt	1603	1444	2866.74	2582.96	2724.85	PstS	Phosphate
spe	NA	1440	NA	2587.79	NA	PstS	Phosphate
dup	1330	GCA.002413265.1.Bacteria.Chloroflexota	2433.39	0	1216.69	PstS	Phosphate
hgt	1330	GCA.002413265.1.Bacteria.Chloroflexota	2433.39	0	1216.69	PstS	Phosphate
los	947	GCA.002722565.1.Bacteria.Actinobacteriota	1795.08	0	897.538	PstS	Phosphate
dup	1281	GCA.002433595.1.Bacteria.Margulisbacteria	2370.01	0	1185.01	PstS	Phosphate
hgt	1281	GCA.002433595.1.Bacteria.Margulisbacteria	2370.01	0	1185.01	PstS	Phosphate
dup	1041	GCA.003138355.1.Bacteria.Actinobacteriota	2055.2	0	1027.6	PstS	Phosphate
hgt	1041	GCA.003138355.1.Bacteria.Actinobacteriota	2055.2	0	1027.6	PstS	Phosphate
dup	1474	GCA.001873295.1.Bacteria.CG2.30.70.394	2624.55	0	1312.28	PstS	Phosphate
hgt	1474	GCA.001873295.1.Bacteria.CG2.30.70.394	2624.55	0	1312.28	PstS	Phosphate
dup	948	GCA.003140235.1.Bacteria.Acidobacteriota	1806.3	0	903.15	PstS	Phosphate
dup	948	GCA.003140235.1.Bacteria.Acidobacteriota	1806.3	0	903.15	PstS	Phosphate
dup	1099	GCF.000015965.1.Bacteria.Cyanobacteria	2154.84	0	1077.42	PstS	Phosphate
dup	1099	GCF.000015965.1.Bacteria.Cyanobacteria	2154.84	0	1077.42	PstS	Phosphate
dup	1099	GCF.000015965.1.Bacteria.Cyanobacteria	2154.84	0	1077.42	PstS	Phosphate
hgt	1099	GCF.000015965.1.Bacteria.Cyanobacteria	2154.84	0	1077.42	PstS	Phosphate
los	1401	GCA.002327765.1.Bacteria.Desulfobacterota.E	2541.4	0	1270.7	PstS	Phosphate
spe	NA	1184	NA	2247.98	NA	PstS	Phosphate
hgt	1653	1184	3010.45	2247.98	2629.21	PstS	Phosphate
los	1279	1165	2376.45	2241.84	2309.14	PstS	Phosphate
spe	NA	1162	NA	2220.8	NA	PstS	Phosphate
dup	1105	GCA.002841825.1.Bacteria.Myxococcota	2160.84	0	1080.42	PstS	Phosphate
hgt	1105	GCA.002841825.1.Bacteria.Myxococcota	2160.84	0	1080.42	PstS	Phosphate
dup	1258	GCA.003158365.1.Bacteria.Bacteroidota	2360.52	0	1180.26	PstS	Phosphate
hgt	1258	GCA.003158365.1.Bacteria.Bacteroidota	2360.52	0	1180.26	PstS	Phosphate
los	1079	GCA.001798075.1.Bacteria.UBA10199	2115.53	0	1057.77	PstS	Phosphate
dup	1401	GCF.001611275.1.Bacteria.Desulfobacterota	2541.4	0	1270.7	PstS	Phosphate
dup	955	GCF.900167455.1.Bacteria.Proteobacteria	1847.82	0	923.91	PstS	Phosphate
hgt	955	GCF.900167455.1.Bacteria.Proteobacteria	1847.82	0	923.91	PstS	Phosphate
dup	1025	GCA.003171235.1.Bacteria.Planctomycetota	2026.89	0	1013.45	PstS	Phosphate
hgt	1025	GCA.003171235.1.Bacteria.Planctomycetota	2026.89	0	1013.45	PstS	Phosphate
spe	NA	1361	NA	2475.3	NA	PstS	Phosphate
dup	1205	GCA.003235715.1.Bacteria.Nitrospirota	2275.95	0	1137.97	PstS	Phosphate

## Sheet: Figure4
Sample.Name	Phosphate	PstS	Log10_PhnM	Log10_PhnJ	NptA
TARA_100_DCM_0.22-3	0.78	0.000174971	-4.8729	-5.30364	0.000109359
TARA_100_MES_0.22-3	2.68	6.39e-05	-5.69037	-6.31876	0.000229564
TARA_100_SRF_0.22-3	0.68	0.000156308	-5.50307	-5.84771	6.6e-05
TARA_102_DCM_0.22-3	1.86	0.00010704	-5.55752	-6.14327	0.000114114
TARA_102_MES_0.22-3	2.85	3.95e-05	-6.1549	-6.63451	0.000149346
TARA_102_SRF_0.22-3	1	0.00012263	-5.74473	-6.18243	8.48e-05
TARA_109_DCM_0.22-3	0.5	0.000142424	-5.64207	-5.73993	8.9e-05
TARA_109_MES_0.22-3	2.58	6.87e-05	-5.6925	-5.79048	0.000160033
TARA_109_SRF_0.22-3	0.27	0.000164159	-5.57025	-5.73993	8.53e-05
TARA_110_DCM_0.22-3	0.93	9.58e-05	-5.54212	-6.05502	0.000117591
TARA_110_MES_0.22-3	2.8	6.46e-05	-5.92082	-5.9431	0.000134482
TARA_110_SRF_0.22-3	0.75	0.000130273	-5.5157	-5.97469	9.38e-05
TARA_111_DCM_0.22-3	0.44	0.000157228	-5.50307	-5.84466	9.88e-05
TARA_111_MES_0.22-3	2.73	3.15e-05	-5.96257	-6.2668	0.000186657
TARA_111_SRF_0.22-3	0.5	0.000167955	-5.08831	-5.45469	7.22e-05
TARA_112_DCM_0.22-3	0.11	0.000254122	-5.54975	-5.86012	9.05e-05
TARA_112_MES_0.22-3	2.15	7.14e-05	-5.09366	-5.47625	0.000121196
TARA_112_SRF_0.22-3	0.14	0.00028554	-5.2993	-5.56864	6.03e-05
TARA_122_DCM_0.22-3	0.59	0.000194716	-5.00436	-5.45346	0.000125491
TARA_122_MES_0.22-3	2.43	9.51e-05	-5.22695	-5.52578	0.000138072
TARA_122_SRF_0.22-3	0.57	0.000208756	-5.31695	-5.5867	9.37e-05
TARA_123_MIX_0.22-3	0.66	0.000132151	-5.22915	-5.67985	0.000108787
TARA_123_SRF_0.22-3	0.53	0.0001466	-5.28483	-5.66756	0.000113963
TARA_124_MIX_0.22-3	0.49	0.000134169	-5.09909	-5.55909	0.000113265
TARA_124_SRF_0.22-3	0.63	0.000211458	-5.20343	-5.59346	8.86e-05
TARA_125_MIX_0.22-3	0.56	0.00011744	-5.23136	-5.59346	0.000128306
TARA_125_SRF_0.22-3	0.56	0.000139042	-5.284	-5.64397	0.000134679
TARA_128_DCM_0.22-3	0.55	0.000184085	-5.24109	-5.51856	0.000105033
TARA_128_SRF_0.22-3	0.54	0.00016629	-5.34775	-5.69897	9.02e-05
TARA_132_DCM_0.22-3	0.13	0.000165919	-5.48678	-5.97469	0.000147432
TARA_132_MES_0.22-3	1.22	7.01e-05	-5.54975	-5.82974	0.000154017
TARA_132_SRF_0.22-3	0.01	0.000719056	-5.10237	-5.45346	2.96e-05
TARA_133_DCM_0.22-3	0.46	9.95e-05	-5.04528	-5.56703	0.000111841
TARA_133_MES_0.22-3	3.29	5.23e-05	-5.41454	-5.60206	0.00017689
TARA_133_SRF_0.22-3	0.29	0.000142027	-4.95468	-5.67162	5.58e-05
TARA_137_DCM_0.22-3	0.88	5.39e-05	-5.62709	-6.28904	0.000202534
TARA_137_MES_0.22-3	2.95	6.76e-05	-5.45346	-5.7122	0.000263019
TARA_137_SRF_0.22-3	0.46	0.00017285	-5.61979	-5.80134	0.000107387
TARA_138_DCM_0.22-3	1.11	0.000105306	-5.73049	-6.07676	0.000141904
TARA_138_MES_0.22-3	3.16	9.51e-05	-5.34294	-5.67778	0.000254805
TARA_138_SRF_0.22-3	0.16	0.000283261	-5.48945	-5.58336	8.03e-05
TARA_140_SRF_0.22-3	0.08	0.000333746	-5.52724	-5.81816	0.000122421
TARA_141_SRF_0.22-3	0.01	0.000648295	-3.84014	-4.03198	3.63e-05
TARA_142_DCM_0.22-3	0.02	0.000628384	-4.35067	-4.51999	5.12e-05
TARA_142_MES_0.22-3	1.22	8.99e-05	-5.18842	-5.46344	0.000148312
TARA_142_SRF_0.22-3	0	0.000653923	-4.35754	-4.52143	5.81e-05
TARA_145_MES_0.22-3	1.47	5.41e-05	-5.28316	-5.57025	0.000136243
TARA_145_SRF_0.22-3	0.35	0.000376911	-4.92445	-5.28067	9.98e-05
TARA_146_MES_0.22-3	1.31	7.08e-05	-5.35164	-5.6968	0.000149515
TARA_146_SRF_0.22-3	0.02	0.000682838	-4.40671	-4.56384	6.76e-05
TARA_148b_MES_0.22-3	0.18	0.000368979	-5.2426	-5.62525	0.000145684
TARA_148_SRF_0.22-3	0	0.000678512	-4.2426	-4.4168	5.08e-05
TARA_149_MES_0.22-3	1.36	5.93e-05	-5.19997	-5.48545	0.000134866
TARA_149_SRF_0.22-3	0.06	0.000661919	-4.60555	-4.83565	6.02e-05
TARA_150_DCM_0.22-3	0	0.000704663	-4.66354	-4.88606	5.54e-05
TARA_150_SRF_0.22-3	0.01	0.000680432	-4.75449	-4.9914	4.42e-05
TARA_151_DCM_0.22-3	0.01	0.000560827	-5.15243	-5.51004	9.75e-05
TARA_151_SRF_0.22-3	0.01	0.000649436	-4.97062	-5.25026	6.61e-05
TARA_152_MIX_0.22-3	0.17	0.000490257	-5.25885	-5.66959	6.61e-05
TARA_152_MES_0.22-3	1.12	7.62e-05	-5.37986	-5.48678	0.000128344
TARA_152_SRF_0.22-3	0.16	0.000492238	-5.28567	-5.73518	6.47e-05
TARA_018_DCM_0.22-1.6	0.013	0.000643862	-3.95817	-4.16685	3.96e-05
TARA_018_SRF_0.22-1.6	0.026	0.000676562	-3.94916	-4.12901	3.45e-05
TARA_023_DCM_0.22-1.6	0.01	0.000872862	-3.61865	-3.70995	1.99e-05
TARA_023_SRF_0.22-1.6	0.01	0.000814503	-3.49459	-3.61035	2.85e-05
TARA_025_DCM_0.22-1.6	0.07	0.000788847	-3.83882	-4.00393	1.96e-05
TARA_025_SRF_0.22-1.6	0.01	0.000716737	-3.5174	-3.70579	1.65e-05
TARA_030_DCM_0.22-1.6	0	0.000675225	-3.63435	-3.78898	2.41e-05
TARA_030_SRF_0.22-1.6	0	0.000495641	-3.65197	-3.7189	1.68e-05
TARA_031_SRF_0.22-1.6	0.024	0.000784035	-4.83565	-5.08991	4.59e-05
TARA_032_DCM_0.22-1.6	0.025	0.000574754	-4.82102	-5.06702	8.97e-05
TARA_032_SRF_0.22-1.6	0.018	0.000792553	-5.17005	-5.44009	6.75e-05
TARA_033_SRF_0.22-1.6	0.053	0.000590278	-5.43063	-5.82102	7.53e-05
TARA_034_DCM_0.22-1.6	0.09	0.000277303	-5.33348	-5.63264	0.000135703
TARA_034_SRF_0.22-1.6	0.19	0.000527423	-5.46471	-5.80688	0.0001128
TARA_036_DCM_0.22-1.6	0.51	0.000154612	-5.76955	-6.38616	8.74e-05
TARA_036_SRF_0.22-1.6	0.37	0.000162259	-5.6216	-6.0804	8.58e-05
TARA_037_MES_0.22-1.6	2.91	7.87e-05	-5.65758	-6.23958	0.000353223
TARA_038_DCM_0.22-1.6	0.42	0.000254662	-5.47886	-5.81531	8.68e-05
TARA_038_MES_0.22-1.6	2.64	3.71e-05	-6.02365	-6.25026	0.000232896
TARA_038_SRF_0.22-1.6	0.32	0.000241095	-5.68194	-6.09366	9.17e-05
TARA_039_DCM_0.22-1.6	0.26	0.000302899	-5.18709	-5.68403	0.000101243
TARA_039_MES_0.22-1.6	2.64	3.34e-05	-5.92812	-6.18575	0.00028315
TARA_041_DCM_0.22-1.6	0.34	0.000192249	-5.6073	-5.78516	0.000164286
TARA_041_SRF_0.22-1.6	0.14	0.000428942	-5.29243	-5.54061	7.29e-05
TARA_042_DCM_0.22-1.6	0.34	0.000243757	-5.56703	-5.74958	0.000173977
TARA_042_SRF_0.22-1.6	0.08	0.000523816	-5.13727	-5.44733	6.86e-05
TARA_045_SRF_0.22-1.6	1.94	0.00041278	-5.13077	-5.37882	4.53e-05
TARA_048_SRF_0.22-1.6	0.08	0.000403494	-5.28316	-5.63451	4.3e-05
TARA_004_DCM_0.22-1.6	NA	0.000542785	-5.1831	-5.4908	7.77e-05
TARA_004_SRF_0.22-1.6	NA	0.000646442	-4.50446	-4.89279	2.11e-05
TARA_052_DCM_0.22-1.6	0.18	0.000235965	-5.2636	-5.76195	8.25e-05
TARA_052_SRF_0.22-1.6	0.12	0.000361501	-5.26761	-5.6073	6.25e-05
TARA_056_MES_0.22-3	NA	0.000140133	-5.02733	-5.46092	8.36e-05
TARA_056_SRF_0.22-3	NA	0.000428279	-5.27572	-5.73755	6.32e-05
TARA_057_SRF_0.22-3	0	0.000434366	-5.45967	-5.7986	7.12e-05
TARA_058_DCM_0.22-3	0	0.000395288	-5.29414	-5.76195	8.5e-05
TARA_062_SRF_0.22-3	NA	0.000461101	-5.4168	-5.9914	7.86e-05
TARA_064_DCM_0.22-3	0.08	0.000333612	-5.007	-5.3363	9.92e-05
TARA_064_MES_0.22-3	1.12	6.37e-05	-5.4698	-5.73755	0.000141731
TARA_064_SRF_0.22-3	0.08	0.000332403	-5.52143	-5.91364	7.44e-05
TARA_065_DCM_0.22-3	NA	0.000272849	-5.24336	-5.66756	0.000105291
TARA_065_MES_0.22-3	NA	6.4e-05	-5.34294	-5.56384	0.000140555
TARA_065_SRF_0.22-3	NA	0.000261856	-5.37161	-5.73049	0.000106633
TARA_066_DCM_0.22-3	0.37	0.000124156	-5.30715	-5.78516	0.000109508
TARA_066_SRF_0.22-3	0.34	0.000119842	-5.39041	-5.96257	0.000111451
TARA_067_SRF_0.22-3	1.016	0.000208498	-4.79317	-5.74958	0.000188031
TARA_068_DCM_0.22-3	0.227	0.000241065	-5.1296	-5.46092	5.6e-05
TARA_068_MES_0.22-3	1.529	5.18e-05	-5.73755	-6.23807	0.000145584
TARA_068_SRF_0.22-3	0.229	0.00025399	-4.97881	-5.44855	4.77e-05
TARA_070_MES_0.22-3	2.522	0.000189625	-5.011	-5.2644	0.000185474
TARA_070_SRF_0.22-3	0.364	0.000212523	-4.94692	-5.27003	6.62e-05
TARA_072_DCM_0.22-3	0.143	0.000230366	-5.32331	-5.63451	0.000129238
TARA_072_MES_0.22-3	2.618	0.000362961	-5.37882	-5.61798	0.000110008
TARA_072_SRF_0.22-3	0.104	0.000597614	-5.17849	-5.43771	6.92e-05
TARA_076_DCM_0.22-3	0.038	0.000454324	-4.80134	-5.20343	0.000125811
TARA_076_MES_0.22-3	0.937	0.000118508	-5.07263	-5.50724	0.000138352
TARA_076_SRF_0.22-3	0.056	0.000565762	-4.93554	-5.14448	4.33e-05
TARA_078_DCM_0.22-3	0	0.000433378	-5.01773	-5.24872	5.81e-05
TARA_078_MES_0.22-3	1.946	0.000117933	-5.30277	-5.36552	0.00010282
TARA_078_SRF_0.22-3	0	0.000657263	-5.16304	-5.60033	2.85e-05
TARA_007_DCM_0.22-1.6	0.01	0.00073099	-4.32057	-4.57675	0.000108862
TARA_007_SRF_0.22-1.6	0.06	0.000697241	-3.72751	-3.86304	3.22e-05
TARA_082_DCM_0.22-3	1.416	4.88e-05	-5.46092	-6.73049	0.000167714
TARA_082_SRF_0.22-3	1.301	5.75e-05	-5.15614	-6.29757	0.000168591
TARA_084_SRF_0.22-3	1.723	3.45e-05	-4.70774	-5.34199	0.000161689
TARA_085_DCM_0.22-3	2.309	3.01e-05	-5.93181	-6.3851	0.000205399
TARA_085_MES_0.22-3	2.614	4.89e-05	-5.75203	-5.9431	0.000181878
TARA_085_SRF_0.22-3	2.111	1.7e-05	-5.50585	-6.28651	9.73e-05
TARA_093_DCM_0.22-3	1.07	0.000144963	-5.06148	-5.65365	7.64e-05
TARA_093_SRF_0.22-3	0.52	0.000137004	-5.2636	-5.73993	4.37e-05
TARA_094_SRF_0.22-3	0.28	0.000139733	-5.31876	-5.73049	4.29e-05
TARA_096_SRF_0.22-3	0.16	0.00019261	-5.11748	-5.55284	2.86e-05
TARA_098_DCM_0.22-3	0.1	0.000242931	-5.383	-5.88606	9.81e-05
TARA_098_MES_0.22-3	2.02	5.43e-05	-5.52724	-6.04191	0.000154707
TARA_098_SRF_0.22-3	0.2	0.000243273	-5.12148	-5.42946	4.07e-05
TARA_099_SRF_0.22-3	0.29	0.000270012	-5.17457	-5.61439	3.99e-05
TARA_009_DCM_0.22-1.6	0.02	0.000639202	-4.21681	-4.45842	9.14e-05
TARA_009_SRF_0.22-1.6	0.02	0.000557221	-3.62845	-3.78412	2.4e-05

## Sheet: Supplementary Figures 1-14 CIR
event	left.node	right.node	left.date	right.date	midpoint.date	gene_name	Function
hgt	902	GCF.900102465.1.Bacteria.Proteobacteria	1531.25	0	765.625	HtxA	Hypophosphite
hgt	902	GCF.900102465.1.Bacteria.Proteobacteria	1531.25	0	765.625	HtxA	Hypophosphite
hgt	963	GCA.002702065.1.Bacteria.Chloroflexota	1859.35	0	929.673	HtxA	Hypophosphite
los	995	GCF.000264455.2.Bacteria.Proteobacteria	1956.2	0	978.1	HtxA	Hypophosphite
hgt	928	GCA.002731375.1.Bacteria.Proteobacteria	1734.36	0	867.18	HtxA	Hypophosphite
hgt	993	GCA.002717185.1.Bacteria.Proteobacteria	1951.09	0	975.545	HtxA	Hypophosphite
spe	NA	1149	NA	2217.14	NA	HtxA	Hypophosphite
los	943	GCA.002701885.1.Bacteria.Proteobacteria	1797.56	0	898.778	HtxA	Hypophosphite
spe	NA	1170	NA	2253.55	NA	HtxA	Hypophosphite
los	1170	1153	2253.55	2221.01	2237.28	HtxA	Hypophosphite
spe	NA	921	NA	1693.58	NA	HtxA	Hypophosphite
los	921	GCA.002291925.1.Bacteria.Proteobacteria	1693.58	0	846.788	HtxA	Hypophosphite
hgt	1294	GCA.002708145.1.Bacteria.Chloroflexota	2391.86	0	1195.93	HtxA	Hypophosphite
los	1074	1038	2112.01	2056.51	2084.26	HtxA	Hypophosphite
hgt	1074	1038	2112.01	2056.51	2084.26	HtxA	Hypophosphite
spe	NA	1214	NA	2299.51	NA	HtxA	Hypophosphite
hgt	1303	1214	2401.52	2299.51	2350.52	HtxA	Hypophosphite
hgt	1516	GCA.002707655.1.Bacteria.SAR324	2693.84	0	1346.92	HtxA	Hypophosphite
spe	NA	1475	NA	2618.66	NA	HtxA	Hypophosphite
los	1149	1049	2217.14	2071.24	2144.19	HtxA	Hypophosphite
hgt	1242	GCA.002693325.1.Bacteria.Latescibacterota	2327.38	0	1163.69	HtxA	Hypophosphite
hgt	1481	GCA.002239025.1.Bacteria.Chloroflexota	2636.05	0	1318.03	HtxA	Hypophosphite
hgt	876	GCA.000209225.1.Eukaryota.Cnidaria	1127.66	0	563.829	HtxA	Hypophosphite
spe	NA	1074	NA	2112.01	NA	HtxA	Hypophosphite
spe	NA	955	NA	1847.82	NA	HtxA	Hypophosphite
hgt	1013	955	2003.93	1847.82	1925.88	HtxA	Hypophosphite
spe	NA	943	NA	1797.56	NA	HtxA	Hypophosphite
hgt	1242	GCA.002727195.1.Bacteria.Latescibacterota	2327.38	0	1163.69	HtxA	Hypophosphite
spe	NA	995	NA	1956.2	NA	HtxA	Hypophosphite
spe	NA	1114	NA	2172.63	NA	HtxA	Hypophosphite
spe	NA	921	NA	1693.58	NA	HtxB	Hypophosphite
los	921	GCA.002291925.1.Bacteria.Proteobacteria	1693.58	0	846.788	HtxB	Hypophosphite
hgt	1012	GCF.000473895.1.Bacteria.Cyanobacteria	2001.68	0	1000.84	HtxB	Hypophosphite
spe	NA	955	NA	1847.82	NA	HtxB	Hypophosphite
dup	921	GCF.003258945.1.Bacteria.Proteobacteria	1693.58	0	846.788	HtxB	Hypophosphite
hgt	1399	GCA.003244045.1.Bacteria.Dormibacterota	2525.68	0	1262.84	HtxB	Hypophosphite
hgt	913	GCF.006980715.1.Bacteria.Proteobacteria	1641.63	0	820.817	PtxB	Phosphite
los	1099	GCF.002251945.1.Bacteria.Cyanobacteria	2154.84	0	1077.42	PtxB	Phosphite
los	1306	GCA.001797675.1.Bacteria.Desulfobacterota	2406.09	0	1203.05	PtxB	Phosphite
spe	NA	1377	NA	2502.96	NA	PtxB	Phosphite
hgt	930	GCA.002704825.1.Bacteria.Planctomycetota	1728.22	0	864.11	PtxB	Phosphite
hgt	1320	GCA.002429065.1.Bacteria.Verrucomicrobiota	2421.68	0	1210.84	PtxB	Phosphite
hgt	891	GCF.001942305.1.Bacteria.Actinobacteriota	1386.61	0	693.303	PtxB	Phosphite
spe	NA	1155	NA	2220.14	NA	PtxB	Phosphite
hgt	1148	GCA.002348045.1.Bacteria.Chloroflexota	2204.94	0	1102.47	PtxB	Phosphite
hgt	960	GCF.000316115.1.Bacteria.Cyanobacteria	1851.4	0	925.702	PtxB	Phosphite
spe	NA	1120	NA	2172.55	NA	PtxB	Phosphite
spe	NA	1012	NA	2001.68	NA	PtxB	Phosphite
hgt	969	GCF.001720165.1.Bacteria.Proteobacteria	1879.94	0	939.972	PtxB	Phosphite
hgt	969	GCF.001720165.1.Bacteria.Proteobacteria	1879.94	0	939.972	PtxB	Phosphite
hgt	944	GCF.003612015.1.Bacteria.Proteobacteria	1796.18	0	898.092	PtxB	Phosphite
spe	NA	1271	NA	2374.53	NA	PtxB	Phosphite
los	1305	1138	2409.27	2202.89	2306.08	PtxB	Phosphite
spe	NA	1003	NA	1983.04	NA	PtxB	Phosphite
hgt	1039	GCF.002252565.1.Bacteria.Firmicutes.A	2051.8	0	1025.9	PtxB	Phosphite
spe	NA	1216	NA	2299.84	NA	PtxB	Phosphite
hgt	1300	1216	2393.24	2299.84	2346.54	PtxB	Phosphite
hgt	894	GCF.900104455.1.Bacteria.Firmicutes.C	1441.56	0	720.78	PtxB	Phosphite
los	1003	GCF.001613805.1.Bacteria.Proteobacteria	1983.04	0	991.518	PtxB	Phosphite
spe	NA	1424	NA	2570.93	NA	PtxB	Phosphite
hgt	957	GCF.004522215.1.Bacteria.Firmicutes	1845.21	0	922.605	PtxB	Phosphite
los	1271	GCA.002011835.1.Bacteria.Desulfobacterota	2374.53	0	1187.26	PtxB	Phosphite
spe	NA	1102	NA	2160.51	NA	PtxB	Phosphite
spe	NA	909	NA	1610.77	NA	PtxB	Phosphite
hgt	916	909	1662.03	1610.77	1636.39	PtxB	Phosphite
hgt	1097	GCA.002840095.1.Bacteria.Proteobacteria	2146.87	0	1073.43	PtxB	Phosphite
hgt	1097	GCA.002840095.1.Bacteria.Proteobacteria	2146.87	0	1073.43	PtxB	Phosphite
los	1012	GCF.000473895.1.Bacteria.Cyanobacteria	2001.68	0	1000.84	PtxB	Phosphite
hgt	1012	GCF.000473895.1.Bacteria.Cyanobacteria	2001.68	0	1000.84	PtxB	Phosphite
spe	NA	1305	NA	2409.27	NA	PtxB	Phosphite
spe	NA	1306	NA	2406.09	NA	PtxB	Phosphite
hgt	1049	GCA.006969625.1.Bacteria.Proteobacteria	2071.24	0	1035.62	PtxB	Phosphite
los	877	867	1122.42	295.292	708.855	PtxB	Phosphite
spe	NA	887	NA	1356.86	NA	PtxB	Phosphite
hgt	926	887	1711.13	1356.86	1534	PtxB	Phosphite
hgt	1215	GCA.002382525.1.Bacteria.Verrucomicrobiota	2297.66	0	1148.83	PtxB	Phosphite
spe	NA	877	NA	1122.42	NA	PtxB	Phosphite
spe	NA	871	NA	955.376	NA	PtxB	Phosphite
hgt	890	871	1386.91	955.376	1171.15	PtxB	Phosphite
spe	NA	899	NA	1493.79	NA	PtxB	Phosphite
hgt	944	899	1796.18	1493.79	1644.99	PtxB	Phosphite
spe	NA	1076	NA	2113.22	NA	PtxB	Phosphite
hgt	1153	1076	2221.01	2113.22	2167.11	PtxB	Phosphite
los	1102	1077	2160.51	2117.68	2139.09	PtxB	Phosphite
spe	NA	1073	NA	2107.36	NA	PtxB	Phosphite
los	1256	1070	2357.86	2095.43	2226.64	PtxB	Phosphite
spe	NA	1099	NA	2154.84	NA	PtxB	Phosphite
spe	NA	1256	NA	2357.86	NA	PtxB	Phosphite
hgt	1040	GCF.000021985.1.Bacteria.Proteobacteria	2056.16	0	1028.08	PtxB	Phosphite
los	993	953	1951.09	1836.49	1893.79	PtxB	Phosphite
hgt	961	GCF.900099895.1.Bacteria.Firmicutes	1852.54	0	926.27	PtxB	Phosphite
hgt	917	GCF.001618145.1.Bacteria.Firmicutes	1673.9	0	836.95	PtxB	Phosphite
hgt	921	GCF.003258945.1.Bacteria.Proteobacteria	1693.58	0	846.788	PtxB	Phosphite
spe	NA	993	NA	1951.09	NA	PtxB	Phosphite
hgt	1306	GCF.000620765.1.Bacteria.Desulfobacterota.I	2406.09	0	1203.05	PtxB	Phosphite
hgt	1306	GCF.000620765.1.Bacteria.Desulfobacterota.I	2406.09	0	1203.05	PtxB	Phosphite
los	1120	GCA.002899795.1.Bacteria.Desulfobacterota	2172.55	0	1086.28	PtxB	Phosphite
hgt	1125	GCA.002405475.1.Bacteria.Proteobacteria	2186.64	0	1093.32	PtxB	Phosphite
los	1073	GCA.001751085.1.Bacteria.Desulfobacterota	2107.36	0	1053.68	PtxB	Phosphite
hgt	999	GCF.000374645.1.Bacteria.Proteobacteria	1962.55	0	981.273	PtxB	Phosphite
spe	NA	1368	NA	2490.35	NA	PtxB	Phosphite
hgt	1653	GCA.900313515.1.Bacteria.Eremiobacterota	3010.45	0	1505.22	PepM	PhosphonateProduction
hgt	951	GCA.002293295.1.Bacteria.Firmicutes.A	1820.87	0	910.433	PepM	PhosphonateProduction
hgt	1229	GCF.000266885.1.Bacteria.Spirochaetota	2303.81	0	1151.9	PepM	PhosphonateProduction
hgt	1594	GCA.003503675.1.Bacteria.Cyanobacteria	2851.11	0	1425.56	PepM	PhosphonateProduction
hgt	928	GCA.002731375.1.Bacteria.Proteobacteria	1734.36	0	867.18	PepM	PhosphonateProduction
hgt	1136	GCA.002841945.1.Bacteria.Myxococcota	2202.84	0	1101.42	PepM	PhosphonateProduction
los	993	GCA.002717185.1.Bacteria.Proteobacteria	1951.09	0	975.545	PepM	PhosphonateProduction
hgt	1516	GCA.002401295.1.Bacteria.SAR324	2693.84	0	1346.92	PepM	PhosphonateProduction
spe	NA	1140	NA	2200.66	NA	PepM	PhosphonateProduction
hgt	1176	1140	2258.31	2200.66	2229.49	PepM	PhosphonateProduction
hgt	1301	GCA.002335385.1.Bacteria.Acidobacteriota	2395.14	0	1197.57	PepM	PhosphonateProduction
los	950	GCA.002454015.1.Bacteria.Proteobacteria	1816.1	0	908.048	PepM	PhosphonateProduction
hgt	970	GCA.002717245.1.Bacteria.Proteobacteria	1888.06	0	944.028	PepM	PhosphonateProduction
spe	NA	1014	NA	2005.52	NA	PepM	PhosphonateProduction
los	969	GCF.001720165.1.Bacteria.Proteobacteria	1879.94	0	939.972	PepM	PhosphonateProduction
hgt	969	GCF.001720165.1.Bacteria.Proteobacteria	1879.94	0	939.972	PepM	PhosphonateProduction
hgt	1138	GCF.000195295.1.Bacteria.Desulfobacterota	2202.89	0	1101.44	PepM	PhosphonateProduction
hgt	984	GCA.001800245.1.Bacteria.Elusimicrobiota	1920.71	0	960.357	PepM	PhosphonateProduction
hgt	1315	GCA.002385745.1.Bacteria.Firmicutes.D	2416.11	0	1208.06	PepM	PhosphonateProduction
hgt	1409	GCA.003247575.1.Bacteria.Myxococcota.A	2545.8	0	1272.9	PepM	PhosphonateProduction
spe	NA	1003	NA	1983.04	NA	PepM	PhosphonateProduction
hgt	914	GCA.000189635.1.Eukaryota.Ciliophora	1662.37	0	831.183	PepM	PhosphonateProduction
hgt	1329	GCA.001798605.1.Bacteria.Myxococcota	2442.99	0	1221.49	PepM	PhosphonateProduction
hgt	1329	GCA.001798605.1.Bacteria.Myxococcota	2442.99	0	1221.49	PepM	PhosphonateProduction
hgt	1213	GCA.002385465.1.Bacteria.Firmicutes.E	2297.7	0	1148.85	PepM	PhosphonateProduction
los	1003	GCF.001613805.1.Bacteria.Proteobacteria	1983.04	0	991.518	PepM	PhosphonateProduction
hgt	988	GCA.900317035.1.Bacteria.Firmicutes.A	1943.29	0	971.645	PepM	PhosphonateProduction
spe	NA	950	NA	1816.1	NA	PepM	PhosphonateProduction
spe	NA	919	NA	1669.2	NA	PepM	PhosphonateProduction
hgt	1025	GCA.002839495.1.Bacteria.Planctomycetota	2026.89	0	1013.45	PepM	PhosphonateProduction
los	898	GCA.002170535.1.Bacteria.Proteobacteria	1497.41	0	748.705	PepM	PhosphonateProduction
hgt	1234	GCA.002721445.1.Bacteria.Chloroflexota	2331.7	0	1165.85	PepM	PhosphonateProduction
hgt	1566	GCA.003485015.1.Bacteria.UBA9089	2795.07	0	1397.53	PepM	PhosphonateProduction
spe	NA	1264	NA	2363.88	NA	PepM	PhosphonateProduction
hgt	1180	GCA.002710215.1.Bacteria.Chloroflexota	2276.4	0	1138.2	PepM	PhosphonateProduction
los	919	GCA.002348425.1.Bacteria.Proteobacteria	1669.2	0	834.6	PepM	PhosphonateProduction
hgt	876	GCA.000209225.1.Eukaryota.Cnidaria	1127.66	0	563.829	PepM	PhosphonateProduction
spe	NA	969	NA	1879.94	NA	PepM	PhosphonateProduction
spe	NA	898	NA	1497.41	NA	PepM	PhosphonateProduction
spe	NA	1076	NA	2113.22	NA	PepM	PhosphonateProduction
hgt	1153	1076	2221.01	2113.22	2167.11	PepM	PhosphonateProduction
los	1264	GCA.003229375.1.Bacteria.Nitrospinota	2363.88	0	1181.94	PepM	PhosphonateProduction
spe	NA	1092	NA	2136.45	NA	PepM	PhosphonateProduction
hgt	926	GCF.003443735.1.Bacteria.Actinobacteriota	1711.13	0	855.567	PepM	PhosphonateProduction
spe	NA	953	NA	1836.49	NA	PepM	PhosphonateProduction
hgt	1363	GCA.002500605.1.Bacteria.Nitrospinota	2475.95	0	1237.98	PepM	PhosphonateProduction
hgt	1201	GCA.001803235.1.Bacteria.Verrucomicrobiota	2286.74	0	1143.37	PepM	PhosphonateProduction
hgt	1238	GCF.000969705.1.Bacteria.Actinobacteriota	2328.75	0	1164.38	PepM	PhosphonateProduction
hgt	1255	GCA.001778235.1.Bacteria.Patescibacteria	2351.25	0	1175.62	PepM	PhosphonateProduction
hgt	925	GCA.002688175.1.Bacteria.Proteobacteria	1706.29	0	853.143	PepM	PhosphonateProduction
spe	NA	949	NA	1814.2	NA	PepM	PhosphonateProduction
hgt	1386	GCA.003229915.1.Bacteria.Chloroflexota	2515.53	0	1257.77	PepM	PhosphonateProduction
spe	NA	993	NA	1951.09	NA	PepM	PhosphonateProduction
hgt	1306	GCF.000620765.1.Bacteria.Desulfobacterota.I	2406.09	0	1203.05	PepM	PhosphonateProduction
hgt	1471	GCA.002502135.1.Archaea.Undinarchaeota	2631.08	0	1315.54	PepM	PhosphonateProduction
hgt	1281	GCA.002433595.1.Bacteria.Margulisbacteria	2370.01	0	1185.01	PepM	PhosphonateProduction
spe	NA	1363	NA	2475.95	NA	PepM	PhosphonateProduction
hgt	1229	GCF.000266885.1.Bacteria.Spirochaetota	2303.81	0	1151.9	Ppd	PhosphonateProduction
hgt	1295	GCA.003230795.1.Bacteria.Bdellovibrionota.C	2388.66	0	1194.33	Ppd	PhosphonateProduction
hgt	1594	GCA.003503675.1.Bacteria.Cyanobacteria	2851.11	0	1425.56	Ppd	PhosphonateProduction
hgt	928	GCA.002731375.1.Bacteria.Proteobacteria	1734.36	0	867.18	Ppd	PhosphonateProduction
hgt	1136	GCA.002841945.1.Bacteria.Myxococcota	2202.84	0	1101.42	Ppd	PhosphonateProduction
los	993	GCA.002717185.1.Bacteria.Proteobacteria	1951.09	0	975.545	Ppd	PhosphonateProduction
spe	NA	1140	NA	2200.66	NA	Ppd	PhosphonateProduction
hgt	1301	GCA.002335385.1.Bacteria.Acidobacteriota	2395.14	0	1197.57	Ppd	PhosphonateProduction
los	950	GCA.002454015.1.Bacteria.Proteobacteria	1816.1	0	908.048	Ppd	PhosphonateProduction
dup	970	GCA.002717245.1.Bacteria.Proteobacteria	1888.06	0	944.028	Ppd	PhosphonateProduction
hgt	970	GCA.002717245.1.Bacteria.Proteobacteria	1888.06	0	944.028	Ppd	PhosphonateProduction
spe	NA	1014	NA	2005.52	NA	Ppd	PhosphonateProduction
los	969	GCF.001720165.1.Bacteria.Proteobacteria	1879.94	0	939.972	Ppd	PhosphonateProduction
hgt	1138	GCF.000195295.1.Bacteria.Desulfobacterota	2202.89	0	1101.44	Ppd	PhosphonateProduction
hgt	984	GCA.001800245.1.Bacteria.Elusimicrobiota	1920.71	0	960.357	Ppd	PhosphonateProduction
hgt	1315	GCA.002385745.1.Bacteria.Firmicutes.D	2416.11	0	1208.06	Ppd	PhosphonateProduction
hgt	1409	GCA.003247575.1.Bacteria.Myxococcota.A	2545.8	0	1272.9	Ppd	PhosphonateProduction
spe	NA	1003	NA	1983.04	NA	Ppd	PhosphonateProduction
dup	914	GCA.000189635.1.Eukaryota.Ciliophora	1662.37	0	831.183	Ppd	PhosphonateProduction
hgt	914	GCA.000189635.1.Eukaryota.Ciliophora	1662.37	0	831.183	Ppd	PhosphonateProduction
los	1003	GCF.001613805.1.Bacteria.Proteobacteria	1983.04	0	991.518	Ppd	PhosphonateProduction
hgt	988	GCA.900317035.1.Bacteria.Firmicutes.A	1943.29	0	971.645	Ppd	PhosphonateProduction
spe	NA	950	NA	1816.1	NA	Ppd	PhosphonateProduction
spe	NA	919	NA	1669.2	NA	Ppd	PhosphonateProduction
hgt	1025	GCA.002839495.1.Bacteria.Planctomycetota	2026.89	0	1013.45	Ppd	PhosphonateProduction
hgt	898	GCA.002292285.1.Bacteria.Proteobacteria	1497.41	0	748.705	Ppd	PhosphonateProduction
dup	1242	GCA.002693325.1.Bacteria.Latescibacterota	2327.38	0	1163.69	Ppd	PhosphonateProduction
hgt	1242	GCA.002693325.1.Bacteria.Latescibacterota	2327.38	0	1163.69	Ppd	PhosphonateProduction
los	919	GCA.002348425.1.Bacteria.Proteobacteria	1669.2	0	834.6	Ppd	PhosphonateProduction
hgt	876	GCA.000209225.1.Eukaryota.Cnidaria	1127.66	0	563.829	Ppd	PhosphonateProduction
spe	NA	969	NA	1879.94	NA	Ppd	PhosphonateProduction
hgt	1140	GCA.002085445.1.Bacteria.Proteobacteria	2200.66	0	1100.33	Ppd	PhosphonateProduction
los	949	898	1814.2	1497.41	1655.81	Ppd	PhosphonateProduction
spe	NA	1076	NA	2113.22	NA	Ppd	PhosphonateProduction
hgt	1153	1076	2221.01	2113.22	2167.11	Ppd	PhosphonateProduction
spe	NA	1092	NA	2136.45	NA	Ppd	PhosphonateProduction
hgt	926	GCF.003443735.1.Bacteria.Actinobacteriota	1711.13	0	855.567	Ppd	PhosphonateProduction
spe	NA	953	NA	1836.49	NA	Ppd	PhosphonateProduction
hgt	1363	GCA.002500605.1.Bacteria.Nitrospinota	2475.95	0	1237.98	Ppd	PhosphonateProduction
hgt	1201	GCA.001803235.1.Bacteria.Verrucomicrobiota	2286.74	0	1143.37	Ppd	PhosphonateProduction
hgt	1238	GCF.000969705.1.Bacteria.Actinobacteriota	2328.75	0	1164.38	Ppd	PhosphonateProduction
hgt	1255	GCA.001778235.1.Bacteria.Patescibacteria	2351.25	0	1175.62	Ppd	PhosphonateProduction
hgt	925	GCA.002688175.1.Bacteria.Proteobacteria	1706.29	0	853.143	Ppd	PhosphonateProduction
spe	NA	949	NA	1814.2	NA	Ppd	PhosphonateProduction
spe	NA	993	NA	1951.09	NA	Ppd	PhosphonateProduction
hgt	1306	GCF.000620765.1.Bacteria.Desulfobacterota.I	2406.09	0	1203.05	Ppd	PhosphonateProduction
hgt	1406	GCA.001829155.1.Bacteria.Spirochaetota	2547.68	0	1273.84	Ppd	PhosphonateProduction
hgt	1281	GCA.002433595.1.Bacteria.Margulisbacteria	2370.01	0	1185.01	Ppd	PhosphonateProduction
hgt	1445	GCA.003220615.1.Bacteria.Methylomirabilota	2582.55	0	1291.28	PhnA	PhosphonateCatabolism
hgt	928	GCA.002731375.1.Bacteria.Proteobacteria	1734.36	0	867.18	PhnA	PhosphonateCatabolism
hgt	993	GCA.002717185.1.Bacteria.Proteobacteria	1951.09	0	975.545	PhnA	PhosphonateCatabolism
hgt	1260	GCA.002238415.1.Bacteria.Desulfobacterota.B	2368.18	0	1184.09	PhnA	PhosphonateCatabolism
hgt	905	GCA.003137095.1.Bacteria.Proteobacteria	1566	0	783	PhnA	PhosphonateCatabolism
hgt	1380	GCA.002708005.1.Bacteria.Verrucomicrobiota	2498.78	0	1249.39	PhnA	PhosphonateCatabolism
hgt	1516	GCA.002707655.1.Bacteria.SAR324	2693.84	0	1346.92	PhnA	PhosphonateCatabolism
hgt	1091	GCA.001735895.1.Bacteria.Proteobacteria	2138.97	0	1069.48	PhnA	PhosphonateCatabolism
hgt	880	GCA.003280605.1.Bacteria.Proteobacteria	1231.64	0	615.819	PhnA	PhosphonateCatabolism
hgt	955	GCF.900167455.1.Bacteria.Proteobacteria	1847.82	0	923.91	PhnA	PhosphonateCatabolism
hgt	1514	GCA.002746535.1.Bacteria.Planctomycetota	2697.03	0	1348.52	PhnA	PhosphonateCatabolism
hgt	913	GCF.006980715.1.Bacteria.Proteobacteria	1641.63	0	820.817	PhnW	PhosphonateCatabolism
hgt	928	GCA.002731375.1.Bacteria.Proteobacteria	1734.36	0	867.18	PhnW	PhosphonateCatabolism
hgt	1320	GCA.002429065.1.Bacteria.Verrucomicrobiota	2421.68	0	1210.84	PhnW	PhosphonateCatabolism
hgt	970	GCA.002717245.1.Bacteria.Proteobacteria	1888.06	0	944.028	PhnW	PhosphonateCatabolism
spe	NA	1003	NA	1983.04	NA	PhnW	PhosphonateCatabolism
hgt	914	GCA.000189635.1.Eukaryota.Ciliophora	1662.37	0	831.183	PhnW	PhosphonateCatabolism
hgt	905	GCA.003137095.1.Bacteria.Proteobacteria	1566	0	783	PhnW	PhosphonateCatabolism
hgt	1380	GCA.002708005.1.Bacteria.Verrucomicrobiota	2498.78	0	1249.39	PhnW	PhosphonateCatabolism
los	1003	GCF.001613805.1.Bacteria.Proteobacteria	1983.04	0	991.518	PhnW	PhosphonateCatabolism
los	953	919	1836.49	1669.2	1752.85	PhnW	PhosphonateCatabolism
spe	NA	919	NA	1669.2	NA	PhnW	PhosphonateCatabolism
hgt	973	GCA.002898275.1.Bacteria.Proteobacteria	1886.93	0	943.467	PhnW	PhosphonateCatabolism
hgt	1516	GCA.002707655.1.Bacteria.SAR324	2693.84	0	1346.92	PhnW	PhosphonateCatabolism
hgt	1516	GCA.002707655.1.Bacteria.SAR324	2693.84	0	1346.92	PhnW	PhosphonateCatabolism
dup	1648	GCA.001567115.1.Bacteria.OLB16	2997.52	0	1498.76	PhnW	PhosphonateCatabolism
hgt	1648	GCA.001567115.1.Bacteria.OLB16	2997.52	0	1498.76	PhnW	PhosphonateCatabolism
hgt	1242	GCA.002693325.1.Bacteria.Latescibacterota	2327.38	0	1163.69	PhnW	PhosphonateCatabolism
los	919	GCA.002348425.1.Bacteria.Proteobacteria	1669.2	0	834.6	PhnW	PhosphonateCatabolism
hgt	876	GCA.000209225.1.Eukaryota.Cnidaria	1127.66	0	563.829	PhnW	PhosphonateCatabolism
spe	NA	1076	NA	2113.22	NA	PhnW	PhosphonateCatabolism
hgt	1153	1076	2221.01	2113.22	2167.11	PhnW	PhosphonateCatabolism
hgt	1091	GCA.001735895.1.Bacteria.Proteobacteria	2138.97	0	1069.48	PhnW	PhosphonateCatabolism
spe	NA	953	NA	1836.49	NA	PhnW	PhosphonateCatabolism
spe	NA	953	NA	1836.49	NA	PhnW	PhosphonateCatabolism
hgt	917	GCF.001618145.1.Bacteria.Firmicutes	1673.9	0	836.95	PhnW	PhosphonateCatabolism
hgt	921	GCF.003258945.1.Bacteria.Proteobacteria	1693.58	0	846.788	PhnW	PhosphonateCatabolism
hgt	899	GCF.000284615.1.Bacteria.Proteobacteria	1493.79	0	746.895	PhnW	PhosphonateCatabolism
spe	NA	993	NA	1951.09	NA	PhnW	PhosphonateCatabolism
spe	NA	993	NA	1951.09	NA	PhnW	PhosphonateCatabolism
hgt	1076	993	2113.22	1951.09	2032.15	PhnW	PhosphonateCatabolism
hgt	1404	GCA.002683135.1.Bacteria.Planctomycetota	2546.45	0	1273.22	PhnW	PhosphonateCatabolism
hgt	1142	GCA.003509045.1.Bacteria.Planctomycetota	2200.88	0	1100.44	PhnW	PhosphonateCatabolism
dup	1388	GCA.001830835.1.Bacteria.Desulfobacterota	2515.41	0	1257.7	PhnW	PhosphonateCatabolism
hgt	1388	GCA.001830835.1.Bacteria.Desulfobacterota	2515.41	0	1257.7	PhnW	PhosphonateCatabolism
spe	NA	1516	NA	2693.84	NA	PhnW	PhosphonateCatabolism
hgt	1061	GCA.002340265.1.Bacteria.Verrucomicrobiota	2089.84	0	1044.92	PhnW	PhosphonateCatabolism
los	953	GCA.002717225.1.Bacteria.Proteobacteria	1836.49	0	918.247	PhnW	PhosphonateCatabolism
hgt	913	GCF.006980715.1.Bacteria.Proteobacteria	1641.63	0	820.817	PhnX	PhosphonateCatabolism
hgt	902	GCF.900102465.1.Bacteria.Proteobacteria	1531.25	0	765.625	PhnX	PhosphonateCatabolism
dup	1516	GCA.002401295.1.Bacteria.SAR324	2693.84	0	1346.92	PhnX	PhosphonateCatabolism
spe	NA	1141	NA	2199.55	NA	PhnX	PhosphonateCatabolism
hgt	1322	1141	2426.16	2199.55	2312.85	PhnX	PhosphonateCatabolism
spe	NA	1149	NA	2217.14	NA	PhnX	PhosphonateCatabolism
hgt	1214	1149	2299.51	2217.14	2258.33	PhnX	PhosphonateCatabolism
hgt	1320	GCA.002429065.1.Bacteria.Verrucomicrobiota	2421.68	0	1210.84	PhnX	PhosphonateCatabolism
los	1661	GCA.001784175.1.Bacteria.Lindowbacteria	3039.07	0	1519.53	PhnX	PhosphonateCatabolism
hgt	932	GCF.003173035.1.Bacteria.Proteobacteria	1736.88	0	868.438	PhnX	PhosphonateCatabolism
los	1475	GCA.000406005.1.Bacteria.Poribacteria	2618.66	0	1309.33	PhnX	PhosphonateCatabolism
hgt	943	GCA.002348365.1.Bacteria.Proteobacteria	1797.56	0	898.778	PhnX	PhosphonateCatabolism
spe	NA	1648	NA	2997.52	NA	PhnX	PhosphonateCatabolism
hgt	928	GCF.000192575.1.Bacteria.Proteobacteria	1734.36	0	867.18	PhnX	PhosphonateCatabolism
hgt	1436	GCA.002305165.1.Bacteria.Armatimonadota	2570.03	0	1285.01	PhnX	PhosphonateCatabolism
hgt	973	GCA.002898275.1.Bacteria.Proteobacteria	1886.93	0	943.467	PhnX	PhosphonateCatabolism
hgt	948	GCA.003152325.1.Bacteria.Acidobacteriota	1806.3	0	903.15	PhnX	PhosphonateCatabolism
hgt	1330	GCA.002347925.1.Bacteria.Chloroflexota	2433.39	0	1216.69	PhnX	PhosphonateCatabolism
hgt	1330	GCA.002347925.1.Bacteria.Chloroflexota	2433.39	0	1216.69	PhnX	PhosphonateCatabolism
spe	NA	1694	NA	3142.94	NA	PhnX	PhosphonateCatabolism
spe	NA	1475	NA	2618.66	NA	PhnX	PhosphonateCatabolism
hgt	1648	GCA.002746185.1.Bacteria.Hydrogenedentota	2997.52	0	1498.76	PhnX	PhosphonateCatabolism
hgt	1648	GCA.002746185.1.Bacteria.Hydrogenedentota	2997.52	0	1498.76	PhnX	PhosphonateCatabolism
los	1049	973	2071.24	1886.93	1979.09	PhnX	PhosphonateCatabolism
spe	NA	1049	NA	2071.24	NA	PhnX	PhosphonateCatabolism
hgt	876	GCA.000209225.1.Eukaryota.Cnidaria	1127.66	0	563.829	PhnX	PhosphonateCatabolism
spe	NA	1661	NA	3039.07	NA	PhnX	PhosphonateCatabolism
hgt	1089	GCA.003161515.1.Bacteria.Desulfobacterota.B	2136.5	0	1068.25	PhnX	PhosphonateCatabolism
hgt	1242	GCA.002727195.1.Bacteria.Latescibacterota	2327.38	0	1163.69	PhnX	PhosphonateCatabolism
hgt	917	GCF.001618145.1.Bacteria.Firmicutes	1673.9	0	836.95	PhnX	PhosphonateCatabolism
los	982	GCA.002404095.1.Bacteria.Planctomycetota	1901.84	0	950.92	PhnX	PhosphonateCatabolism
hgt	1560	GCA.002731215.1.Bacteria.Acidobacteriota	2786.11	0	1393.06	PhnX	PhosphonateCatabolism
hgt	921	GCF.003258945.1.Bacteria.Proteobacteria	1693.58	0	846.788	PhnX	PhosphonateCatabolism
hgt	899	GCF.000284615.1.Bacteria.Proteobacteria	1493.79	0	746.895	PhnX	PhosphonateCatabolism
hgt	908	GCF.002224645.1.Bacteria.Firmicutes.B	1580.98	0	790.492	PhnX	PhosphonateCatabolism
hgt	1404	GCA.002683135.1.Bacteria.Planctomycetota	2546.45	0	1273.22	PhnX	PhosphonateCatabolism
spe	NA	1516	NA	2693.84	NA	PhnX	PhosphonateCatabolism
hgt	1684	1516	3108.12	2693.84	2900.98	PhnX	PhosphonateCatabolism
spe	NA	982	NA	1901.84	NA	PhnX	PhosphonateCatabolism
hgt	913	GCF.006980715.1.Bacteria.Proteobacteria	1641.63	0	820.817	PhnZ	PhosphonateCatabolism
los	902	GCF.900102465.1.Bacteria.Proteobacteria	1531.25	0	765.625	PhnZ	PhosphonateCatabolism
los	1099	GCF.002251945.1.Bacteria.Cyanobacteria	2154.84	0	1077.42	PhnZ	PhosphonateCatabolism
spe	NA	1002	NA	1977.46	NA	PhnZ	PhosphonateCatabolism
hgt	1608	GCA.001443005.1.Bacteria.Synergistota	2874.59	0	1437.29	PhnZ	PhosphonateCatabolism
hgt	1445	GCA.003220615.1.Bacteria.Methylomirabilota	2582.55	0	1291.28	PhnZ	PhosphonateCatabolism
dup	995	GCF.000264455.2.Bacteria.Proteobacteria	1956.2	0	978.1	PhnZ	PhosphonateCatabolism
hgt	995	GCF.000264455.2.Bacteria.Proteobacteria	1956.2	0	978.1	PhnZ	PhosphonateCatabolism
hgt	1189	GCA.002863065.1.Bacteria.Myxococcota	2281.34	0	1140.67	PhnZ	PhosphonateCatabolism
los	928	GCA.002731375.1.Bacteria.Proteobacteria	1734.36	0	867.18	PhnZ	PhosphonateCatabolism
hgt	912	GCA.002732805.1.Bacteria.Proteobacteria	1624.96	0	812.482	PhnZ	PhosphonateCatabolism
spe	NA	1141	NA	2199.55	NA	PhnZ	PhosphonateCatabolism
hgt	1322	1141	2426.16	2199.55	2312.85	PhnZ	PhosphonateCatabolism
spe	NA	1149	NA	2217.14	NA	PhnZ	PhosphonateCatabolism
spe	NA	1170	NA	2253.55	NA	PhnZ	PhosphonateCatabolism
spe	NA	1155	NA	2220.14	NA	PhnZ	PhosphonateCatabolism
spe	NA	1153	NA	2221.01	NA	PhnZ	PhosphonateCatabolism
hgt	1021	GCA.003140175.1.Bacteria.Actinobacteriota	2008.58	0	1004.29	PhnZ	PhosphonateCatabolism
hgt	1149	GCA.002722885.1.Bacteria.Proteobacteria	2217.14	0	1108.57	PhnZ	PhosphonateCatabolism
hgt	1149	GCA.002722885.1.Bacteria.Proteobacteria	2217.14	0	1108.57	PhnZ	PhosphonateCatabolism
los	960	GCA.001698445.1.Bacteria.Cyanobacteria	1851.4	0	925.702	PhnZ	PhosphonateCatabolism
hgt	932	GCA.002796975.1.Bacteria.Proteobacteria	1736.88	0	868.438	PhnZ	PhosphonateCatabolism
spe	NA	1015	NA	2011.14	NA	PhnZ	PhosphonateCatabolism
spe	NA	1012	NA	2001.68	NA	PhnZ	PhosphonateCatabolism
hgt	932	GCF.003173035.1.Bacteria.Proteobacteria	1736.88	0	868.438	PhnZ	PhosphonateCatabolism
hgt	1475	GCA.000406005.1.Bacteria.Poribacteria	2618.66	0	1309.33	PhnZ	PhosphonateCatabolism
los	882	GCA.000004985.1.Eukaryota.Heterolobosea	1318.1	0	659.05	PhnZ	PhosphonateCatabolism
los	1002	932	1977.46	1736.88	1857.17	PhnZ	PhosphonateCatabolism
los	1076	1003	2113.22	1983.04	2048.12	PhnZ	PhosphonateCatabolism
spe	NA	928	NA	1734.36	NA	PhnZ	PhosphonateCatabolism
spe	NA	921	NA	1693.58	NA	PhnZ	PhosphonateCatabolism
los	921	GCA.002291925.1.Bacteria.Proteobacteria	1693.58	0	846.788	PhnZ	PhosphonateCatabolism
hgt	905	GCA.003137095.1.Bacteria.Proteobacteria	1566	0	783	PhnZ	PhosphonateCatabolism
spe	NA	1038	NA	2056.51	NA	PhnZ	PhosphonateCatabolism
spe	NA	1036	NA	2053.74	NA	PhnZ	PhosphonateCatabolism
spe	NA	1216	NA	2299.84	NA	PhnZ	PhosphonateCatabolism
spe	NA	1214	NA	2299.51	NA	PhnZ	PhosphonateCatabolism
hgt	1303	1214	2401.52	2299.51	2350.52	PhnZ	PhosphonateCatabolism
los	1036	GCA.002340345.1.Bacteria.Proteobacteria	2053.74	0	1026.87	PhnZ	PhosphonateCatabolism
los	962	916	1872.28	1662.03	1767.15	PhnZ	PhosphonateCatabolism
los	1077	1026	2117.68	2037.95	2077.82	PhnZ	PhosphonateCatabolism
spe	NA	1021	NA	2008.58	NA	PhnZ	PhosphonateCatabolism
hgt	1232	1021	2319.72	2008.58	2164.15	PhnZ	PhosphonateCatabolism
spe	NA	1102	NA	2160.51	NA	PhnZ	PhosphonateCatabolism
spe	NA	902	NA	1531.25	NA	PhnZ	PhosphonateCatabolism
los	884	878	1363.29	1225.79	1294.54	PhnZ	PhosphonateCatabolism
spe	NA	976	NA	1898.57	NA	PhnZ	PhosphonateCatabolism
los	1049	973	2071.24	1886.93	1979.09	PhnZ	PhosphonateCatabolism
los	952	GCF.900172325.1.Bacteria.Proteobacteria	1826.38	0	913.188	PhnZ	PhosphonateCatabolism
spe	NA	868	NA	859.368	NA	PhnZ	PhosphonateCatabolism
spe	NA	882	NA	1318.1	NA	PhnZ	PhosphonateCatabolism
spe	NA	880	NA	1231.64	NA	PhnZ	PhosphonateCatabolism
spe	NA	884	NA	1363.29	NA	PhnZ	PhosphonateCatabolism
spe	NA	888	NA	1369.77	NA	PhnZ	PhosphonateCatabolism
los	880	GCA.002457765.1.Bacteria.Proteobacteria	1231.64	0	615.819	PhnZ	PhosphonateCatabolism
hgt	880	GCA.002457765.1.Bacteria.Proteobacteria	1231.64	0	615.819	PhnZ	PhosphonateCatabolism
spe	NA	1049	NA	2071.24	NA	PhnZ	PhosphonateCatabolism
hgt	1364	GCF.003967555.1.Bacteria.Chloroflexota	2476.3	0	1238.15	PhnZ	PhosphonateCatabolism
dup	876	GCA.000209225.1.Eukaryota.Cnidaria	1127.66	0	563.829	PhnZ	PhosphonateCatabolism
spe	NA	960	NA	1851.4	NA	PhnZ	PhosphonateCatabolism
spe	NA	962	NA	1872.28	NA	PhnZ	PhosphonateCatabolism
hgt	871	Nostoc.sp.PCC7120	955.376	0	477.688	PhnZ	PhosphonateCatabolism
spe	NA	876	NA	1127.66	NA	PhnZ	PhosphonateCatabolism
los	1012	877	2001.68	1122.42	1562.05	PhnZ	PhosphonateCatabolism
spe	NA	892	NA	1456.38	NA	PhnZ	PhosphonateCatabolism
hgt	897	892	1519.33	1456.38	1487.85	PhnZ	PhosphonateCatabolism
spe	NA	1076	NA	2113.22	NA	PhnZ	PhosphonateCatabolism
spe	NA	1077	NA	2117.68	NA	PhnZ	PhosphonateCatabolism
spe	NA	1074	NA	2112.01	NA	PhnZ	PhosphonateCatabolism
spe	NA	1096	NA	2151.75	NA	PhnZ	PhosphonateCatabolism
spe	NA	1099	NA	2154.84	NA	PhnZ	PhosphonateCatabolism
hgt	1091	GCA.001735895.1.Bacteria.Proteobacteria	2138.97	0	1069.48	PhnZ	PhosphonateCatabolism
hgt	1067	GCA.003167015.1.Bacteria.Bacteroidota	2094.16	0	1047.08	PhnZ	PhosphonateCatabolism
los	993	953	1951.09	1836.49	1893.79	PhnZ	PhosphonateCatabolism
spe	NA	952	NA	1826.38	NA	PhnZ	PhosphonateCatabolism
spe	NA	955	NA	1847.82	NA	PhnZ	PhosphonateCatabolism
hgt	1013	955	2003.93	1847.82	1925.88	PhnZ	PhosphonateCatabolism
los	1096	1060	2151.75	2091.82	2121.78	PhnZ	PhosphonateCatabolism
spe	NA	947	NA	1795.08	NA	PhnZ	PhosphonateCatabolism
los	1015	GCF.000018105.1.Bacteria.Cyanobacteria	2011.14	0	1005.57	PhnZ	PhosphonateCatabolism
los	1074	943	2112.01	1797.56	1954.78	PhnZ	PhosphonateCatabolism
hgt	1242	GCA.002727195.1.Bacteria.Latescibacterota	2327.38	0	1163.69	PhnZ	PhosphonateCatabolism
los	982	GCA.002404095.1.Bacteria.Planctomycetota	1901.84	0	950.92	PhnZ	PhosphonateCatabolism
los	1114	995	2172.63	1956.2	2064.41	PhnZ	PhosphonateCatabolism
spe	NA	993	NA	1951.09	NA	PhnZ	PhosphonateCatabolism
hgt	1088	GCA.002726535.1.Bacteria.Myxococcota	2134.02	0	1067.01	PhnZ	PhosphonateCatabolism
spe	NA	1114	NA	2172.63	NA	PhnZ	PhosphonateCatabolism
spe	NA	982	NA	1901.84	NA	PhnZ	PhosphonateCatabolism
los	947	GCA.002722565.1.Bacteria.Actinobacteriota	1795.08	0	897.538	PhnZ	PhosphonateCatabolism
hgt	1508	GCA.002436065.1.Bacteria.Chloroflexota	2688.28	0	1344.14	PhnJ	PhosphonateCatabolism
spe	NA	1002	NA	1977.46	NA	PhnJ	PhosphonateCatabolism
hgt	995	GCF.000264455.2.Bacteria.Proteobacteria	1956.2	0	978.1	PhnJ	PhosphonateCatabolism
spe	NA	1149	NA	2217.14	NA	PhnJ	PhosphonateCatabolism
hgt	1214	1149	2299.51	2217.14	2258.33	PhnJ	PhosphonateCatabolism
hgt	1320	GCA.002429065.1.Bacteria.Verrucomicrobiota	2421.68	0	1210.84	PhnJ	PhosphonateCatabolism
spe	NA	1170	NA	2253.55	NA	PhnJ	PhosphonateCatabolism
hgt	1236	GCA.002414805.1.Bacteria.Fibrobacterota	2324.52	0	1162.26	PhnJ	PhosphonateCatabolism
spe	NA	1155	NA	2220.14	NA	PhnJ	PhosphonateCatabolism
hgt	1216	1155	2299.84	2220.14	2259.99	PhnJ	PhosphonateCatabolism
spe	NA	1153	NA	2221.01	NA	PhnJ	PhosphonateCatabolism
los	1149	GCA.002722885.1.Bacteria.Proteobacteria	2217.14	0	1108.57	PhnJ	PhosphonateCatabolism
spe	NA	1012	NA	2001.68	NA	PhnJ	PhosphonateCatabolism
spe	NA	1013	NA	2003.93	NA	PhnJ	PhosphonateCatabolism
hgt	1073	GCA.000961655.1.Bacteria.Desulfobacterota	2107.36	0	1053.68	PhnJ	PhosphonateCatabolism
spe	NA	932	NA	1736.88	NA	PhnJ	PhosphonateCatabolism
los	1060	1004	2091.82	1990.07	2040.94	PhnJ	PhosphonateCatabolism
spe	NA	921	NA	1693.58	NA	PhnJ	PhosphonateCatabolism
los	921	GCA.002291925.1.Bacteria.Proteobacteria	1693.58	0	846.788	PhnJ	PhosphonateCatabolism
spe	NA	1038	NA	2056.51	NA	PhnJ	PhosphonateCatabolism
spe	NA	1036	NA	2053.74	NA	PhnJ	PhosphonateCatabolism
spe	NA	1214	NA	2299.51	NA	PhnJ	PhosphonateCatabolism
hgt	1003	GCF.001613805.1.Bacteria.Proteobacteria	1983.04	0	991.518	PhnJ	PhosphonateCatabolism
los	1036	GCA.002340345.1.Bacteria.Proteobacteria	2053.74	0	1026.87	PhnJ	PhosphonateCatabolism
hgt	1283	GCA.002428295.1.Bacteria.Caldisericota	2377.57	0	1188.79	PhnJ	PhosphonateCatabolism
spe	NA	913	NA	1641.63	NA	PhnJ	PhosphonateCatabolism
los	973	GCA.002898275.1.Bacteria.Proteobacteria	1886.93	0	943.467	PhnJ	PhosphonateCatabolism
spe	NA	1102	NA	2160.51	NA	PhnJ	PhosphonateCatabolism
hgt	923	GCA.002307275.1.Bacteria.Firmicutes.A	1696.81	0	848.403	PhnJ	PhosphonateCatabolism
hgt	1330	GCA.002347925.1.Bacteria.Chloroflexota	2433.39	0	1216.69	PhnJ	PhosphonateCatabolism
spe	NA	902	NA	1531.25	NA	PhnJ	PhosphonateCatabolism
hgt	915	GCF.002257705.1.Bacteria.Firmicutes.C	1642.24	0	821.122	PhnJ	PhosphonateCatabolism
hgt	1097	GCA.002840095.1.Bacteria.Proteobacteria	2146.87	0	1073.43	PhnJ	PhosphonateCatabolism
hgt	959	GCF.000092905.1.Bacteria.Firmicutes	1832.42	0	916.212	PhnJ	PhosphonateCatabolism
spe	NA	976	NA	1898.57	NA	PhnJ	PhosphonateCatabolism
spe	NA	973	NA	1886.93	NA	PhnJ	PhosphonateCatabolism
spe	NA	971	NA	1889.86	NA	PhnJ	PhosphonateCatabolism
los	888	880	1369.77	1231.64	1300.7	PhnJ	PhosphonateCatabolism
spe	NA	888	NA	1369.77	NA	PhnJ	PhosphonateCatabolism
spe	NA	1049	NA	2071.24	NA	PhnJ	PhosphonateCatabolism
hgt	1590	GCA.003167475.1.Bacteria.Goldbacteria	2840.8	0	1420.4	PhnJ	PhosphonateCatabolism
hgt	1071	GCF.000620305.1.Bacteria.Firmicutes.B	2090.18	0	1045.09	PhnJ	PhosphonateCatabolism
hgt	1129	GCF.900142265.1.Bacteria.Firmicutes.A	2190.3	0	1095.15	PhnJ	PhosphonateCatabolism
hgt	1411	GCF.900142995.1.Bacteria.Firmicutes.A	2549.06	0	1274.53	PhnJ	PhosphonateCatabolism
los	1002	962	1977.46	1872.28	1924.87	PhnJ	PhosphonateCatabolism
hgt	871	Nostoc.sp.PCC7120	955.376	0	477.688	PhnJ	PhosphonateCatabolism
los	1012	877	2001.68	1122.42	1562.05	PhnJ	PhosphonateCatabolism
spe	NA	899	NA	1493.79	NA	PhnJ	PhosphonateCatabolism
los	1153	1076	2221.01	2113.22	2167.11	PhnJ	PhosphonateCatabolism
los	1102	1077	2160.51	2117.68	2139.09	PhnJ	PhosphonateCatabolism
spe	NA	1074	NA	2112.01	NA	PhnJ	PhosphonateCatabolism
spe	NA	1096	NA	2151.75	NA	PhnJ	PhosphonateCatabolism
hgt	1067	GCA.003167015.1.Bacteria.Bacteroidota	2094.16	0	1047.08	PhnJ	PhosphonateCatabolism
spe	NA	952	NA	1826.38	NA	PhnJ	PhosphonateCatabolism
spe	NA	955	NA	1847.82	NA	PhnJ	PhosphonateCatabolism
hgt	1267	GCA.002292925.1.Bacteria.Chloroflexota	2363.3	0	1181.65	PhnJ	PhosphonateCatabolism
spe	NA	1060	NA	2091.82	NA	PhnJ	PhosphonateCatabolism
los	1074	943	2112.01	1797.56	1954.78	PhnJ	PhosphonateCatabolism
hgt	1120	GCA.007244385.1.Bacteria.Desulfobacterota	2172.55	0	1086.28	PhnJ	PhosphonateCatabolism
hgt	917	GCF.001618145.1.Bacteria.Firmicutes	1673.9	0	836.95	PhnJ	PhosphonateCatabolism
los	971	GCF.002251795.1.Bacteria.Proteobacteria	1889.86	0	944.93	PhnJ	PhosphonateCatabolism
spe	NA	944	NA	1796.18	NA	PhnJ	PhosphonateCatabolism
hgt	991	944	1943.94	1796.18	1870.07	PhnJ	PhosphonateCatabolism
los	899	GCF.000284615.1.Bacteria.Proteobacteria	1493.79	0	746.895	PhnJ	PhosphonateCatabolism
los	1114	995	2172.63	1956.2	2064.41	PhnJ	PhosphonateCatabolism
hgt	880	GCA.003280605.1.Bacteria.Proteobacteria	1231.64	0	615.819	PhnJ	PhosphonateCatabolism
hgt	1147	GCA.000961765.1.Bacteria.Firmicutes.B	2209.47	0	1104.74	PhnJ	PhosphonateCatabolism
los	913	GCF.000315795.1.Bacteria.Proteobacteria	1641.63	0	820.817	PhnJ	PhosphonateCatabolism
hgt	913	GCF.000315795.1.Bacteria.Proteobacteria	1641.63	0	820.817	PhnJ	PhosphonateCatabolism
spe	NA	1114	NA	2172.63	NA	PhnJ	PhosphonateCatabolism
hgt	1429	GCA.003023725.1.Bacteria.Firmicutes.E	2573.43	0	1286.71	PhnJ	PhosphonateCatabolism
hgt	1401	GCF.001611275.1.Bacteria.Desulfobacterota	2541.4	0	1270.7	PhnJ	PhosphonateCatabolism
hgt	1256	GCA.002347095.1.Bacteria.Desulfobacterota	2357.86	0	1178.93	PhnM	PhosphonateCatabolism
dup	913	GCF.006980715.1.Bacteria.Proteobacteria	1641.63	0	820.817	PhnM	PhosphonateCatabolism
hgt	913	GCF.006980715.1.Bacteria.Proteobacteria	1641.63	0	820.817	PhnM	PhosphonateCatabolism
hgt	902	GCF.900102465.1.Bacteria.Proteobacteria	1531.25	0	765.625	PhnM	PhosphonateCatabolism
hgt	902	GCF.900102465.1.Bacteria.Proteobacteria	1531.25	0	765.625	PhnM	PhosphonateCatabolism
hgt	1508	GCA.002436065.1.Bacteria.Chloroflexota	2688.28	0	1344.14	PhnM	PhosphonateCatabolism
hgt	995	GCF.000264455.2.Bacteria.Proteobacteria	1956.2	0	978.1	PhnM	PhosphonateCatabolism
hgt	995	GCF.000264455.2.Bacteria.Proteobacteria	1956.2	0	978.1	PhnM	PhosphonateCatabolism
hgt	1189	GCA.002863065.1.Bacteria.Myxococcota	2281.34	0	1140.67	PhnM	PhosphonateCatabolism
hgt	1136	GCA.002841945.1.Bacteria.Myxococcota	2202.84	0	1101.42	PhnM	PhosphonateCatabolism
spe	NA	1149	NA	2217.14	NA	PhnM	PhosphonateCatabolism
hgt	1214	1149	2299.51	2217.14	2258.33	PhnM	PhosphonateCatabolism
hgt	1320	GCA.002429065.1.Bacteria.Verrucomicrobiota	2421.68	0	1210.84	PhnM	PhosphonateCatabolism
spe	NA	1170	NA	2253.55	NA	PhnM	PhosphonateCatabolism
spe	NA	1155	NA	2220.14	NA	PhnM	PhosphonateCatabolism
hgt	1216	1155	2299.84	2220.14	2259.99	PhnM	PhosphonateCatabolism
spe	NA	1153	NA	2221.01	NA	PhnM	PhosphonateCatabolism
los	1149	GCA.002722885.1.Bacteria.Proteobacteria	2217.14	0	1108.57	PhnM	PhosphonateCatabolism
los	960	GCA.001698445.1.Bacteria.Cyanobacteria	1851.4	0	925.702	PhnM	PhosphonateCatabolism
spe	NA	1015	NA	2011.14	NA	PhnM	PhosphonateCatabolism
spe	NA	1012	NA	2001.68	NA	PhnM	PhosphonateCatabolism
spe	NA	1013	NA	2003.93	NA	PhnM	PhosphonateCatabolism
hgt	1073	GCA.000961655.1.Bacteria.Desulfobacterota	2107.36	0	1053.68	PhnM	PhosphonateCatabolism
hgt	932	GCF.003173035.1.Bacteria.Proteobacteria	1736.88	0	868.438	PhnM	PhosphonateCatabolism
hgt	983	GCA.003170275.1.Bacteria.Myxococcota	1914.98	0	957.49	PhnM	PhosphonateCatabolism
spe	NA	932	NA	1736.88	NA	PhnM	PhosphonateCatabolism
hgt	1002	932	1977.46	1736.88	1857.17	PhnM	PhosphonateCatabolism
los	1060	1004	2091.82	1990.07	2040.94	PhnM	PhosphonateCatabolism
hgt	1060	1004	2091.82	1990.07	2040.94	PhnM	PhosphonateCatabolism
spe	NA	1003	NA	1983.04	NA	PhnM	PhosphonateCatabolism
spe	NA	921	NA	1693.58	NA	PhnM	PhosphonateCatabolism
los	921	GCA.002291925.1.Bacteria.Proteobacteria	1693.58	0	846.788	PhnM	PhosphonateCatabolism
hgt	1232	GCA.002352645.1.Bacteria.Actinobacteriota	2319.72	0	1159.86	PhnM	PhosphonateCatabolism
spe	NA	1036	NA	2053.74	NA	PhnM	PhosphonateCatabolism
spe	NA	1214	NA	2299.51	NA	PhnM	PhosphonateCatabolism
hgt	928	GCF.000192575.1.Bacteria.Proteobacteria	1734.36	0	867.18	PhnM	PhosphonateCatabolism
los	1003	GCF.001613805.1.Bacteria.Proteobacteria	1983.04	0	991.518	PhnM	PhosphonateCatabolism
hgt	1003	GCF.001613805.1.Bacteria.Proteobacteria	1983.04	0	991.518	PhnM	PhosphonateCatabolism
hgt	1003	GCF.001613805.1.Bacteria.Proteobacteria	1983.04	0	991.518	PhnM	PhosphonateCatabolism
hgt	952	GCF.002798435.1.Bacteria.Proteobacteria	1826.38	0	913.188	PhnM	PhosphonateCatabolism
hgt	952	GCF.002798435.1.Bacteria.Proteobacteria	1826.38	0	913.188	PhnM	PhosphonateCatabolism
los	1036	GCA.002340345.1.Bacteria.Proteobacteria	2053.74	0	1026.87	PhnM	PhosphonateCatabolism
hgt	1412	GCF.900079095.1.Bacteria.Tectomicrobia	2548.44	0	1274.22	PhnM	PhosphonateCatabolism
hgt	1283	GCA.002428295.1.Bacteria.Caldisericota	2377.57	0	1188.79	PhnM	PhosphonateCatabolism
spe	NA	913	NA	1641.63	NA	PhnM	PhosphonateCatabolism
los	1077	1026	2117.68	2037.95	2077.82	PhnM	PhosphonateCatabolism
los	973	GCA.002898275.1.Bacteria.Proteobacteria	1886.93	0	943.467	PhnM	PhosphonateCatabolism
spe	NA	1102	NA	2160.51	NA	PhnM	PhosphonateCatabolism
hgt	923	GCA.002307275.1.Bacteria.Firmicutes.A	1696.81	0	848.403	PhnM	PhosphonateCatabolism
hgt	1330	GCA.002347925.1.Bacteria.Chloroflexota	2433.39	0	1216.69	PhnM	PhosphonateCatabolism
spe	NA	902	NA	1531.25	NA	PhnM	PhosphonateCatabolism
hgt	915	GCF.002257705.1.Bacteria.Firmicutes.C	1642.24	0	821.122	PhnM	PhosphonateCatabolism
hgt	1097	GCA.002840095.1.Bacteria.Proteobacteria	2146.87	0	1073.43	PhnM	PhosphonateCatabolism
hgt	1012	GCF.000473895.1.Bacteria.Cyanobacteria	2001.68	0	1000.84	PhnM	PhosphonateCatabolism
dup	959	GCF.000092905.1.Bacteria.Firmicutes	1832.42	0	916.212	PhnM	PhosphonateCatabolism
hgt	959	GCF.000092905.1.Bacteria.Firmicutes	1832.42	0	916.212	PhnM	PhosphonateCatabolism
spe	NA	976	NA	1898.57	NA	PhnM	PhosphonateCatabolism
spe	NA	973	NA	1886.93	NA	PhnM	PhosphonateCatabolism
spe	NA	971	NA	1889.86	NA	PhnM	PhosphonateCatabolism
hgt	952	GCF.900172325.1.Bacteria.Proteobacteria	1826.38	0	913.188	PhnM	PhosphonateCatabolism
los	888	880	1369.77	1231.64	1300.7	PhnM	PhosphonateCatabolism
spe	NA	880	NA	1231.64	NA	PhnM	PhosphonateCatabolism
hgt	888	880	1369.77	1231.64	1300.7	PhnM	PhosphonateCatabolism
spe	NA	888	NA	1369.77	NA	PhnM	PhosphonateCatabolism
spe	NA	1049	NA	2071.24	NA	PhnM	PhosphonateCatabolism
hgt	1590	GCA.003167475.1.Bacteria.Goldbacteria	2840.8	0	1420.4	PhnM	PhosphonateCatabolism
hgt	1071	GCF.000620305.1.Bacteria.Firmicutes.B	2090.18	0	1045.09	PhnM	PhosphonateCatabolism
hgt	1129	GCF.900142265.1.Bacteria.Firmicutes.A	2190.3	0	1095.15	PhnM	PhosphonateCatabolism
hgt	1411	GCF.900142995.1.Bacteria.Firmicutes.A	2549.06	0	1274.53	PhnM	PhosphonateCatabolism
spe	NA	960	NA	1851.4	NA	PhnM	PhosphonateCatabolism
hgt	871	Nostoc.sp.PCC7120	955.376	0	477.688	PhnM	PhosphonateCatabolism
hgt	871	Nostoc.sp.PCC7120	955.376	0	477.688	PhnM	PhosphonateCatabolism
los	1012	877	2001.68	1122.42	1562.05	PhnM	PhosphonateCatabolism
spe	NA	899	NA	1493.79	NA	PhnM	PhosphonateCatabolism
spe	NA	1076	NA	2113.22	NA	PhnM	PhosphonateCatabolism
spe	NA	1077	NA	2117.68	NA	PhnM	PhosphonateCatabolism
spe	NA	1096	NA	2151.75	NA	PhnM	PhosphonateCatabolism
hgt	973	GCA.002238885.1.Bacteria.Proteobacteria	1886.93	0	943.467	PhnM	PhosphonateCatabolism
dup	1067	GCA.003167015.1.Bacteria.Bacteroidota	2094.16	0	1047.08	PhnM	PhosphonateCatabolism
hgt	1067	GCA.003167015.1.Bacteria.Bacteroidota	2094.16	0	1047.08	PhnM	PhosphonateCatabolism
spe	NA	955	NA	1847.82	NA	PhnM	PhosphonateCatabolism
hgt	1267	GCA.002292925.1.Bacteria.Chloroflexota	2363.3	0	1181.65	PhnM	PhosphonateCatabolism
spe	NA	1060	NA	2091.82	NA	PhnM	PhosphonateCatabolism
los	1015	GCF.000018105.1.Bacteria.Cyanobacteria	2011.14	0	1005.57	PhnM	PhosphonateCatabolism
hgt	1120	GCA.007244385.1.Bacteria.Desulfobacterota	2172.55	0	1086.28	PhnM	PhosphonateCatabolism
hgt	1120	GCA.007244385.1.Bacteria.Desulfobacterota	2172.55	0	1086.28	PhnM	PhosphonateCatabolism
hgt	1120	GCA.007244385.1.Bacteria.Desulfobacterota	2172.55	0	1086.28	PhnM	PhosphonateCatabolism
hgt	917	GCF.001618145.1.Bacteria.Firmicutes	1673.9	0	836.95	PhnM	PhosphonateCatabolism
los	971	GCF.002251795.1.Bacteria.Proteobacteria	1889.86	0	944.93	PhnM	PhosphonateCatabolism
spe	NA	944	NA	1796.18	NA	PhnM	PhosphonateCatabolism
hgt	991	944	1943.94	1796.18	1870.07	PhnM	PhosphonateCatabolism
los	899	GCF.000284615.1.Bacteria.Proteobacteria	1493.79	0	746.895	PhnM	PhosphonateCatabolism
los	1076	993	2113.22	1951.09	2032.15	PhnM	PhosphonateCatabolism
hgt	1147	GCA.000961765.1.Bacteria.Firmicutes.B	2209.47	0	1104.74	PhnM	PhosphonateCatabolism
los	1170	1114	2253.55	2172.63	2213.09	PhnM	PhosphonateCatabolism
hgt	1429	GCA.003023725.1.Bacteria.Firmicutes.E	2573.43	0	1286.71	PhnM	PhosphonateCatabolism
hgt	948	GCA.003140235.1.Bacteria.Acidobacteriota	1806.3	0	903.15	PhnM	PhosphonateCatabolism
hgt	1296	GCA.002167285.1.Bacteria.Planctomycetota	2391.05	0	1195.52	PhnM	PhosphonateCatabolism
hgt	1401	GCF.001611275.1.Bacteria.Desulfobacterota	2541.4	0	1270.7	PhnM	PhosphonateCatabolism
hgt	955	GCF.900167455.1.Bacteria.Proteobacteria	1847.82	0	923.91	PhnM	PhosphonateCatabolism
hgt	1256	GCA.002347095.1.Bacteria.Desulfobacterota	2357.86	0	1178.93	PtxD	Phosphite
hgt	913	GCF.006980715.1.Bacteria.Proteobacteria	1641.63	0	820.817	PtxD	Phosphite
los	1099	GCF.002251945.1.Bacteria.Cyanobacteria	2154.84	0	1077.42	PtxD	Phosphite
hgt	1063	GCA.003153275.1.Bacteria.Nitrospirota	2077.52	0	1038.76	PtxD	Phosphite
hgt	1375	GCA.001896555.1.Bacteria.Desulfobacterota	2490.93	0	1245.47	PtxD	Phosphite
hgt	930	GCA.002704825.1.Bacteria.Planctomycetota	1728.22	0	864.11	PtxD	Phosphite
hgt	993	GCA.002717185.1.Bacteria.Proteobacteria	1951.09	0	975.545	PtxD	Phosphite
hgt	1320	GCA.002429065.1.Bacteria.Verrucomicrobiota	2421.68	0	1210.84	PtxD	Phosphite
hgt	891	GCF.001942305.1.Bacteria.Actinobacteriota	1386.61	0	693.303	PtxD	Phosphite
hgt	995	GCA.002721365.1.Bacteria.Proteobacteria	1956.2	0	978.1	PtxD	Phosphite
spe	NA	1155	NA	2220.14	NA	PtxD	Phosphite
hgt	1148	GCA.002348045.1.Bacteria.Chloroflexota	2204.94	0	1102.47	PtxD	Phosphite
hgt	1220	GCA.003599345.1.Bacteria.Firmicutes.E	2299.22	0	1149.61	PtxD	Phosphite
spe	NA	1012	NA	2001.68	NA	PtxD	Phosphite
hgt	969	GCF.001720165.1.Bacteria.Proteobacteria	1879.94	0	939.972	PtxD	Phosphite
hgt	1073	GCA.000961655.1.Bacteria.Desulfobacterota	2107.36	0	1053.68	PtxD	Phosphite
hgt	944	GCF.003612015.1.Bacteria.Proteobacteria	1796.18	0	898.092	PtxD	Phosphite
spe	NA	1005	NA	1981.07	NA	PtxD	Phosphite
hgt	1057	1005	2077.3	1981.07	2029.19	PtxD	Phosphite
hgt	1039	GCF.002252565.1.Bacteria.Firmicutes.A	2051.8	0	1025.9	PtxD	Phosphite
spe	NA	926	NA	1711.13	NA	PtxD	Phosphite
hgt	958	926	1840.87	1711.13	1776	PtxD	Phosphite
hgt	1083	GCA.002338715.1.Bacteria.Planctomycetota	2115.87	0	1057.93	PtxD	Phosphite
spe	NA	1216	NA	2299.84	NA	PtxD	Phosphite
dup	894	GCF.900104455.1.Bacteria.Firmicutes.C	1441.56	0	720.78	PtxD	Phosphite
hgt	894	GCF.900104455.1.Bacteria.Firmicutes.C	1441.56	0	720.78	PtxD	Phosphite
hgt	1009	GCF.004348535.1.Bacteria.Actinobacteriota	1991.83	0	995.913	PtxD	Phosphite
hgt	957	GCF.004522215.1.Bacteria.Firmicutes	1845.21	0	922.605	PtxD	Phosphite
los	948	GCA.003152325.1.Bacteria.Acidobacteriota	1806.3	0	903.15	PtxD	Phosphite
hgt	1003	GCA.002723345.1.Bacteria.Proteobacteria	1983.04	0	991.518	PtxD	Phosphite
spe	NA	1102	NA	2160.51	NA	PtxD	Phosphite
spe	NA	909	NA	1610.77	NA	PtxD	Phosphite
hgt	916	909	1662.03	1610.77	1636.39	PtxD	Phosphite
hgt	1097	GCA.002840095.1.Bacteria.Proteobacteria	2146.87	0	1073.43	PtxD	Phosphite
hgt	1012	GCF.000473895.1.Bacteria.Cyanobacteria	2001.68	0	1000.84	PtxD	Phosphite
hgt	1012	GCF.000473895.1.Bacteria.Cyanobacteria	2001.68	0	1000.84	PtxD	Phosphite
spe	NA	979	NA	1909.49	NA	PtxD	Phosphite
hgt	1049	GCA.006969625.1.Bacteria.Proteobacteria	2071.24	0	1035.62	PtxD	Phosphite
los	877	867	1122.42	295.292	708.855	PtxD	Phosphite
spe	NA	887	NA	1356.86	NA	PtxD	Phosphite
hgt	926	887	1711.13	1356.86	1534	PtxD	Phosphite
hgt	1215	GCA.002382525.1.Bacteria.Verrucomicrobiota	2297.66	0	1148.83	PtxD	Phosphite
hgt	1364	GCF.003967555.1.Bacteria.Chloroflexota	2476.3	0	1238.15	PtxD	Phosphite
spe	NA	877	NA	1122.42	NA	PtxD	Phosphite
spe	NA	871	NA	955.376	NA	PtxD	Phosphite
hgt	890	871	1386.91	955.376	1171.15	PtxD	Phosphite
spe	NA	899	NA	1493.79	NA	PtxD	Phosphite
hgt	944	899	1796.18	1493.79	1644.99	PtxD	Phosphite
los	1102	1077	2160.51	2117.68	2139.09	PtxD	Phosphite
spe	NA	1099	NA	2154.84	NA	PtxD	Phosphite
hgt	1040	GCF.000021985.1.Bacteria.Proteobacteria	2056.16	0	1028.08	PtxD	Phosphite
hgt	961	GCF.900099895.1.Bacteria.Firmicutes	1852.54	0	926.27	PtxD	Phosphite
spe	NA	948	NA	1806.3	NA	PtxD	Phosphite
hgt	1120	GCA.007244385.1.Bacteria.Desulfobacterota	2172.55	0	1086.28	PtxD	Phosphite
hgt	917	GCF.001618145.1.Bacteria.Firmicutes	1673.9	0	836.95	PtxD	Phosphite
hgt	921	GCF.003258945.1.Bacteria.Proteobacteria	1693.58	0	846.788	PtxD	Phosphite
hgt	921	GCF.003258945.1.Bacteria.Proteobacteria	1693.58	0	846.788	PtxD	Phosphite
hgt	1306	GCF.000620765.1.Bacteria.Desulfobacterota.I	2406.09	0	1203.05	PtxD	Phosphite
hgt	1125	GCA.002405475.1.Bacteria.Proteobacteria	2186.64	0	1093.32	PtxD	Phosphite
los	979	GCA.001767075.1.Bacteria.Acidobacteriota	1909.49	0	954.747	PtxD	Phosphite
hgt	999	GCF.000374645.1.Bacteria.Proteobacteria	1962.55	0	981.273	PtxD	Phosphite
hgt	1401	GCF.001611275.1.Bacteria.Desulfobacterota	2541.4	0	1270.7	PtxD	Phosphite
hgt	955	GCF.900167455.1.Bacteria.Proteobacteria	1847.82	0	923.91	PtxD	Phosphite
hgt	951	GCA.002293295.1.Bacteria.Firmicutes.A	1820.87	0	910.433	PNaS	Phosphate
hgt	1396	GCA.001045525.1.Bacteria.Fibrobacterota	2533.95	0	1266.98	PNaS	Phosphate
hgt	1396	GCA.001045525.1.Bacteria.Fibrobacterota	2533.95	0	1266.98	PNaS	Phosphate
hgt	1256	GCA.002347095.1.Bacteria.Desulfobacterota	2357.86	0	1178.93	PNaS	Phosphate
los	1001	GCF.001742305.1.Bacteria.Firmicutes	1969.52	0	984.758	PNaS	Phosphate
hgt	1001	GCF.001742305.1.Bacteria.Firmicutes	1969.52	0	984.758	PNaS	Phosphate
los	1229	GCF.000266885.1.Bacteria.Spirochaetota	2303.81	0	1151.9	PNaS	Phosphate
hgt	1229	GCF.000266885.1.Bacteria.Spirochaetota	2303.81	0	1151.9	PNaS	Phosphate
hgt	1055	GCF.001653195.1.Bacteria.Firmicutes	2078.19	0	1039.1	PNaS	Phosphate
hgt	1584	GCF.000177635.2.Bacteria.Chrysiogenota	2831.62	0	1415.81	PNaS	Phosphate
los	913	GCF.006980715.1.Bacteria.Proteobacteria	1641.63	0	820.817	PNaS	Phosphate
hgt	913	GCF.006980715.1.Bacteria.Proteobacteria	1641.63	0	820.817	PNaS	Phosphate
hgt	913	GCF.006980715.1.Bacteria.Proteobacteria	1641.63	0	820.817	PNaS	Phosphate
los	1383	GCA.002049985.1.Bacteria.Latescibacterota	2504.31	0	1252.15	PNaS	Phosphate
hgt	1383	GCA.002049985.1.Bacteria.Latescibacterota	2504.31	0	1252.15	PNaS	Phosphate
hgt	902	GCF.900102465.1.Bacteria.Proteobacteria	1531.25	0	765.625	PNaS	Phosphate
hgt	1547	GCA.002780705.1.Bacteria.CG03	2764.26	0	1382.13	PNaS	Phosphate
hgt	1130	GCA.002327255.1.Bacteria.KSB1	2188.64	0	1094.32	PNaS	Phosphate
spe	NA	1629	NA	2930.09	NA	PNaS	Phosphate
spe	NA	1628	NA	2923.75	NA	PNaS	Phosphate
hgt	1295	GCA.003230795.1.Bacteria.Bdellovibrionota.C	2388.66	0	1194.33	PNaS	Phosphate
spe	NA	1199	NA	2263.61	NA	PNaS	Phosphate
hgt	1355	1199	2463.93	2263.61	2363.76	PNaS	Phosphate
hgt	1422	GCA.001412425.1.Bacteria.Cloacimonadota	2553.93	0	1276.97	PNaS	Phosphate
spe	NA	1177	NA	2265.96	NA	PNaS	Phosphate
hgt	1282	1177	2381.62	2265.96	2323.79	PNaS	Phosphate
spe	NA	1172	NA	2245.41	NA	PNaS	Phosphate
hgt	1378	GCA.002366635.1.Bacteria.WOR.3	2492.05	0	1246.02	PNaS	Phosphate
hgt	1508	GCA.002436065.1.Bacteria.Chloroflexota	2688.28	0	1344.14	PNaS	Phosphate
spe	NA	1281	NA	2370.01	NA	PNaS	Phosphate
spe	NA	1280	NA	2370.88	NA	PNaS	Phosphate
spe	NA	1283	NA	2377.57	NA	PNaS	Phosphate
spe	NA	1578	NA	2818.7	NA	PNaS	Phosphate
hgt	1644	1578	2987.51	2818.7	2903.11	PNaS	Phosphate
hgt	1306	GCA.001797675.1.Bacteria.Desulfobacterota	2406.09	0	1203.05	PNaS	Phosphate
hgt	1608	GCA.001443005.1.Bacteria.Synergistota	2874.59	0	1437.29	PNaS	Phosphate
spe	NA	1375	NA	2490.93	NA	PNaS	Phosphate
hgt	950	GCA.002389045.1.Bacteria.Proteobacteria	1816.1	0	908.048	PNaS	Phosphate
hgt	1215	GCA.002323895.1.Bacteria.Verrucomicrobiota	2297.66	0	1148.83	PNaS	Phosphate
hgt	1594	GCA.003503675.1.Bacteria.Cyanobacteria	2851.11	0	1425.56	PNaS	Phosphate
hgt	1514	GCA.003245715.1.Bacteria.Planctomycetota	2697.03	0	1348.52	PNaS	Phosphate
hgt	995	GCF.000264455.2.Bacteria.Proteobacteria	1956.2	0	978.1	PNaS	Phosphate
hgt	995	GCF.000264455.2.Bacteria.Proteobacteria	1956.2	0	978.1	PNaS	Phosphate
dup	1047	GCF.002607855.1.Bacteria.Firmicutes.B	2058.36	0	1029.18	PNaS	Phosphate
hgt	1047	GCF.002607855.1.Bacteria.Firmicutes.B	2058.36	0	1029.18	PNaS	Phosphate
los	1389	GCA.003501375.1.Bacteria.Sumerlaeota	2505.16	0	1252.58	PNaS	Phosphate
hgt	1136	GCA.002841945.1.Bacteria.Myxococcota	2202.84	0	1101.42	PNaS	Phosphate
dup	1550	GCF.002795805.1.Bacteria.Proteobacteria	2769.91	0	1384.95	PNaS	Phosphate
hgt	1550	GCF.002795805.1.Bacteria.Proteobacteria	2769.91	0	1384.95	PNaS	Phosphate
hgt	981	GCA.002297185.1.Bacteria.Firmicutes.A	1906.6	0	953.3	PNaS	Phosphate
los	1632	1619	2941.05	2902.16	2921.61	PNaS	Phosphate
spe	NA	1619	NA	2902.16	NA	PNaS	Phosphate
spe	NA	1614	NA	2889.48	NA	PNaS	Phosphate
los	1019	GCF.002207765.1.Bacteria.Firmicutes.B	2012.42	0	1006.21	PNaS	Phosphate
los	1358	1147	2478.3	2209.47	2343.89	PNaS	Phosphate
spe	NA	1147	NA	2209.47	NA	PNaS	Phosphate
spe	NA	1144	NA	2203.74	NA	PNaS	Phosphate
spe	NA	1148	NA	2204.94	NA	PNaS	Phosphate
hgt	1428	1148	2571.24	2204.94	2388.09	PNaS	Phosphate
spe	NA	1546	NA	2760.21	NA	PNaS	Phosphate
hgt	1665	1546	3046.24	2760.21	2903.22	PNaS	Phosphate
hgt	1542	GCA.002435745.1.Bacteria.UBP15	2746.26	0	1373.13	PNaS	Phosphate
hgt	1542	GCA.002435745.1.Bacteria.UBP15	2746.26	0	1373.13	PNaS	Phosphate
hgt	1594	GCA.002783405.1.Bacteria.Cyanobacteria	2851.11	0	1425.56	PNaS	Phosphate
los	1320	GCA.002429065.1.Bacteria.Verrucomicrobiota	2421.68	0	1210.84	PNaS	Phosphate
hgt	1320	GCA.002429065.1.Bacteria.Verrucomicrobiota	2421.68	0	1210.84	PNaS	Phosphate
spe	NA	1389	NA	2505.16	NA	PNaS	Phosphate
hgt	1645	1389	2989.33	2505.16	2747.25	PNaS	Phosphate
spe	NA	1381	NA	2501.72	NA	PNaS	Phosphate
spe	NA	1383	NA	2504.31	NA	PNaS	Phosphate
los	1434	GCA.002399235.1.Bacteria.Firmicutes.G	2563.43	0	1281.71	PNaS	Phosphate
hgt	1434	GCA.002399235.1.Bacteria.Firmicutes.G	2563.43	0	1281.71	PNaS	Phosphate
hgt	1280	GCF.000024605.1.Bacteria.Firmicutes.B	2370.88	0	1185.44	PNaS	Phosphate
hgt	1029	GCF.900107485.1.Bacteria.Firmicutes.A	2040.14	0	1020.07	PNaS	Phosphate
hgt	1029	GCF.900107485.1.Bacteria.Firmicutes.A	2040.14	0	1020.07	PNaS	Phosphate
hgt	1062	GCA.000830255.1.Bacteria.Campylobacterota	2073.72	0	1036.86	PNaS	Phosphate
dup	870	GCF.000702165.1.Bacteria.Firmicutes	953.97	0	476.985	PNaS	Phosphate
hgt	870	GCF.000702165.1.Bacteria.Firmicutes	953.97	0	476.985	PNaS	Phosphate
hgt	870	GCF.000702165.1.Bacteria.Firmicutes	953.97	0	476.985	PNaS	Phosphate
dup	1059	GCA.002724735.1.Bacteria.Marinisomatota	2081.8	0	1040.9	PNaS	Phosphate
hgt	1059	GCA.002724735.1.Bacteria.Marinisomatota	2081.8	0	1040.9	PNaS	Phosphate
hgt	1608	GCF.000233775.1.Bacteria.Synergistota	2874.59	0	1437.29	PNaS	Phosphate
spe	NA	1445	NA	2582.55	NA	PNaS	Phosphate
hgt	1626	1445	2922.82	2582.55	2752.69	PNaS	Phosphate
los	1071	GCA.002418765.1.Bacteria.Firmicutes.B	2090.18	0	1045.09	PNaS	Phosphate
los	1071	GCA.002418765.1.Bacteria.Firmicutes.B	2090.18	0	1045.09	PNaS	Phosphate
los	1071	GCA.002418765.1.Bacteria.Firmicutes.B	2090.18	0	1045.09	PNaS	Phosphate
hgt	1071	GCA.002418765.1.Bacteria.Firmicutes.B	2090.18	0	1045.09	PNaS	Phosphate
hgt	1213	GCA.003242195.1.Bacteria.Firmicutes.E	2297.7	0	1148.85	PNaS	Phosphate
spe	NA	1159	NA	2228.61	NA	PNaS	Phosphate
hgt	1328	1159	2440.28	2228.61	2334.45	PNaS	Phosphate
spe	NA	1156	NA	2226.47	NA	PNaS	Phosphate
hgt	1245	1156	2346.24	2226.47	2286.36	PNaS	Phosphate
spe	NA	1550	NA	2769.91	NA	PNaS	Phosphate
hgt	1620	1550	2901.66	2769.91	2835.78	PNaS	Phosphate
spe	NA	1555	NA	2772.99	NA	PNaS	Phosphate
spe	NA	1559	NA	2784.99	NA	PNaS	Phosphate
spe	NA	1558	NA	2781.45	NA	PNaS	Phosphate
spe	NA	1558	NA	2781.45	NA	PNaS	Phosphate
hgt	1614	1558	2889.48	2781.45	2835.47	PNaS	Phosphate
hgt	1121	GCA.002432655.1.Bacteria.Proteobacteria	2178.97	0	1089.48	PNaS	Phosphate
los	1493	1398	2664.91	2543.2	2604.06	PNaS	Phosphate
spe	NA	1395	NA	2536.26	NA	PNaS	Phosphate
spe	NA	1395	NA	2536.26	NA	PNaS	Phosphate
hgt	1451	1395	2604.39	2536.26	2570.32	PNaS	Phosphate
hgt	1474	GCA.001873285.1.Bacteria.CG2.30.53.67	2624.55	0	1312.28	PNaS	Phosphate
hgt	873	GCA.000431235.1.Bacteria.Firmicutes	1019.23	0	509.615	PNaS	Phosphate
hgt	960	GCF.000316115.1.Bacteria.Cyanobacteria	1851.4	0	925.702	PNaS	Phosphate
los	1314	GCA.002059205.1.Bacteria.Latescibacterota	2411.86	0	1205.93	PNaS	Phosphate
hgt	1314	GCA.002059205.1.Bacteria.Latescibacterota	2411.86	0	1205.93	PNaS	Phosphate
los	960	GCA.001698445.1.Bacteria.Cyanobacteria	1851.4	0	925.702	PNaS	Phosphate
hgt	1348	GCA.001302825.1.Bacteria.Planctomycetota	2462.32	0	1231.16	PNaS	Phosphate
hgt	1102	GCF.003838225.1.Bacteria.Cyanobacteria	2160.51	0	1080.26	PNaS	Phosphate
los	1144	GCA.001804885.1.Bacteria.Verrucomicrobiota	2203.74	0	1101.87	PNaS	Phosphate
los	924	GCA.002352935.1.Bacteria.Firmicutes.B	1697.92	0	848.96	PNaS	Phosphate
hgt	924	GCA.002352935.1.Bacteria.Firmicutes.B	1697.92	0	848.96	PNaS	Phosphate
spe	NA	1254	NA	2346.49	NA	PNaS	Phosphate
hgt	1320	GCA.003246265.1.Bacteria.Verrucomicrobiota	2421.68	0	1210.84	PNaS	Phosphate
spe	NA	1527	NA	2733.33	NA	PNaS	Phosphate
spe	NA	1522	NA	2713.45	NA	PNaS	Phosphate
hgt	1529	1522	2738.14	2713.45	2725.8	PNaS	Phosphate
spe	NA	1523	NA	2719.22	NA	PNaS	Phosphate
los	1569	1492	2802.89	2658.63	2730.76	PNaS	Phosphate
spe	NA	1492	NA	2658.63	NA	PNaS	Phosphate
spe	NA	1493	NA	2664.91	NA	PNaS	Phosphate
spe	NA	1709	NA	3243	NA	PNaS	Phosphate
hgt	1724	1709	3366.71	3243	3304.86	PNaS	Phosphate
spe	NA	1129	NA	2190.3	NA	PNaS	Phosphate
hgt	932	GCA.002796975.1.Bacteria.Proteobacteria	1736.88	0	868.438	PNaS	Phosphate
los	1431	GCA.003242895.1.Bacteria.Margulisbacteria	2569.22	0	1284.61	PNaS	Phosphate
spe	NA	1019	NA	2012.42	NA	PNaS	Phosphate
spe	NA	1019	NA	2012.42	NA	PNaS	Phosphate
spe	NA	1019	NA	2012.42	NA	PNaS	Phosphate
spe	NA	1015	NA	2011.14	NA	PNaS	Phosphate
hgt	1077	1015	2117.68	2011.14	2064.41	PNaS	Phosphate
hgt	1034	GCA.003449495.1.Bacteria.Firmicutes.E	2039.81	0	1019.9	PNaS	Phosphate
hgt	1081	GCA.001421185.1.Archaea.Thermoplasmatota	2122.97	0	1061.48	PNaS	Phosphate
spe	NA	1013	NA	2003.93	NA	PNaS	Phosphate
hgt	1060	1013	2091.82	2003.93	2047.88	PNaS	Phosphate
hgt	969	GCF.001720165.1.Bacteria.Proteobacteria	1879.94	0	939.972	PNaS	Phosphate
hgt	969	GCF.001720165.1.Bacteria.Proteobacteria	1879.94	0	939.972	PNaS	Phosphate
los	1661	GCA.001784175.1.Bacteria.Lindowbacteria	3039.07	0	1519.53	PNaS	Phosphate
hgt	999	GCF.900112605.1.Bacteria.Proteobacteria	1962.55	0	981.273	PNaS	Phosphate
los	1283	GCA.002877955.1.Bacteria.Caldisericota	2377.57	0	1188.79	PNaS	Phosphate
hgt	873	GCA.003245625.1.Bacteria.Firmicutes	1019.23	0	509.615	PNaS	Phosphate
hgt	1430	GCA.001797415.1.Bacteria.Desulfobacterota	2576.38	0	1288.19	PNaS	Phosphate
los	1475	GCA.000406005.1.Bacteria.Poribacteria	2618.66	0	1309.33	PNaS	Phosphate
hgt	1080	GCA.002399285.1.Bacteria.Firmicutes.A	2107.8	0	1053.9	PNaS	Phosphate
hgt	944	GCF.003612015.1.Bacteria.Proteobacteria	1796.18	0	898.092	PNaS	Phosphate
hgt	1637	GCA.002440765.1.Bacteria.UBA6266	2948.99	0	1474.5	PNaS	Phosphate
hgt	899	GCF.003052605.1.Bacteria.Proteobacteria	1493.79	0	746.895	PNaS	Phosphate
los	1281	GCA.002716725.1.Bacteria.Margulisbacteria	2370.01	0	1185.01	PNaS	Phosphate
los	1037	938	2060.89	1789.56	1925.22	PNaS	Phosphate
spe	NA	938	NA	1789.56	NA	PNaS	Phosphate
spe	NA	938	NA	1789.56	NA	PNaS	Phosphate
hgt	1434	GCA.002408345.1.Bacteria.Firmicutes.G	2563.43	0	1281.71	PNaS	Phosphate
hgt	1251	GCA.002748355.1.Bacteria.Planctomycetota	2344.43	0	1172.21	PNaS	Phosphate
spe	NA	1278	NA	2377.74	NA	PNaS	Phosphate
spe	NA	1278	NA	2377.74	NA	PNaS	Phosphate
spe	NA	1278	NA	2377.74	NA	PNaS	Phosphate
hgt	1395	1278	2536.26	2377.74	2457	PNaS	Phosphate
hgt	1409	GCA.003247575.1.Bacteria.Myxococcota.A	2545.8	0	1272.9	PNaS	Phosphate
hgt	1409	GCA.003247575.1.Bacteria.Myxococcota.A	2545.8	0	1272.9	PNaS	Phosphate
spe	NA	1482	NA	2638.94	NA	PNaS	Phosphate
hgt	1591	1482	2845.91	2638.94	2742.42	PNaS	Phosphate
spe	NA	1715	NA	3284.3	NA	PNaS	Phosphate
hgt	1488	GCA.002789615.1.Bacteria.Acidobacteriota	2652.03	0	1326.02	PNaS	Phosphate
spe	NA	1139	NA	2201.03	NA	PNaS	Phosphate
spe	NA	1132	NA	2205.16	NA	PNaS	Phosphate
spe	NA	1132	NA	2205.16	NA	PNaS	Phosphate
hgt	1202	1132	2292.55	2205.16	2248.85	PNaS	Phosphate
spe	NA	1137	NA	2192.73	NA	PNaS	Phosphate
spe	NA	1135	NA	2196.38	NA	PNaS	Phosphate
spe	NA	1135	NA	2196.38	NA	PNaS	Phosphate
spe	NA	1135	NA	2196.38	NA	PNaS	Phosphate
hgt	945	GCF.002215035.1.Bacteria.Cyanobacteria	1799.57	0	899.783	PNaS	Phosphate
spe	NA	1001	NA	1969.52	NA	PNaS	Phosphate
spe	NA	1001	NA	1969.52	NA	PNaS	Phosphate
spe	NA	1223	NA	2308.45	NA	PNaS	Phosphate
los	1381	1220	2501.72	2299.22	2400.47	PNaS	Phosphate
spe	NA	1229	NA	2303.81	NA	PNaS	Phosphate
hgt	954	GCA.002868855.1.Bacteria.Proteobacteria	1845.55	0	922.773	PNaS	Phosphate
hgt	1039	GCF.002252565.1.Bacteria.Firmicutes.A	2051.8	0	1025.9	PNaS	Phosphate
hgt	870	GCA.900320745.1.Bacteria.Firmicutes	953.97	0	476.985	PNaS	Phosphate
dup	1206	GCF.900176005.1.Bacteria.Firmicutes.B	2280.14	0	1140.07	PNaS	Phosphate
dup	1206	GCF.900176005.1.Bacteria.Firmicutes.B	2280.14	0	1140.07	PNaS	Phosphate
hgt	1206	GCF.900176005.1.Bacteria.Firmicutes.B	2280.14	0	1140.07	PNaS	Phosphate
los	1172	GCA.001914955.1.Bacteria.Nitrospirota	2245.41	0	1122.7	PNaS	Phosphate
hgt	1483	GCA.002366725.1.Bacteria.WOR.3	2640.51	0	1320.26	PNaS	Phosphate
hgt	1432	GCA.001797815.1.Bacteria.RBG.13.61.14	2578.84	0	1289.42	PNaS	Phosphate
los	1558	GCA.002414865.1.Bacteria.Fermentibacterota	2781.45	0	1390.73	PNaS	Phosphate
spe	NA	921	NA	1693.58	NA	PNaS	Phosphate
spe	NA	923	NA	1696.81	NA	PNaS	Phosphate
los	1019	924	2012.42	1697.92	1855.17	PNaS	Phosphate
los	1019	924	2012.42	1697.92	1855.17	PNaS	Phosphate
spe	NA	924	NA	1697.92	NA	PNaS	Phosphate
los	1483	GCA.002256535.1.Bacteria.WOR.3	2640.51	0	1320.26	PNaS	Phosphate
hgt	1483	GCA.002256535.1.Bacteria.WOR.3	2640.51	0	1320.26	PNaS	Phosphate
hgt	1213	GCA.002385465.1.Bacteria.Firmicutes.E	2297.7	0	1148.85	PNaS	Phosphate
los	921	GCA.002291925.1.Bacteria.Proteobacteria	1693.58	0	846.788	PNaS	Phosphate
hgt	905	GCA.003137095.1.Bacteria.Proteobacteria	1566	0	783	PNaS	Phosphate
hgt	1530	GCA.001775255.1.Bacteria.Desulfobacterota.D	2734.07	0	1367.04	PNaS	Phosphate
hgt	1290	GCF.900100785.1.Bacteria.Firmicutes.B	2388.66	0	1194.33	PNaS	Phosphate
spe	NA	1588	NA	2842.87	NA	PNaS	Phosphate
spe	NA	1588	NA	2842.87	NA	PNaS	Phosphate
spe	NA	1582	NA	2828.71	NA	PNaS	Phosphate
spe	NA	1039	NA	2051.8	NA	PNaS	Phosphate
spe	NA	1037	NA	2060.89	NA	PNaS	Phosphate
spe	NA	1037	NA	2060.89	NA	PNaS	Phosphate
spe	NA	1037	NA	2060.89	NA	PNaS	Phosphate
hgt	1078	1037	2120.07	2060.89	2090.48	PNaS	Phosphate
spe	NA	1035	NA	2055.27	NA	PNaS	Phosphate
spe	NA	1212	NA	2295.84	NA	PNaS	Phosphate
los	1504	1210	2684.73	2279.22	2481.97	PNaS	Phosphate
spe	NA	1217	NA	2304.8	NA	PNaS	Phosphate
hgt	1328	1217	2440.28	2304.8	2372.54	PNaS	Phosphate
los	1290	1218	2388.66	2305.29	2346.97	PNaS	Phosphate
spe	NA	1450	NA	2593.17	NA	PNaS	Phosphate
spe	NA	1450	NA	2593.17	NA	PNaS	Phosphate
spe	NA	1451	NA	2604.39	NA	PNaS	Phosphate
spe	NA	1648	NA	2997.52	NA	PNaS	Phosphate
hgt	1003	GCF.001613805.1.Bacteria.Proteobacteria	1983.04	0	991.518	PNaS	Phosphate
los	1093	GCA.003158755.1.Bacteria.Elusimicrobiota	2146.72	0	1073.36	PNaS	Phosphate
hgt	1501	GCF.000160475.1.Bacteria.Fusobacteriota	2663.18	0	1331.59	PNaS	Phosphate
dup	972	GCA.900066305.1.Bacteria.Firmicutes.A	1879.53	0	939.763	PNaS	Phosphate
hgt	972	GCA.900066305.1.Bacteria.Firmicutes.A	1879.53	0	939.763	PNaS	Phosphate
hgt	1467	GCA.003497555.1.Bacteria.Spirochaetota	2617.22	0	1308.61	PNaS	Phosphate
dup	1477	GCA.002345475.1.Bacteria.Firmicutes.H	2635.61	0	1317.81	PNaS	Phosphate
hgt	1477	GCA.002345475.1.Bacteria.Firmicutes.H	2635.61	0	1317.81	PNaS	Phosphate
hgt	1061	GCF.000170755.1.Bacteria.Verrucomicrobiota	2089.84	0	1044.92	PNaS	Phosphate
hgt	1061	GCF.000170755.1.Bacteria.Verrucomicrobiota	2089.84	0	1044.92	PNaS	Phosphate
spe	NA	915	NA	1642.24	NA	PNaS	Phosphate
hgt	965	915	1868.68	1642.24	1755.46	PNaS	Phosphate
los	938	917	1789.56	1673.9	1731.73	PNaS	Phosphate
spe	NA	917	NA	1673.9	NA	PNaS	Phosphate
spe	NA	913	NA	1641.63	NA	PNaS	Phosphate
hgt	1432	GCA.002328485.1.Bacteria.Desulfobacterota.G	2578.84	0	1289.42	PNaS	Phosphate
spe	NA	1595	NA	2856.3	NA	PNaS	Phosphate
hgt	1551	GCA.002085025.1.Bacteria.Omnitrophota	2768.61	0	1384.31	PNaS	Phosphate
spe	NA	1599	NA	2866.05	NA	PNaS	Phosphate
spe	NA	1599	NA	2866.05	NA	PNaS	Phosphate
hgt	1629	1599	2930.09	2866.05	2898.07	PNaS	Phosphate
los	1129	1029	2190.3	2040.14	2115.22	PNaS	Phosphate
dup	1025	GCA.002839495.1.Bacteria.Planctomycetota	2026.89	0	1013.45	PNaS	Phosphate
hgt	1025	GCA.002839495.1.Bacteria.Planctomycetota	2026.89	0	1013.45	PNaS	Phosphate
hgt	1025	GCA.002839495.1.Bacteria.Planctomycetota	2026.89	0	1013.45	PNaS	Phosphate
hgt	957	GCF.004522215.1.Bacteria.Firmicutes	1845.21	0	922.605	PNaS	Phosphate
hgt	973	GCA.002898275.1.Bacteria.Proteobacteria	1886.93	0	943.467	PNaS	Phosphate
spe	NA	1206	NA	2280.14	NA	PNaS	Phosphate
spe	NA	1202	NA	2292.55	NA	PNaS	Phosphate
hgt	1138	GCA.001577715.1.Bacteria.Desulfobacterota	2202.89	0	1101.44	PNaS	Phosphate
spe	NA	1442	NA	2585.52	NA	PNaS	Phosphate
spe	NA	1442	NA	2585.52	NA	PNaS	Phosphate
hgt	1482	GCA.002418835.1.Bacteria.Spirochaetota	2638.94	0	1319.47	PNaS	Phosphate
hgt	1482	GCA.002418835.1.Bacteria.Spirochaetota	2638.94	0	1319.47	PNaS	Phosphate
hgt	1482	GCA.002418835.1.Bacteria.Spirochaetota	2638.94	0	1319.47	PNaS	Phosphate
los	1531	GCA.001871795.1.Bacteria.Actinobacteriota	2731.5	0	1365.75	PNaS	Phosphate
los	923	GCA.002307275.1.Bacteria.Firmicutes.A	1696.81	0	848.403	PNaS	Phosphate
hgt	1433	GCA.001799195.1.Bacteria.Bdellovibrionota	2578.38	0	1289.19	PNaS	Phosphate
los	917	903	1673.9	1549.74	1611.82	PNaS	Phosphate
hgt	1548	GCF.900177345.1.Bacteria.Proteobacteria	2763.35	0	1381.67	PNaS	Phosphate
los	894	GCF.000430605.1.Bacteria.Firmicutes.C	1441.56	0	720.78	PNaS	Phosphate
hgt	915	GCF.002257705.1.Bacteria.Firmicutes.C	1642.24	0	821.122	PNaS	Phosphate
hgt	1198	GCA.002321895.1.Bacteria.Bdellovibrionota	2281.75	0	1140.88	PNaS	Phosphate
hgt	1198	GCA.002321895.1.Bacteria.Bdellovibrionota	2281.75	0	1140.88	PNaS	Phosphate
spe	NA	1050	NA	2063.64	NA	PNaS	Phosphate
los	1261	1055	2371.08	2078.19	2224.64	PNaS	Phosphate
spe	NA	1059	NA	2081.8	NA	PNaS	Phosphate
spe	NA	1694	NA	3142.94	NA	PNaS	Phosphate
spe	NA	1690	NA	3133.07	NA	PNaS	Phosphate
spe	NA	1699	NA	3169.95	NA	PNaS	Phosphate
hgt	1714	1699	3267.45	3169.95	3218.7	PNaS	Phosphate
hgt	1467	GCF.000092845.1.Bacteria.Spirochaetota	2617.22	0	1308.61	PNaS	Phosphate
spe	NA	1277	NA	2370.11	NA	PNaS	Phosphate
los	1582	1477	2828.71	2635.61	2732.16	PNaS	Phosphate
spe	NA	1475	NA	2618.66	NA	PNaS	Phosphate
hgt	1097	GCA.002840095.1.Bacteria.Proteobacteria	2146.87	0	1073.43	PNaS	Phosphate
hgt	1161	GCA.003477185.1.Bacteria.Verrucomicrobiota	2233.61	0	1116.8	PNaS	Phosphate
dup	1144	GCA.002369235.1.Bacteria.Verrucomicrobiota	2203.74	0	1101.87	PNaS	Phosphate
los	1648	GCA.002746185.1.Bacteria.Hydrogenedentota	2997.52	0	1498.76	PNaS	Phosphate
hgt	1648	GCA.002746185.1.Bacteria.Hydrogenedentota	2997.52	0	1498.76	PNaS	Phosphate
dup	976	GCF.002148795.1.Bacteria.Proteobacteria	1898.57	0	949.285	PNaS	Phosphate
hgt	976	GCF.002148795.1.Bacteria.Proteobacteria	1898.57	0	949.285	PNaS	Phosphate
hgt	976	GCF.002148795.1.Bacteria.Proteobacteria	1898.57	0	949.285	PNaS	Phosphate
hgt	1409	GCA.002731275.1.Bacteria.Myxococcota	2545.8	0	1272.9	PNaS	Phosphate
hgt	1066	GCA.003527145.1.Bacteria.Firmicutes.A	2095.36	0	1047.68	PNaS	Phosphate
hgt	1066	GCA.003527145.1.Bacteria.Firmicutes.A	2095.36	0	1047.68	PNaS	Phosphate
hgt	990	GCA.001447805.1.Bacteria.Proteobacteria	1939.07	0	969.535	PNaS	Phosphate
hgt	1080	GCF.900129115.1.Bacteria.Firmicutes.A	2107.8	0	1053.9	PNaS	Phosphate
hgt	898	GCA.002292285.1.Bacteria.Proteobacteria	1497.41	0	748.705	PNaS	Phosphate
los	1044	GCA.003070825.1.Bacteria.Firmicutes.F	2030.59	0	1015.29	PNaS	Phosphate
hgt	1044	GCA.003070825.1.Bacteria.Firmicutes.F	2030.59	0	1015.29	PNaS	Phosphate
spe	NA	971	NA	1889.86	NA	PNaS	Phosphate
hgt	1178	GCA.002352565.1.Bacteria.Proteobacteria	2266.91	0	1133.46	PNaS	Phosphate
hgt	952	GCF.900172325.1.Bacteria.Proteobacteria	1826.38	0	913.188	PNaS	Phosphate
hgt	1136	GCA.002789955.1.Bacteria.Myxococcota	2202.84	0	1101.42	PNaS	Phosphate
dup	1648	GCA.001567115.1.Bacteria.OLB16	2997.52	0	1498.76	PNaS	Phosphate
hgt	1648	GCA.001567115.1.Bacteria.OLB16	2997.52	0	1498.76	PNaS	Phosphate
los	1450	GCA.002790835.1.Bacteria.Krumholzibacteriota	2593.17	0	1296.59	PNaS	Phosphate
hgt	1450	GCA.002790835.1.Bacteria.Krumholzibacteriota	2593.17	0	1296.59	PNaS	Phosphate
hgt	1016	GCF.002020875.1.Bacteria.Proteobacteria	2007.49	0	1003.75	PNaS	Phosphate
hgt	1016	GCF.002020875.1.Bacteria.Proteobacteria	2007.49	0	1003.75	PNaS	Phosphate
spe	NA	1044	NA	2030.59	NA	PNaS	Phosphate
spe	NA	1686	NA	3109.51	NA	PNaS	Phosphate
hgt	1715	1686	3284.3	3109.51	3196.91	PNaS	Phosphate
spe	NA	1269	NA	2375.12	NA	PNaS	Phosphate
spe	NA	1261	NA	2371.08	NA	PNaS	Phosphate
dup	1465	GCA.900313115.1.Bacteria.Cyanobacteria	2605.53	0	1302.76	PNaS	Phosphate
hgt	1465	GCA.900313115.1.Bacteria.Cyanobacteria	2605.53	0	1302.76	PNaS	Phosphate
spe	NA	1467	NA	2617.22	NA	PNaS	Phosphate
hgt	1586	1467	2834.11	2617.22	2725.67	PNaS	Phosphate
los	1588	1466	2842.87	2619.59	2731.23	PNaS	Phosphate
spe	NA	1466	NA	2619.59	NA	PNaS	Phosphate
hgt	1588	1466	2842.87	2619.59	2731.23	PNaS	Phosphate
spe	NA	1463	NA	2620.58	NA	PNaS	Phosphate
hgt	1554	1463	2778.02	2620.58	2699.3	PNaS	Phosphate
spe	NA	1315	NA	2416.11	NA	PNaS	Phosphate
spe	NA	1314	NA	2411.86	NA	PNaS	Phosphate
spe	NA	1318	NA	2420.65	NA	PNaS	Phosphate
dup	1198	GCA.002715375.1.Bacteria.Bdellovibrionota	2281.75	0	1140.88	PNaS	Phosphate
hgt	1198	GCA.002715375.1.Bacteria.Bdellovibrionota	2281.75	0	1140.88	PNaS	Phosphate
los	1242	GCA.002693325.1.Bacteria.Latescibacterota	2327.38	0	1163.69	PNaS	Phosphate
hgt	1297	GCA.002699025.1.Bacteria.Myxococcota	2398.31	0	1199.15	PNaS	Phosphate
hgt	1215	GCA.002382525.1.Bacteria.Verrucomicrobiota	2297.66	0	1148.83	PNaS	Phosphate
hgt	1215	GCA.002382525.1.Bacteria.Verrucomicrobiota	2297.66	0	1148.83	PNaS	Phosphate
los	1347	GCA.002423965.1.Bacteria.Firmicutes.D	2457.61	0	1228.81	PNaS	Phosphate
hgt	1605	GCA.002441125.1.Bacteria.WOR.3	2871.21	0	1435.61	PNaS	Phosphate
hgt	1605	GCA.002441125.1.Bacteria.WOR.3	2871.21	0	1435.61	PNaS	Phosphate
los	1001	GCF.000942395.1.Bacteria.Firmicutes	1969.52	0	984.758	PNaS	Phosphate
dup	876	GCA.000209225.1.Eukaryota.Cnidaria	1127.66	0	563.829	PNaS	Phosphate
dup	876	GCA.000209225.1.Eukaryota.Cnidaria	1127.66	0	563.829	PNaS	Phosphate
hgt	876	GCA.000209225.1.Eukaryota.Cnidaria	1127.66	0	563.829	PNaS	Phosphate
hgt	929	GCA.001774245.1.Archaea.Thermoproteota	1726.54	0	863.27	PNaS	Phosphate
los	1411	GCF.900142995.1.Bacteria.Firmicutes.A	2549.06	0	1274.53	PNaS	Phosphate
spe	NA	960	NA	1851.4	NA	PNaS	Phosphate
los	1086	961	2134.51	1852.54	1993.53	PNaS	Phosphate
spe	NA	961	NA	1852.54	NA	PNaS	Phosphate
spe	NA	1242	NA	2327.38	NA	PNaS	Phosphate
spe	NA	894	NA	1441.56	NA	PNaS	Phosphate
hgt	949	GCA.002007425.1.Bacteria.Proteobacteria	1814.2	0	907.1	PNaS	Phosphate
hgt	1709	GCA.002869225.1.Bacteria.Muirbacteria	3243	0	1621.5	PNaS	Phosphate
hgt	1422	GCA.001577135.1.Bacteria.Cloacimonadota	2553.93	0	1276.97	PNaS	Phosphate
dup	1568	GCF.002109495.1.Bacteria.Proteobacteria	2801.03	0	1400.52	PNaS	Phosphate
hgt	1568	GCF.002109495.1.Bacteria.Proteobacteria	2801.03	0	1400.52	PNaS	Phosphate
los	1492	GCF.000166335.1.Bacteria.Firmicutes.A	2658.63	0	1329.32	PNaS	Phosphate
spe	NA	1078	NA	2120.07	NA	PNaS	Phosphate
spe	NA	1078	NA	2120.07	NA	PNaS	Phosphate
spe	NA	1079	NA	2115.53	NA	PNaS	Phosphate
spe	NA	1075	NA	2111.76	NA	PNaS	Phosphate
spe	NA	1071	NA	2090.18	NA	PNaS	Phosphate
spe	NA	1071	NA	2090.18	NA	PNaS	Phosphate
spe	NA	1071	NA	2090.18	NA	PNaS	Phosphate
spe	NA	1671	NA	3068.88	NA	PNaS	Phosphate
spe	NA	1672	NA	3070.6	NA	PNaS	Phosphate
spe	NA	1093	NA	2146.72	NA	PNaS	Phosphate
hgt	1681	GCA.002402105.1.Bacteria.UBP17	3092.06	0	1546.03	PNaS	Phosphate
spe	NA	1418	NA	2559.47	NA	PNaS	Phosphate
hgt	1621	GCA.003230535.1.Bacteria.SZUA.182	2908.09	0	1454.05	PNaS	Phosphate
spe	NA	1410	NA	2549.51	NA	PNaS	Phosphate
hgt	1543	1410	2756.64	2549.51	2653.08	PNaS	Phosphate
spe	NA	1411	NA	2549.06	NA	PNaS	Phosphate
spe	NA	1411	NA	2549.06	NA	PNaS	Phosphate
spe	NA	1416	NA	2545.34	NA	PNaS	Phosphate
spe	NA	1416	NA	2545.34	NA	PNaS	Phosphate
spe	NA	1417	NA	2550.05	NA	PNaS	Phosphate
spe	NA	1320	NA	2421.68	NA	PNaS	Phosphate
hgt	1453	GCA.001789205.1.Bacteria.Fibrobacterota	2600.97	0	1300.49	PNaS	Phosphate
spe	NA	1251	NA	2344.43	NA	PNaS	Phosphate
dup	1091	GCA.001735895.1.Bacteria.Proteobacteria	2138.97	0	1069.48	PNaS	Phosphate
hgt	1091	GCA.001735895.1.Bacteria.Proteobacteria	2138.97	0	1069.48	PNaS	Phosphate
hgt	1091	GCA.001735895.1.Bacteria.Proteobacteria	2138.97	0	1069.48	PNaS	Phosphate
hgt	1091	GCA.001735895.1.Bacteria.Proteobacteria	2138.97	0	1069.48	PNaS	Phosphate
hgt	1199	GCA.002396805.1.Bacteria.Firmicutes.G	2263.61	0	1131.8	PNaS	Phosphate
hgt	1040	GCF.000021985.1.Bacteria.Proteobacteria	2056.16	0	1028.08	PNaS	Phosphate
hgt	1190	GCA.001768075.1.Bacteria.Myxococcota	2276.83	0	1138.41	PNaS	Phosphate
hgt	973	GCA.002238885.1.Bacteria.Proteobacteria	1886.93	0	943.467	PNaS	Phosphate
hgt	1686	GCA.002779205.1.Bacteria.Actinobacteriota	3109.51	0	1554.76	PNaS	Phosphate
spe	NA	959	NA	1832.42	NA	PNaS	Phosphate
los	1039	951	2051.8	1820.87	1936.33	PNaS	Phosphate
spe	NA	955	NA	1847.82	NA	PNaS	Phosphate
los	1037	957	2060.89	1845.21	1953.05	PNaS	Phosphate
spe	NA	957	NA	1845.21	NA	PNaS	Phosphate
spe	NA	957	NA	1845.21	NA	PNaS	Phosphate
los	1137	GCF.001922545.1.Bacteria.Spirochaetota	2192.73	0	1096.37	PNaS	Phosphate
dup	1292	GCA.002409975.1.Bacteria.Firmicutes.G	2369.03	0	1184.52	PNaS	Phosphate
hgt	1292	GCA.002409975.1.Bacteria.Firmicutes.G	2369.03	0	1184.52	PNaS	Phosphate
hgt	1190	GCA.002309015.1.Bacteria.Myxococcota	2276.83	0	1138.41	PNaS	Phosphate
los	1135	GCA.000987045.1.Bacteria.Firmicutes.B	2196.38	0	1098.19	PNaS	Phosphate
hgt	1265	GCA.003164675.1.Bacteria.Verrucomicrobiota	2369.92	0	1184.96	PNaS	Phosphate
hgt	1238	GCF.000969705.1.Bacteria.Actinobacteriota	2328.75	0	1164.38	PNaS	Phosphate
los	1212	1066	2295.84	2095.36	2195.6	PNaS	Phosphate
spe	NA	1661	NA	3039.07	NA	PNaS	Phosphate
spe	NA	1086	NA	2134.51	NA	PNaS	Phosphate
spe	NA	1086	NA	2134.51	NA	PNaS	Phosphate
los	1223	1080	2308.45	2107.8	2208.12	PNaS	Phosphate
hgt	1287	GCA.002428525.1.Bacteria.UBP14	2379.64	0	1189.82	PNaS	Phosphate
hgt	1287	GCA.002428525.1.Bacteria.UBP14	2379.64	0	1189.82	PNaS	Phosphate
spe	NA	1408	NA	2548.2	NA	PNaS	Phosphate
spe	NA	1401	NA	2541.4	NA	PNaS	Phosphate
spe	NA	1404	NA	2546.45	NA	PNaS	Phosphate
hgt	1487	1404	2650.1	2546.45	2598.28	PNaS	Phosphate
spe	NA	1339	NA	2456.23	NA	PNaS	Phosphate
hgt	1437	1339	2586.93	2456.23	2521.58	PNaS	Phosphate
los	1527	1337	2733.33	2455.82	2594.57	PNaS	Phosphate
spe	NA	1337	NA	2455.82	NA	PNaS	Phosphate
hgt	1527	1337	2733.33	2455.82	2594.57	PNaS	Phosphate
spe	NA	1531	NA	2731.5	NA	PNaS	Phosphate
los	1035	GCF.000218765.1.Bacteria.Firmicutes	2055.27	0	1027.63	PNaS	Phosphate
hgt	1035	GCF.000218765.1.Bacteria.Firmicutes	2055.27	0	1027.63	PNaS	Phosphate
hgt	1035	GCF.000218765.1.Bacteria.Firmicutes	2055.27	0	1027.63	PNaS	Phosphate
los	1416	GCA.900016865.1.Bacteria.Firmicutes.G	2545.34	0	1272.67	PNaS	Phosphate
hgt	907	GCF.000425045.1.Bacteria.Firmicutes.C	1576.58	0	788.288	PNaS	Phosphate
los	957	GCF.000503775.1.Bacteria.Firmicutes	1845.21	0	922.605	PNaS	Phosphate
los	1375	GCF.000266945.1.Bacteria.Desulfobacterota	2490.93	0	1245.47	PNaS	Phosphate
hgt	1673	GCA.001774505.1.Bacteria.RBG.13.66.14	3075.21	0	1537.61	PNaS	Phosphate
hgt	1660	GCF.000526155.1.Bacteria.Desulfobacterota	3038.98	0	1519.49	PNaS	Phosphate
hgt	1660	GCF.000526155.1.Bacteria.Desulfobacterota	3038.98	0	1519.49	PNaS	Phosphate
los	961	GCF.900099895.1.Bacteria.Firmicutes	1852.54	0	926.27	PNaS	Phosphate
hgt	1709	GCA.001787855.1.Bacteria.Riflebacteria	3243	0	1621.5	PNaS	Phosphate
hgt	1525	GCA.003477045.1.Bacteria.Delongbacteria	2724.93	0	1362.46	PNaS	Phosphate
hgt	1127	GCA.002010665.1.Bacteria.Acidobacteriota	2182.81	0	1091.4	PNaS	Phosphate
hgt	1105	GCF.000737335.2.Bacteria.Proteobacteria	2160.84	0	1080.42	PNaS	Phosphate
hgt	1332	GCA.003454665.1.Bacteria.Nitrospirota	2435.77	0	1217.88	PNaS	Phosphate
spe	NA	1658	NA	3027.58	NA	PNaS	Phosphate
los	1450	GCA.002403295.1.Bacteria.Krumholzibacteriota	2593.17	0	1296.59	PNaS	Phosphate
los	1671	1651	3068.88	3002.72	3035.8	PNaS	Phosphate
los	1277	GCA.001803815.1.Bacteria.Nitrospirota	2370.11	0	1185.05	PNaS	Phosphate
spe	NA	1654	NA	3013.88	NA	PNaS	Phosphate
los	1050	GCA.002406055.1.Bacteria.Spirochaetota	2063.64	0	1031.82	PNaS	Phosphate
spe	NA	1434	NA	2563.43	NA	PNaS	Phosphate
spe	NA	1431	NA	2569.22	NA	PNaS	Phosphate
los	971	GCF.002251795.1.Bacteria.Proteobacteria	1889.86	0	944.93	PNaS	Phosphate
spe	NA	1345	NA	2447.11	NA	PNaS	Phosphate
spe	NA	1347	NA	2457.61	NA	PNaS	Phosphate
spe	NA	1347	NA	2457.61	NA	PNaS	Phosphate
hgt	1527	1347	2733.33	2457.61	2595.47	PNaS	Phosphate
dup	1082	GCA.002449765.1.Bacteria.Fibrobacterota	2114.66	0	1057.33	PNaS	Phosphate
hgt	1082	GCA.002449765.1.Bacteria.Fibrobacterota	2114.66	0	1057.33	PNaS	Phosphate
hgt	1345	GCA.002375925.1.Bacteria.Firmicutes.E	2447.11	0	1223.56	PNaS	Phosphate
spe	NA	1502	NA	2683.21	NA	PNaS	Phosphate
los	1595	1503	2856.3	2678.68	2767.49	PNaS	Phosphate
spe	NA	1504	NA	2684.73	NA	PNaS	Phosphate
hgt	1070	GCA.003194485.1.Bacteria.Desulfobacterota	2095.43	0	1047.71	PNaS	Phosphate
hgt	1645	GCA.002428325.1.Bacteria.UBP4	2989.33	0	1494.66	PNaS	Phosphate
hgt	1053	GCF.000487995.1.Bacteria.Deferribacterota	2049.66	0	1024.83	PNaS	Phosphate
hgt	886	GCA.000315625.1.Eukaryota.Cryptophyceae	1364.88	0	682.438	PNaS	Phosphate
los	1629	GCA.002686955.1.Bacteria.Gemmatimonadota.A	2930.09	0	1465.04	PNaS	Phosphate
dup	885	GCF.000178255.1.Bacteria.Firmicutes	1359.62	0	679.808	PNaS	Phosphate
hgt	885	GCF.000178255.1.Bacteria.Firmicutes	1359.62	0	679.808	PNaS	Phosphate
hgt	899	GCF.000284615.1.Bacteria.Proteobacteria	1493.79	0	746.895	PNaS	Phosphate
dup	981	GCF.900104115.1.Bacteria.Firmicutes.A	1906.6	0	953.3	PNaS	Phosphate
hgt	981	GCF.900104115.1.Bacteria.Firmicutes.A	1906.6	0	953.3	PNaS	Phosphate
dup	1292	GCA.002399265.1.Bacteria.Firmicutes.G	2369.03	0	1184.52	PNaS	Phosphate
los	1292	GCA.002399265.1.Bacteria.Firmicutes.G	2369.03	0	1184.52	PNaS	Phosphate
hgt	1292	GCA.002399265.1.Bacteria.Firmicutes.G	2369.03	0	1184.52	PNaS	Phosphate
hgt	1292	GCA.002399265.1.Bacteria.Firmicutes.G	2369.03	0	1184.52	PNaS	Phosphate
hgt	908	GCF.002224645.1.Bacteria.Firmicutes.B	1580.98	0	790.492	PNaS	Phosphate
hgt	991	GCF.003097315.1.Bacteria.Proteobacteria	1943.94	0	971.972	PNaS	Phosphate
hgt	1055	GCF.001311905.1.Bacteria.Firmicutes	2078.19	0	1039.1	PNaS	Phosphate
spe	NA	1645	NA	2989.33	NA	PNaS	Phosphate
spe	NA	1646	NA	2996.78	NA	PNaS	Phosphate
hgt	1667	1646	3056.39	2996.78	3026.59	PNaS	Phosphate
hgt	1147	GCA.000961765.1.Bacteria.Firmicutes.B	2209.47	0	1104.74	PNaS	Phosphate
hgt	1511	GCA.002452295.1.Bacteria.Firmicutes.G	2688.15	0	1344.08	PNaS	Phosphate
dup	924	GCA.001508005.1.Bacteria.Firmicutes.B	1697.92	0	848.96	PNaS	Phosphate
hgt	924	GCA.001508005.1.Bacteria.Firmicutes.B	1697.92	0	848.96	PNaS	Phosphate
los	1442	GCA.001777915.1.Bacteria.Edwardsbacteria	2585.52	0	1292.76	PNaS	Phosphate
los	1502	1429	2683.21	2573.43	2628.32	PNaS	Phosphate
los	1147	GCA.001512665.1.Bacteria.Firmicutes.B	2209.47	0	1104.74	PNaS	Phosphate
spe	NA	1358	NA	2478.3	NA	PNaS	Phosphate
spe	NA	1358	NA	2478.3	NA	PNaS	Phosphate
hgt	1117	GCF.001641825.1.Bacteria.Proteobacteria	2172.95	0	1086.48	PNaS	Phosphate
hgt	1142	GCA.003509045.1.Bacteria.Planctomycetota	2200.88	0	1100.44	PNaS	Phosphate
los	1318	GCA.002329495.1.Bacteria.Firmicutes.B	2420.65	0	1210.33	PNaS	Phosphate
hgt	1318	GCA.002329495.1.Bacteria.Firmicutes.B	2420.65	0	1210.33	PNaS	Phosphate
hgt	1464	GCA.002787535.1.Bacteria.Bdellovibrionota	2621.18	0	1310.59	PNaS	Phosphate
spe	NA	1519	NA	2705.74	NA	PNaS	Phosphate
spe	NA	1519	NA	2705.74	NA	PNaS	Phosphate
spe	NA	1511	NA	2688.15	NA	PNaS	Phosphate
spe	NA	1511	NA	2688.15	NA	PNaS	Phosphate
hgt	1628	1511	2923.75	2688.15	2805.95	PNaS	Phosphate
hgt	1211	GCA.002451015.1.Bacteria.Acidobacteriota	2295.75	0	1147.88	PNaS	Phosphate
los	1519	GCA.002084765.1.Bacteria.4572.55	2705.74	0	1352.87	PNaS	Phosphate
los	1519	GCA.002084765.1.Bacteria.4572.55	2705.74	0	1352.87	PNaS	Phosphate
hgt	913	GCF.000315795.1.Bacteria.Proteobacteria	1641.63	0	820.817	PNaS	Phosphate
hgt	1061	GCA.002340265.1.Bacteria.Verrucomicrobiota	2089.84	0	1044.92	PNaS	Phosphate
hgt	1545	GCA.001780825.1.Bacteria.Gemmatimonadota	2762.32	0	1381.16	PNaS	Phosphate
los	1315	GCA.003444595.1.Bacteria.Firmicutes.D	2416.11	0	1208.06	PNaS	Phosphate
hgt	1315	GCA.003444595.1.Bacteria.Firmicutes.D	2416.11	0	1208.06	PNaS	Phosphate
hgt	1291	GCA.002327305.1.Bacteria.Acidobacteriota	2384.34	0	1192.17	PNaS	Phosphate
spe	NA	1292	NA	2369.03	NA	PNaS	Phosphate
hgt	1417	GCF.000020005.1.Bacteria.Firmicutes.D	2550.05	0	1275.03	PNaS	Phosphate
hgt	1417	GCF.000020005.1.Bacteria.Firmicutes.D	2550.05	0	1275.03	PNaS	Phosphate
spe	NA	1562	NA	2789.01	NA	PNaS	Phosphate
hgt	1597	1562	2859.22	2789.01	2824.12	PNaS	Phosphate
los	1206	GCA.001513545.1.Bacteria.Firmicutes.B	2280.14	0	1140.07	PNaS	Phosphate
hgt	1206	GCA.001513545.1.Bacteria.Firmicutes.B	2280.14	0	1140.07	PNaS	Phosphate
spe	NA	988	NA	1943.29	NA	PNaS	Phosphate
hgt	947	GCA.002722565.1.Bacteria.Actinobacteriota	1795.08	0	897.538	PNaS	Phosphate
hgt	927	GCA.002746645.1.Bacteria.Proteobacteria	1711.79	0	855.893	PNaS	Phosphate
hgt	1371	GCA.002419125.1.Bacteria.Patescibacteria	2486.16	0	1243.08	PNaS	Phosphate
hgt	1474	GCA.001873295.1.Bacteria.CG2.30.70.394	2624.55	0	1312.28	PNaS	Phosphate
los	1059	GCA.002712165.1.Bacteria.Proteobacteria	2081.8	0	1040.9	PNaS	Phosphate
dup	1073	GCA.001751085.1.Bacteria.Desulfobacterota	2107.36	0	1053.68	PNaS	Phosphate
hgt	1073	GCA.001751085.1.Bacteria.Desulfobacterota	2107.36	0	1053.68	PNaS	Phosphate
spe	NA	1632	NA	2941.05	NA	PNaS	Phosphate
spe	NA	1632	NA	2941.05	NA	PNaS	Phosphate
hgt	1658	1632	3027.58	2941.05	2984.32	PNaS	Phosphate
spe	NA	1639	NA	2947.16	NA	PNaS	Phosphate
hgt	1199	GCA.001513495.1.Bacteria.Firmicutes.G	2263.61	0	1131.8	PNaS	Phosphate
los	1401	GCA.002327765.1.Bacteria.Desulfobacterota.E	2541.4	0	1270.7	PNaS	Phosphate
hgt	1401	GCA.002327765.1.Bacteria.Desulfobacterota.E	2541.4	0	1270.7	PNaS	Phosphate
hgt	1401	GCA.002327765.1.Bacteria.Desulfobacterota.E	2541.4	0	1270.7	PNaS	Phosphate
dup	1436	GCA.003542955.1.Bacteria.Armatimonadota	2570.03	0	1285.01	PNaS	Phosphate
hgt	1436	GCA.003542955.1.Bacteria.Armatimonadota	2570.03	0	1285.01	PNaS	Phosphate
spe	NA	1483	NA	2640.51	NA	PNaS	Phosphate
hgt	1105	GCA.002841825.1.Bacteria.Myxococcota	2160.84	0	1080.42	PNaS	Phosphate
hgt	1105	GCA.002841825.1.Bacteria.Myxococcota	2160.84	0	1080.42	PNaS	Phosphate
spe	NA	1568	NA	2801.03	NA	PNaS	Phosphate
hgt	1620	1568	2901.66	2801.03	2851.35	PNaS	Phosphate
spe	NA	1569	NA	2802.89	NA	PNaS	Phosphate
spe	NA	1569	NA	2802.89	NA	PNaS	Phosphate
los	1358	1290	2478.3	2388.66	2433.48	PNaS	Phosphate
spe	NA	1290	NA	2388.66	NA	PNaS	Phosphate
spe	NA	1565	NA	2794.78	NA	PNaS	Phosphate
hgt	1514	GCA.002746535.1.Bacteria.Planctomycetota	2697.03	0	1348.52	PNaS	Phosphate
los	1280	GCF.001950325.1.Bacteria.Firmicutes.B	2370.88	0	1185.44	PNaS	Phosphate
spe	NA	1366	NA	2480.61	NA	PNaS	Phosphate
hgt	1533	1366	2737.53	2480.61	2609.07	PNaS	Phosphate
hgt	1205	GCA.003235715.1.Bacteria.Nitrospirota	2275.95	0	1137.97	PNaS	Phosphate
dup	1396	GCA.001045525.1.Bacteria.Fibrobacterota	2533.95	0	1266.98	PstS	Phosphate
hgt	1396	GCA.001045525.1.Bacteria.Fibrobacterota	2533.95	0	1266.98	PstS	Phosphate
dup	1500	GCA.002897695.1.Bacteria.BMS3Abin14	2668.13	0	1334.07	PstS	Phosphate
dup	947	GCA.003162395.1.Bacteria.Actinobacteriota	1795.08	0	897.538	PstS	Phosphate
dup	877	GCF.000017845.1.Bacteria.Cyanobacteria	1122.42	0	561.209	PstS	Phosphate
dup	1110	GCA.002255365.1.Bacteria.Proteobacteria	2165.97	0	1082.99	PstS	Phosphate
dup	1110	GCA.002255365.1.Bacteria.Proteobacteria	2165.97	0	1082.99	PstS	Phosphate
hgt	1110	GCA.002255365.1.Bacteria.Proteobacteria	2165.97	0	1082.99	PstS	Phosphate
hgt	1110	GCA.002255365.1.Bacteria.Proteobacteria	2165.97	0	1082.99	PstS	Phosphate
dup	945	GCF.000353285.1.Bacteria.Cyanobacteria	1799.57	0	899.783	PstS	Phosphate
dup	945	GCF.000353285.1.Bacteria.Cyanobacteria	1799.57	0	899.783	PstS	Phosphate
dup	887	GCF.003047285.1.Bacteria.Actinobacteriota	1356.86	0	678.43	PstS	Phosphate
dup	887	GCF.003047285.1.Bacteria.Actinobacteriota	1356.86	0	678.43	PstS	Phosphate
hgt	887	GCF.003047285.1.Bacteria.Actinobacteriota	1356.86	0	678.43	PstS	Phosphate
dup	1224	GCA.002451085.1.Bacteria.Proteobacteria	2307.95	0	1153.97	PstS	Phosphate
hgt	1224	GCA.002451085.1.Bacteria.Proteobacteria	2307.95	0	1153.97	PstS	Phosphate
spe	NA	1624	NA	2913.82	NA	PstS	Phosphate
dup	1422	GCA.001412425.1.Bacteria.Cloacimonadota	2553.93	0	1276.97	PstS	Phosphate
hgt	1422	GCA.001412425.1.Bacteria.Cloacimonadota	2553.93	0	1276.97	PstS	Phosphate
spe	NA	1177	NA	2265.96	NA	PstS	Phosphate
hgt	1282	1177	2381.62	2265.96	2323.79	PstS	Phosphate
spe	NA	1175	NA	2262.28	NA	PstS	Phosphate
hgt	1258	1175	2360.52	2262.28	2311.4	PstS	Phosphate
dup	1508	GCA.002436065.1.Bacteria.Chloroflexota	2688.28	0	1344.14	PstS	Phosphate
hgt	1508	GCA.002436065.1.Bacteria.Chloroflexota	2688.28	0	1344.14	PstS	Phosphate
dup	1608	GCA.001443005.1.Bacteria.Synergistota	2874.59	0	1437.29	PstS	Phosphate
hgt	1608	GCA.001443005.1.Bacteria.Synergistota	2874.59	0	1437.29	PstS	Phosphate
dup	1311	GCA.001769805.1.Bacteria.Bdellovibrionota	2414.4	0	1207.2	PstS	Phosphate
hgt	1311	GCA.001769805.1.Bacteria.Bdellovibrionota	2414.4	0	1207.2	PstS	Phosphate
los	1393	1373	2528.52	2487.64	2508.08	PstS	Phosphate
spe	NA	1375	NA	2490.93	NA	PstS	Phosphate
hgt	1522	1375	2713.45	2490.93	2602.2	PstS	Phosphate
spe	NA	1379	NA	2503.64	NA	PstS	Phosphate
dup	1247	GCF.900111015.1.Bacteria.Proteobacteria	2343.3	0	1171.65	PstS	Phosphate
dup	1247	GCF.900111015.1.Bacteria.Proteobacteria	2343.3	0	1171.65	PstS	Phosphate
hgt	1247	GCF.900111015.1.Bacteria.Proteobacteria	2343.3	0	1171.65	PstS	Phosphate
dup	1231	GCF.001886815.1.Bacteria.Calditrichota	2313.93	0	1156.96	PstS	Phosphate
hgt	1231	GCF.001886815.1.Bacteria.Calditrichota	2313.93	0	1156.96	PstS	Phosphate
los	956	GCA.001567195.1.Bacteria.Bacteroidota	1840.4	0	920.202	PstS	Phosphate
spe	NA	1247	NA	2343.3	NA	PstS	Phosphate
spe	NA	1247	NA	2343.3	NA	PstS	Phosphate
hgt	1393	1247	2528.52	2343.3	2435.91	PstS	Phosphate
dup	1445	GCA.003220615.1.Bacteria.Methylomirabilota	2582.55	0	1291.28	PstS	Phosphate
dup	1445	GCA.003220615.1.Bacteria.Methylomirabilota	2582.55	0	1291.28	PstS	Phosphate
dup	1445	GCA.003220615.1.Bacteria.Methylomirabilota	2582.55	0	1291.28	PstS	Phosphate
dup	887	GCF.001591405.1.Bacteria.Actinobacteria	1356.86	0	678.43	PstS	Phosphate
los	887	GCF.001591405.1.Bacteria.Actinobacteria	1356.86	0	678.43	PstS	Phosphate
hgt	887	GCF.001591405.1.Bacteria.Actinobacteria	1356.86	0	678.43	PstS	Phosphate
dup	1063	GCA.003153275.1.Bacteria.Nitrospirota	2077.52	0	1038.76	PstS	Phosphate
dup	995	GCF.000264455.2.Bacteria.Proteobacteria	1956.2	0	978.1	PstS	Phosphate
hgt	995	GCF.000264455.2.Bacteria.Proteobacteria	1956.2	0	978.1	PstS	Phosphate
los	1375	GCA.001896555.1.Bacteria.Desulfobacterota	2490.93	0	1245.47	PstS	Phosphate
spe	NA	1500	NA	2668.13	NA	PstS	Phosphate
hgt	1623	1500	2913.21	2668.13	2790.67	PstS	Phosphate
dup	1313	GCA.002400365.1.Bacteria.Chloroflexota	2414.18	0	1207.09	PstS	Phosphate
hgt	1313	GCA.002400365.1.Bacteria.Chloroflexota	2414.18	0	1207.09	PstS	Phosphate
dup	1449	GCF.000025005.1.Bacteria.Chloroflexota	2595.86	0	1297.93	PstS	Phosphate
hgt	1449	GCF.000025005.1.Bacteria.Chloroflexota	2595.86	0	1297.93	PstS	Phosphate
dup	1597	GCA.001412365.1.Bacteria.WOR.3	2859.22	0	1429.61	PstS	Phosphate
dup	1597	GCA.001412365.1.Bacteria.WOR.3	2859.22	0	1429.61	PstS	Phosphate
dup	1597	GCA.001412365.1.Bacteria.WOR.3	2859.22	0	1429.61	PstS	Phosphate
hgt	1597	GCA.001412365.1.Bacteria.WOR.3	2859.22	0	1429.61	PstS	Phosphate
dup	1627	GCA.003152075.1.Bacteria.FCPU426	2924.36	0	1462.18	PstS	Phosphate
dup	1627	GCA.003152075.1.Bacteria.FCPU426	2924.36	0	1462.18	PstS	Phosphate
hgt	1627	GCA.003152075.1.Bacteria.FCPU426	2924.36	0	1462.18	PstS	Phosphate
hgt	1627	GCA.003152075.1.Bacteria.FCPU426	2924.36	0	1462.18	PstS	Phosphate
dup	1425	GCA.002495485.1.Archaea.Thermoproteota	2576.72	0	1288.36	PstS	Phosphate
dup	1425	GCA.002495485.1.Archaea.Thermoproteota	2576.72	0	1288.36	PstS	Phosphate
dup	1425	GCA.002495485.1.Archaea.Thermoproteota	2576.72	0	1288.36	PstS	Phosphate
dup	1425	GCA.002495485.1.Archaea.Thermoproteota	2576.72	0	1288.36	PstS	Phosphate
dup	1425	GCA.002495485.1.Archaea.Thermoproteota	2576.72	0	1288.36	PstS	Phosphate
dup	1425	GCA.002495485.1.Archaea.Thermoproteota	2576.72	0	1288.36	PstS	Phosphate
dup	1425	GCA.002495485.1.Archaea.Thermoproteota	2576.72	0	1288.36	PstS	Phosphate
hgt	1425	GCA.002495485.1.Archaea.Thermoproteota	2576.72	0	1288.36	PstS	Phosphate
hgt	1553	GCF.001399755.1.Bacteria.Proteobacteria	2771.34	0	1385.67	PstS	Phosphate
dup	1185	GCA.002347295.1.Bacteria.Chloroflexota	2272.78	0	1136.39	PstS	Phosphate
hgt	1185	GCA.002347295.1.Bacteria.Chloroflexota	2272.78	0	1136.39	PstS	Phosphate
spe	NA	1387	NA	2506.28	NA	PstS	Phosphate
spe	NA	1387	NA	2506.28	NA	PstS	Phosphate
dup	891	GCF.001942305.1.Bacteria.Actinobacteriota	1386.61	0	693.303	PstS	Phosphate
dup	1150	GCA.003223145.1.Bacteria.Acidobacteriota	2213.91	0	1106.95	PstS	Phosphate
hgt	1150	GCA.003223145.1.Bacteria.Acidobacteriota	2213.91	0	1106.95	PstS	Phosphate
dup	1024	GCA.003223635.1.Bacteria.Acidobacteriota	2020.22	0	1010.11	PstS	Phosphate
dup	1024	GCA.003223635.1.Bacteria.Acidobacteriota	2020.22	0	1010.11	PstS	Phosphate
hgt	1024	GCA.003223635.1.Bacteria.Acidobacteriota	2020.22	0	1010.11	PstS	Phosphate
hgt	1024	GCA.003223635.1.Bacteria.Acidobacteriota	2020.22	0	1010.11	PstS	Phosphate
spe	NA	1445	NA	2582.55	NA	PstS	Phosphate
hgt	1626	1445	2922.82	2582.55	2752.69	PstS	Phosphate
dup	1470	GCF.000484535.1.Bacteria.Cyanobacteria	2606.45	0	1303.22	PstS	Phosphate
dup	1470	GCF.000484535.1.Bacteria.Cyanobacteria	2606.45	0	1303.22	PstS	Phosphate
dup	1470	GCF.000484535.1.Bacteria.Cyanobacteria	2606.45	0	1303.22	PstS	Phosphate
dup	1470	GCF.000484535.1.Bacteria.Cyanobacteria	2606.45	0	1303.22	PstS	Phosphate
dup	1470	GCF.000484535.1.Bacteria.Cyanobacteria	2606.45	0	1303.22	PstS	Phosphate
hgt	1470	GCF.000484535.1.Bacteria.Cyanobacteria	2606.45	0	1303.22	PstS	Phosphate
hgt	1470	GCF.000484535.1.Bacteria.Cyanobacteria	2606.45	0	1303.22	PstS	Phosphate
spe	NA	1155	NA	2220.14	NA	PstS	Phosphate
spe	NA	1553	NA	2771.34	NA	PstS	Phosphate
hgt	1640	1553	2959.21	2771.34	2865.28	PstS	Phosphate
dup	1021	GCA.003140175.1.Bacteria.Actinobacteriota	2008.58	0	1004.29	PstS	Phosphate
spe	NA	1393	NA	2528.52	NA	PstS	Phosphate
dup	1162	GCA.003134215.1.Bacteria.Armatimonadota	2220.8	0	1110.4	PstS	Phosphate
dup	1162	GCA.003134215.1.Bacteria.Armatimonadota	2220.8	0	1110.4	PstS	Phosphate
dup	1162	GCA.003134215.1.Bacteria.Armatimonadota	2220.8	0	1110.4	PstS	Phosphate
los	1162	GCA.003134215.1.Bacteria.Armatimonadota	2220.8	0	1110.4	PstS	Phosphate
hgt	1162	GCA.003134215.1.Bacteria.Armatimonadota	2220.8	0	1110.4	PstS	Phosphate
dup	937	GCA.002429595.1.Bacteria.Proteobacteria	1775.51	0	887.753	PstS	Phosphate
hgt	937	GCA.002429595.1.Bacteria.Proteobacteria	1775.51	0	887.753	PstS	Phosphate
dup	1102	GCF.003838225.1.Bacteria.Cyanobacteria	2160.51	0	1080.26	PstS	Phosphate
dup	1102	GCF.003838225.1.Bacteria.Cyanobacteria	2160.51	0	1080.26	PstS	Phosphate
dup	1102	GCF.003838225.1.Bacteria.Cyanobacteria	2160.51	0	1080.26	PstS	Phosphate
dup	1102	GCF.003838225.1.Bacteria.Cyanobacteria	2160.51	0	1080.26	PstS	Phosphate
dup	1266	GCA.002782605.1.Bacteria.Desulfobacterota	2368.33	0	1184.16	PstS	Phosphate
hgt	1266	GCA.002782605.1.Bacteria.Desulfobacterota	2368.33	0	1184.16	PstS	Phosphate
dup	1000	GCA.003158475.1.Bacteria.Bacteroidota	1965.98	0	982.992	PstS	Phosphate
dup	1445	GCA.001771285.1.Bacteria.Methylomirabilota	2582.55	0	1291.28	PstS	Phosphate
dup	1253	GCA.002787095.1.Bacteria.Omnitrophota	2348.89	0	1174.44	PstS	Phosphate
hgt	1253	GCA.002787095.1.Bacteria.Omnitrophota	2348.89	0	1174.44	PstS	Phosphate
spe	NA	1522	NA	2713.45	NA	PstS	Phosphate
spe	NA	1490	NA	2652.83	NA	PstS	Phosphate
hgt	1601	1490	2861.12	2652.83	2756.97	PstS	Phosphate
spe	NA	1498	NA	2671.99	NA	PstS	Phosphate
hgt	1553	1498	2771.34	2671.99	2721.66	PstS	Phosphate
dup	878	GCA.002049455.2.Eukaryota.Rhodophyta	1225.79	0	612.893	PstS	Phosphate
dup	1079	GCA.001798185.1.Bacteria.UBA10199	2115.53	0	1057.77	PstS	Phosphate
dup	1079	GCA.001798185.1.Bacteria.UBA10199	2115.53	0	1057.77	PstS	Phosphate
dup	1079	GCA.001798185.1.Bacteria.UBA10199	2115.53	0	1057.77	PstS	Phosphate
spe	NA	1122	NA	2181.78	NA	PstS	Phosphate
spe	NA	1125	NA	2186.64	NA	PstS	Phosphate
dup	883	GCA.003158585.1.Bacteria.Proteobacteria	1305.64	0	652.82	PstS	Phosphate
dup	932	GCA.002796975.1.Bacteria.Proteobacteria	1736.88	0	868.438	PstS	Phosphate
dup	932	GCA.002796975.1.Bacteria.Proteobacteria	1736.88	0	868.438	PstS	Phosphate
dup	932	GCA.002796975.1.Bacteria.Proteobacteria	1736.88	0	868.438	PstS	Phosphate
hgt	932	GCA.002796975.1.Bacteria.Proteobacteria	1736.88	0	868.438	PstS	Phosphate
dup	1431	GCA.003242895.1.Bacteria.Margulisbacteria	2569.22	0	1284.61	PstS	Phosphate
dup	1431	GCA.003242895.1.Bacteria.Margulisbacteria	2569.22	0	1284.61	PstS	Phosphate
dup	1431	GCA.003242895.1.Bacteria.Margulisbacteria	2569.22	0	1284.61	PstS	Phosphate
hgt	1431	GCA.003242895.1.Bacteria.Margulisbacteria	2569.22	0	1284.61	PstS	Phosphate
dup	1327	GCA.003221825.1.Bacteria.Gemmatimonadota	2422.26	0	1211.13	PstS	Phosphate
hgt	1327	GCA.003221825.1.Bacteria.Gemmatimonadota	2422.26	0	1211.13	PstS	Phosphate
los	1181	1018	2268.17	2013.02	2140.59	PstS	Phosphate
los	1077	1015	2117.68	2011.14	2064.41	PstS	Phosphate
spe	NA	1012	NA	2001.68	NA	PstS	Phosphate
spe	NA	1232	NA	2319.72	NA	PstS	Phosphate
los	1472	1238	2631.57	2328.75	2480.16	PstS	Phosphate
los	1346	GCA.001767695.1.Bacteria.Actinobacteriota	2458.97	0	1229.49	PstS	Phosphate
dup	1399	GCA.003151665.1.Bacteria.Dormibacterota	2525.68	0	1262.84	PstS	Phosphate
dup	1399	GCA.003151665.1.Bacteria.Dormibacterota	2525.68	0	1262.84	PstS	Phosphate
dup	1399	GCA.003151665.1.Bacteria.Dormibacterota	2525.68	0	1262.84	PstS	Phosphate
hgt	1399	GCA.003151665.1.Bacteria.Dormibacterota	2525.68	0	1262.84	PstS	Phosphate
dup	932	GCF.003173035.1.Bacteria.Proteobacteria	1736.88	0	868.438	PstS	Phosphate
hgt	932	GCF.003173035.1.Bacteria.Proteobacteria	1736.88	0	868.438	PstS	Phosphate
dup	1247	GCF.002940605.1.Bacteria.Proteobacteria	2343.3	0	1171.65	PstS	Phosphate
dup	1247	GCF.002940605.1.Bacteria.Proteobacteria	2343.3	0	1171.65	PstS	Phosphate
dup	1247	GCF.002940605.1.Bacteria.Proteobacteria	2343.3	0	1171.65	PstS	Phosphate
dup	1247	GCF.002940605.1.Bacteria.Proteobacteria	2343.3	0	1171.65	PstS	Phosphate
dup	906	GCF.000757605.1.Bacteria.Proteobacteria	1568.21	0	784.107	PstS	Phosphate
hgt	906	GCF.000757605.1.Bacteria.Proteobacteria	1568.21	0	784.107	PstS	Phosphate
los	883	GCA.003454415.1.Bacteria.Proteobacteria	1305.64	0	652.82	PstS	Phosphate
dup	1430	GCA.001797415.1.Bacteria.Desulfobacterota	2576.38	0	1288.19	PstS	Phosphate
dup	1119	GCA.001800095.1.Bacteria.Elusimicrobiota	2178.39	0	1089.19	PstS	Phosphate
hgt	1119	GCA.001800095.1.Bacteria.Elusimicrobiota	2178.39	0	1089.19	PstS	Phosphate
hgt	1119	GCA.001800095.1.Bacteria.Elusimicrobiota	2178.39	0	1089.19	PstS	Phosphate
dup	1160	GCA.002796125.1.Bacteria.Omnitrophota	2232.66	0	1116.33	PstS	Phosphate
hgt	1160	GCA.002796125.1.Bacteria.Omnitrophota	2232.66	0	1116.33	PstS	Phosphate
dup	1138	GCF.000195295.1.Bacteria.Desulfobacterota	2202.89	0	1101.44	PstS	Phosphate
hgt	1138	GCF.000195295.1.Bacteria.Desulfobacterota	2202.89	0	1101.44	PstS	Phosphate
dup	944	GCF.003612015.1.Bacteria.Proteobacteria	1796.18	0	898.092	PstS	Phosphate
hgt	944	GCF.003612015.1.Bacteria.Proteobacteria	1796.18	0	898.092	PstS	Phosphate
dup	1364	GCA.002404055.1.Bacteria.Chloroflexota	2476.3	0	1238.15	PstS	Phosphate
hgt	1364	GCA.002404055.1.Bacteria.Chloroflexota	2476.3	0	1238.15	PstS	Phosphate
dup	882	GCA.000004985.1.Eukaryota.Heterolobosea	1318.1	0	659.05	PstS	Phosphate
dup	882	GCA.000004985.1.Eukaryota.Heterolobosea	1318.1	0	659.05	PstS	Phosphate
dup	882	GCA.000004985.1.Eukaryota.Heterolobosea	1318.1	0	659.05	PstS	Phosphate
dup	882	GCA.000004985.1.Eukaryota.Heterolobosea	1318.1	0	659.05	PstS	Phosphate
dup	882	GCA.000004985.1.Eukaryota.Heterolobosea	1318.1	0	659.05	PstS	Phosphate
dup	882	GCA.000004985.1.Eukaryota.Heterolobosea	1318.1	0	659.05	PstS	Phosphate
hgt	882	GCA.000004985.1.Eukaryota.Heterolobosea	1318.1	0	659.05	PstS	Phosphate
dup	983	GCA.003170275.1.Bacteria.Myxococcota	1914.98	0	957.49	PstS	Phosphate
hgt	983	GCA.003170275.1.Bacteria.Myxococcota	1914.98	0	957.49	PstS	Phosphate
dup	1379	GCA.002413185.1.Bacteria.Actinobacteriota	2503.64	0	1251.82	PstS	Phosphate
los	1379	GCA.002413185.1.Bacteria.Actinobacteriota	2503.64	0	1251.82	PstS	Phosphate
hgt	1379	GCA.002413185.1.Bacteria.Actinobacteriota	2503.64	0	1251.82	PstS	Phosphate
los	1000	GCA.002779395.1.Bacteria.Bacteroidota	1965.98	0	982.992	PstS	Phosphate
dup	1488	GCA.002789615.1.Bacteria.Acidobacteriota	2652.03	0	1326.02	PstS	Phosphate
hgt	1488	GCA.002789615.1.Bacteria.Acidobacteriota	2652.03	0	1326.02	PstS	Phosphate
spe	NA	1133	NA	2194.99	NA	PstS	Phosphate
dup	945	GCF.002215035.1.Bacteria.Cyanobacteria	1799.57	0	899.783	PstS	Phosphate
los	945	GCF.002215035.1.Bacteria.Cyanobacteria	1799.57	0	899.783	PstS	Phosphate
dup	1241	GCA.002431715.1.Bacteria.Armatimonadota	2327.51	0	1163.75	PstS	Phosphate
los	1241	GCA.002431715.1.Bacteria.Armatimonadota	2327.51	0	1163.75	PstS	Phosphate
hgt	1241	GCA.002431715.1.Bacteria.Armatimonadota	2327.51	0	1163.75	PstS	Phosphate
spe	NA	1009	NA	1991.83	NA	PstS	Phosphate
los	1125	GCA.001750625.1.Bacteria.Proteobacteria	2186.64	0	1093.32	PstS	Phosphate
hgt	1125	GCA.001750625.1.Bacteria.Proteobacteria	2186.64	0	1093.32	PstS	Phosphate
spe	NA	1000	NA	1965.98	NA	PstS	Phosphate
los	1342	1224	2458.64	2307.95	2383.29	PstS	Phosphate
dup	1387	GCF.000013205.1.Bacteria.Cyanobacteria	2506.28	0	1253.14	PstS	Phosphate
dup	1387	GCF.000013205.1.Bacteria.Cyanobacteria	2506.28	0	1253.14	PstS	Phosphate
dup	1387	GCF.000013205.1.Bacteria.Cyanobacteria	2506.28	0	1253.14	PstS	Phosphate
dup	1387	GCF.000013205.1.Bacteria.Cyanobacteria	2506.28	0	1253.14	PstS	Phosphate
hgt	1387	GCF.000013205.1.Bacteria.Cyanobacteria	2506.28	0	1253.14	PstS	Phosphate
los	886	GCF.000165345.1.Eukaryota.Apicocomplexa	1364.88	0	682.438	PstS	Phosphate
dup	896	GCA.001437855.1.Bacteria.Actinobacteriota	1488.04	0	744.018	PstS	Phosphate
los	896	GCA.001437855.1.Bacteria.Actinobacteriota	1488.04	0	744.018	PstS	Phosphate
hgt	896	GCA.001437855.1.Bacteria.Actinobacteriota	1488.04	0	744.018	PstS	Phosphate
hgt	896	GCA.001437855.1.Bacteria.Actinobacteriota	1488.04	0	744.018	PstS	Phosphate
dup	1206	GCF.900176005.1.Bacteria.Firmicutes.B	2280.14	0	1140.07	PstS	Phosphate
hgt	1206	GCF.900176005.1.Bacteria.Firmicutes.B	2280.14	0	1140.07	PstS	Phosphate
los	866	Richelia.intracellularis.HM01	247.209	0	123.604	PstS	Phosphate
los	1361	GCA.002898315.1.Bacteria.Calescibacterota	2475.3	0	1237.65	PstS	Phosphate
dup	1557	GCF.000025525.1.Archaea.Methanobacteriota.A	2781.78	0	1390.89	PstS	Phosphate
hgt	1557	GCF.000025525.1.Archaea.Methanobacteriota.A	2781.78	0	1390.89	PstS	Phosphate
hgt	977	GCF.000300295.4.Bacteria.Proteobacteria	1897.12	0	948.558	PstS	Phosphate
dup	1500	GCA.000739515.1.Bacteria.Moduliflexota	2668.13	0	1334.07	PstS	Phosphate
dup	1329	GCA.001798605.1.Bacteria.Myxococcota	2442.99	0	1221.49	PstS	Phosphate
hgt	1329	GCA.001798605.1.Bacteria.Myxococcota	2442.99	0	1221.49	PstS	Phosphate
los	1332	GCA.001803795.1.Bacteria.Nitrospirota	2435.77	0	1217.88	PstS	Phosphate
spe	NA	922	NA	1690.82	NA	PstS	Phosphate
spe	NA	926	NA	1711.13	NA	PstS	Phosphate
dup	905	GCA.003137095.1.Bacteria.Proteobacteria	1566	0	783	PstS	Phosphate
hgt	905	GCA.003137095.1.Bacteria.Proteobacteria	1566	0	783	PstS	Phosphate
dup	1290	GCF.900100785.1.Bacteria.Firmicutes.B	2388.66	0	1194.33	PstS	Phosphate
hgt	1290	GCF.900100785.1.Bacteria.Firmicutes.B	2388.66	0	1194.33	PstS	Phosphate
los	1232	GCA.002352645.1.Bacteria.Actinobacteriota	2319.72	0	1159.86	PstS	Phosphate
spe	NA	1585	NA	2836.38	NA	PstS	Phosphate
dup	1167	GCA.002495185.1.Archaea.Thermoplasmatota	2254.26	0	1127.13	PstS	Phosphate
dup	1167	GCA.002495185.1.Archaea.Thermoplasmatota	2254.26	0	1127.13	PstS	Phosphate
dup	1167	GCA.002495185.1.Archaea.Thermoplasmatota	2254.26	0	1127.13	PstS	Phosphate
hgt	1167	GCA.002495185.1.Archaea.Thermoplasmatota	2254.26	0	1127.13	PstS	Phosphate
spe	NA	1210	NA	2279.22	NA	PstS	Phosphate
hgt	1504	1210	2684.73	2279.22	2481.97	PstS	Phosphate
spe	NA	1216	NA	2299.84	NA	PstS	Phosphate
dup	1400	GCF.002973605.1.Bacteria.Armatimonadota	2529.24	0	1264.62	PstS	Phosphate
dup	1400	GCF.002973605.1.Bacteria.Armatimonadota	2529.24	0	1264.62	PstS	Phosphate
dup	1400	GCF.002973605.1.Bacteria.Armatimonadota	2529.24	0	1264.62	PstS	Phosphate
hgt	1400	GCF.002973605.1.Bacteria.Armatimonadota	2529.24	0	1264.62	PstS	Phosphate
dup	1133	GCA.001768675.1.Bacteria.Actinobacteriota	2194.99	0	1097.49	PstS	Phosphate
dup	1054	GCA.003151215.1.Bacteria.Bacteroidota	2072.61	0	1036.3	PstS	Phosphate
los	1054	GCA.003151215.1.Bacteria.Bacteroidota	2072.61	0	1036.3	PstS	Phosphate
hgt	1054	GCA.003151215.1.Bacteria.Bacteroidota	2072.61	0	1036.3	PstS	Phosphate
dup	891	GCF.900106035.1.Bacteria.Actinobacteriota	1386.61	0	693.303	PstS	Phosphate
dup	1093	GCA.003158755.1.Bacteria.Elusimicrobiota	2146.72	0	1073.36	PstS	Phosphate
hgt	1093	GCA.003158755.1.Bacteria.Elusimicrobiota	2146.72	0	1073.36	PstS	Phosphate
dup	1009	GCF.004348535.1.Bacteria.Actinobacteriota	1991.83	0	995.913	PstS	Phosphate
dup	1303	GCA.002632265.1.Bacteria.Proteobacteria	2401.52	0	1200.76	PstS	Phosphate
hgt	1303	GCA.002632265.1.Bacteria.Proteobacteria	2401.52	0	1200.76	PstS	Phosphate
dup	1283	GCA.002428295.1.Bacteria.Caldisericota	2377.57	0	1188.79	PstS	Phosphate
hgt	1283	GCA.002428295.1.Bacteria.Caldisericota	2377.57	0	1188.79	PstS	Phosphate
dup	1490	GCF.000421485.1.Bacteria.Aquificota	2652.83	0	1326.41	PstS	Phosphate
dup	1184	GCA.003244105.1.Bacteria.Eremiobacterota	2247.98	0	1123.99	PstS	Phosphate
dup	1184	GCA.003244105.1.Bacteria.Eremiobacterota	2247.98	0	1123.99	PstS	Phosphate
dup	1184	GCA.003244105.1.Bacteria.Eremiobacterota	2247.98	0	1123.99	PstS	Phosphate
spe	NA	910	NA	1629.64	NA	PstS	Phosphate
spe	NA	910	NA	1629.64	NA	PstS	Phosphate
hgt	996	910	1966.59	1629.64	1798.11	PstS	Phosphate
dup	1118	GCA.002495235.1.Archaea.Thermoplasmatota	2175.09	0	1087.55	PstS	Phosphate
dup	1118	GCA.002495235.1.Archaea.Thermoplasmatota	2175.09	0	1087.55	PstS	Phosphate
dup	1118	GCA.002495235.1.Archaea.Thermoplasmatota	2175.09	0	1087.55	PstS	Phosphate
dup	1563	GCF.000019605.1.Archaea.Thermoproteota	2794.97	0	1397.48	PstS	Phosphate
hgt	1563	GCF.000019605.1.Archaea.Thermoproteota	2794.97	0	1397.48	PstS	Phosphate
dup	961	GCF.001561915.1.Bacteria.Firmicutes	1852.54	0	926.27	PstS	Phosphate
hgt	961	GCF.001561915.1.Bacteria.Firmicutes	1852.54	0	926.27	PstS	Phosphate
dup	1707	GCA.001730085.1.Bacteria.GCA.001730085	3204.43	0	1602.21	PstS	Phosphate
hgt	1707	GCA.001730085.1.Bacteria.GCA.001730085	3204.43	0	1602.21	PstS	Phosphate
dup	1118	GCA.002494765.1.Archaea.Thermoplasmatota	2175.09	0	1087.55	PstS	Phosphate
spe	NA	1026	NA	2037.95	NA	PstS	Phosphate
spe	NA	1021	NA	2008.58	NA	PstS	Phosphate
spe	NA	1205	NA	2275.95	NA	PstS	Phosphate
dup	948	GCA.003152325.1.Bacteria.Acidobacteriota	1806.3	0	903.15	PstS	Phosphate
dup	948	GCA.003152325.1.Bacteria.Acidobacteriota	1806.3	0	903.15	PstS	Phosphate
dup	1491	GCF.001953175.1.Bacteria.Chloroflexota	2665.03	0	1332.52	PstS	Phosphate
hgt	1491	GCF.001953175.1.Bacteria.Chloroflexota	2665.03	0	1332.52	PstS	Phosphate
spe	NA	1118	NA	2175.09	NA	PstS	Phosphate
hgt	1207	1118	2290.47	2175.09	2232.78	PstS	Phosphate
dup	1165	GCA.002347645.1.Bacteria.Actinobacteriota	2241.84	0	1120.92	PstS	Phosphate
hgt	1165	GCA.002347645.1.Bacteria.Actinobacteriota	2241.84	0	1120.92	PstS	Phosphate
dup	996	GCF.000317045.1.Bacteria.Cyanobacteria	1966.59	0	983.293	PstS	Phosphate
los	996	GCF.000317045.1.Bacteria.Cyanobacteria	1966.59	0	983.293	PstS	Phosphate
hgt	996	GCF.000317045.1.Bacteria.Cyanobacteria	1966.59	0	983.293	PstS	Phosphate
dup	992	GCA.002878135.1.Archaea.Thermoplasmatota	1950.86	0	975.43	PstS	Phosphate
hgt	992	GCA.002878135.1.Archaea.Thermoplasmatota	1950.86	0	975.43	PstS	Phosphate
dup	909	GCA.001464215.1.Bacteria.Proteobacteria	1610.77	0	805.383	PstS	Phosphate
hgt	909	GCA.001464215.1.Bacteria.Proteobacteria	1610.77	0	805.383	PstS	Phosphate
spe	NA	1102	NA	2160.51	NA	PstS	Phosphate
spe	NA	1102	NA	2160.51	NA	PstS	Phosphate
hgt	1155	1102	2220.14	2160.51	2190.33	PstS	Phosphate
dup	1330	GCA.002347925.1.Bacteria.Chloroflexota	2433.39	0	1216.69	PstS	Phosphate
dup	1330	GCA.002347925.1.Bacteria.Chloroflexota	2433.39	0	1216.69	PstS	Phosphate
dup	1330	GCA.002347925.1.Bacteria.Chloroflexota	2433.39	0	1216.69	PstS	Phosphate
spe	NA	900	NA	1517.52	NA	PstS	Phosphate
hgt	916	900	1662.03	1517.52	1589.77	PstS	Phosphate
spe	NA	901	NA	1520.98	NA	PstS	Phosphate
los	1122	GCA.002763895.1.Bacteria.Bacteroidota	2181.78	0	1090.89	PstS	Phosphate
dup	1550	GCA.001872725.1.Bacteria.Proteobacteria	2769.91	0	1384.95	PstS	Phosphate
dup	1550	GCA.001872725.1.Bacteria.Proteobacteria	2769.91	0	1384.95	PstS	Phosphate
dup	1550	GCA.001872725.1.Bacteria.Proteobacteria	2769.91	0	1384.95	PstS	Phosphate
dup	1550	GCA.001872725.1.Bacteria.Proteobacteria	2769.91	0	1384.95	PstS	Phosphate
dup	1550	GCA.001872725.1.Bacteria.Proteobacteria	2769.91	0	1384.95	PstS	Phosphate
hgt	1550	GCA.001872725.1.Bacteria.Proteobacteria	2769.91	0	1384.95	PstS	Phosphate
hgt	1550	GCA.001872725.1.Bacteria.Proteobacteria	2769.91	0	1384.95	PstS	Phosphate
dup	1181	GCF.001870225.1.Bacteria.Cyanobacteria	2268.17	0	1134.09	PstS	Phosphate
dup	1181	GCF.001870225.1.Bacteria.Cyanobacteria	2268.17	0	1134.09	PstS	Phosphate
hgt	1181	GCF.001870225.1.Bacteria.Cyanobacteria	2268.17	0	1134.09	PstS	Phosphate
spe	NA	883	NA	1305.64	NA	PstS	Phosphate
dup	1166	GCA.003133645.1.Bacteria.Acidobacteriota	2238.87	0	1119.43	PstS	Phosphate
hgt	1166	GCA.003133645.1.Bacteria.Acidobacteriota	2238.87	0	1119.43	PstS	Phosphate
dup	1334	GCA.001804805.1.Bacteria.Verrucomicrobiota	2448.87	0	1224.43	PstS	Phosphate
hgt	1334	GCA.001804805.1.Bacteria.Verrucomicrobiota	2448.87	0	1224.43	PstS	Phosphate
spe	NA	1058	NA	2070.84	NA	PstS	Phosphate
spe	NA	1279	NA	2376.45	NA	PstS	Phosphate
dup	1479	GCA.001771505.1.Bacteria.Margulisbacteria	2626.04	0	1313.02	PstS	Phosphate
hgt	1479	GCA.001771505.1.Bacteria.Margulisbacteria	2626.04	0	1313.02	PstS	Phosphate
dup	1133	GCA.002897715.1.Bacteria.Actinobacteriota	2194.99	0	1097.49	PstS	Phosphate
spe	NA	1472	NA	2631.57	NA	PstS	Phosphate
spe	NA	1473	NA	2630.42	NA	PstS	Phosphate
hgt	1543	1473	2756.64	2630.42	2693.53	PstS	Phosphate
hgt	1543	1473	2756.64	2630.42	2693.53	PstS	Phosphate
dup	1662	1470	3037.59	2606.45	2822.02	PstS	Phosphate
spe	NA	1470	NA	2606.45	NA	PstS	Phosphate
spe	NA	1470	NA	2606.45	NA	PstS	Phosphate
hgt	1662	1470	3037.59	2606.45	2822.02	PstS	Phosphate
dup	1012	GCF.000473895.1.Bacteria.Cyanobacteria	2001.68	0	1000.84	PstS	Phosphate
dup	1012	GCF.000473895.1.Bacteria.Cyanobacteria	2001.68	0	1000.84	PstS	Phosphate
hgt	1012	GCF.000473895.1.Bacteria.Cyanobacteria	2001.68	0	1000.84	PstS	Phosphate
los	1387	1300	2506.28	2393.24	2449.76	PstS	Phosphate
spe	NA	1300	NA	2393.24	NA	PstS	Phosphate
spe	NA	878	NA	1225.79	NA	PstS	Phosphate
dup	1586	GCF.900112165.1.Bacteria.Spirochaetota	2834.11	0	1417.06	PstS	Phosphate
dup	1586	GCF.900112165.1.Bacteria.Spirochaetota	2834.11	0	1417.06	PstS	Phosphate
dup	1586	GCF.900112165.1.Bacteria.Spirochaetota	2834.11	0	1417.06	PstS	Phosphate
hgt	1586	GCF.900112165.1.Bacteria.Spirochaetota	2834.11	0	1417.06	PstS	Phosphate
dup	905	GCA.003155415.1.Bacteria.Proteobacteria	1566	0	783	PstS	Phosphate
hgt	905	GCA.003155415.1.Bacteria.Proteobacteria	1566	0	783	PstS	Phosphate
dup	1366	GCA.001829315.1.Bacteria.Spirochaetota	2480.61	0	1240.31	PstS	Phosphate
hgt	1366	GCA.001829315.1.Bacteria.Spirochaetota	2480.61	0	1240.31	PstS	Phosphate
spe	NA	1063	NA	2077.52	NA	PstS	Phosphate
dup	959	GCF.000092905.1.Bacteria.Firmicutes	1832.42	0	916.212	PstS	Phosphate
dup	959	GCF.000092905.1.Bacteria.Firmicutes	1832.42	0	916.212	PstS	Phosphate
hgt	959	GCF.000092905.1.Bacteria.Firmicutes	1832.42	0	916.212	PstS	Phosphate
hgt	959	GCF.000092905.1.Bacteria.Firmicutes	1832.42	0	916.212	PstS	Phosphate
los	878	GCF.000091205.1.Eukaryota.Rhodophyta	1225.79	0	612.893	PstS	Phosphate
spe	NA	867	NA	295.292	NA	PstS	Phosphate
los	910	866	1629.64	247.209	938.424	PstS	Phosphate
spe	NA	866	NA	247.209	NA	PstS	Phosphate
spe	NA	882	NA	1318.1	NA	PstS	Phosphate
spe	NA	887	NA	1356.86	NA	PstS	Phosphate
spe	NA	886	NA	1364.88	NA	PstS	Phosphate
spe	NA	884	NA	1363.29	NA	PstS	Phosphate
dup	1157	GCA.001717025.1.Archaea.Thermoproteota	2229.76	0	1114.88	PstS	Phosphate
hgt	1157	GCA.001717025.1.Archaea.Thermoproteota	2229.76	0	1114.88	PstS	Phosphate
los	867	UCYNA	295.292	0	147.646	PstS	Phosphate
dup	1210	GCA.003235575.1.Bacteria.Eisenbacteria	2279.22	0	1139.61	PstS	Phosphate
dup	1184	GCA.003167155.1.Bacteria.Eremiobacterota	2247.98	0	1123.99	PstS	Phosphate
dup	1184	GCA.003167155.1.Bacteria.Eremiobacterota	2247.98	0	1123.99	PstS	Phosphate
dup	1184	GCA.003167155.1.Bacteria.Eremiobacterota	2247.98	0	1123.99	PstS	Phosphate
dup	1184	GCA.003167155.1.Bacteria.Eremiobacterota	2247.98	0	1123.99	PstS	Phosphate
hgt	1184	GCA.003167155.1.Bacteria.Eremiobacterota	2247.98	0	1123.99	PstS	Phosphate
hgt	1364	GCF.003967555.1.Bacteria.Chloroflexota	2476.3	0	1238.15	PstS	Phosphate
dup	1162	GCF.000427095.1.Bacteria.Armatimonadota	2220.8	0	1110.4	PstS	Phosphate
dup	1357	GCA.001898225.1.Bacteria.Chloroflexota	2472.76	0	1236.38	PstS	Phosphate
dup	1357	GCA.001898225.1.Bacteria.Chloroflexota	2472.76	0	1236.38	PstS	Phosphate
dup	1357	GCA.001898225.1.Bacteria.Chloroflexota	2472.76	0	1236.38	PstS	Phosphate
dup	1357	GCA.001898225.1.Bacteria.Chloroflexota	2472.76	0	1236.38	PstS	Phosphate
dup	1357	GCA.001898225.1.Bacteria.Chloroflexota	2472.76	0	1236.38	PstS	Phosphate
dup	1357	GCA.001898225.1.Bacteria.Chloroflexota	2472.76	0	1236.38	PstS	Phosphate
hgt	1357	GCA.001898225.1.Bacteria.Chloroflexota	2472.76	0	1236.38	PstS	Phosphate
hgt	1357	GCA.001898225.1.Bacteria.Chloroflexota	2472.76	0	1236.38	PstS	Phosphate
dup	1177	GCA.002796325.1.Bacteria.UBA10199	2265.96	0	1132.98	PstS	Phosphate
dup	1335	GCF.001535965.1.Bacteria.Bacteroidota	2450.7	0	1225.35	PstS	Phosphate
hgt	1335	GCF.001535965.1.Bacteria.Bacteroidota	2450.7	0	1225.35	PstS	Phosphate
dup	871	Nostoc.sp.PCC7120	955.376	0	477.688	PstS	Phosphate
dup	871	Nostoc.sp.PCC7120	955.376	0	477.688	PstS	Phosphate
los	882	876	1318.1	1127.66	1222.88	PstS	Phosphate
spe	NA	877	NA	1122.42	NA	PstS	Phosphate
spe	NA	871	NA	955.376	NA	PstS	Phosphate
spe	NA	871	NA	955.376	NA	PstS	Phosphate
dup	1440	GCF.001029505.1.Bacteria.Actinobacteriota	2587.79	0	1293.89	PstS	Phosphate
spe	NA	890	NA	1386.91	NA	PstS	Phosphate
spe	NA	890	NA	1386.91	NA	PstS	Phosphate
spe	NA	891	NA	1386.61	NA	PstS	Phosphate
spe	NA	892	NA	1456.38	NA	PstS	Phosphate
spe	NA	896	NA	1488.04	NA	PstS	Phosphate
spe	NA	897	NA	1519.33	NA	PstS	Phosphate
hgt	914	897	1662.37	1519.33	1590.85	PstS	Phosphate
spe	NA	1079	NA	2115.53	NA	PstS	Phosphate
los	1102	1077	2160.51	2117.68	2139.09	PstS	Phosphate
spe	NA	1077	NA	2117.68	NA	PstS	Phosphate
los	1216	1099	2299.84	2154.84	2227.34	PstS	Phosphate
dup	1433	GCA.003170555.1.Bacteria.FEN.1099	2578.38	0	1289.19	PstS	Phosphate
hgt	1433	GCA.003170555.1.Bacteria.FEN.1099	2578.38	0	1289.19	PstS	Phosphate
dup	984	GCA.001799695.1.Bacteria.Elusimicrobiota	1920.71	0	960.357	PstS	Phosphate
dup	984	GCA.001799695.1.Bacteria.Elusimicrobiota	1920.71	0	960.357	PstS	Phosphate
dup	984	GCA.001799695.1.Bacteria.Elusimicrobiota	1920.71	0	960.357	PstS	Phosphate
hgt	984	GCA.001799695.1.Bacteria.Elusimicrobiota	1920.71	0	960.357	PstS	Phosphate
spe	NA	1529	NA	2738.14	NA	PstS	Phosphate
hgt	1580	1529	2827.97	2738.14	2783.06	PstS	Phosphate
spe	NA	1258	NA	2360.52	NA	PstS	Phosphate
hgt	1335	1258	2450.7	2360.52	2405.61	PstS	Phosphate
spe	NA	1054	NA	2072.61	NA	PstS	Phosphate
dup	926	GCF.003443735.1.Bacteria.Actinobacteriota	1711.13	0	855.567	PstS	Phosphate
los	926	GCF.003443735.1.Bacteria.Actinobacteriota	1711.13	0	855.567	PstS	Phosphate
hgt	926	GCF.003443735.1.Bacteria.Actinobacteriota	1711.13	0	855.567	PstS	Phosphate
dup	867	UCYNA2	295.292	0	147.646	PstS	Phosphate
dup	1190	GCA.001768075.1.Bacteria.Myxococcota	2276.83	0	1138.41	PstS	Phosphate
dup	1190	GCA.001768075.1.Bacteria.Myxococcota	2276.83	0	1138.41	PstS	Phosphate
hgt	1190	GCA.001768075.1.Bacteria.Myxococcota	2276.83	0	1138.41	PstS	Phosphate
hgt	1190	GCA.001768075.1.Bacteria.Myxococcota	2276.83	0	1138.41	PstS	Phosphate
dup	1053	GCA.002402635.1.Bacteria.Deferribacterota	2049.66	0	1024.83	PstS	Phosphate
hgt	1053	GCA.002402635.1.Bacteria.Deferribacterota	2049.66	0	1024.83	PstS	Phosphate
dup	1430	GCA.003232385.1.Bacteria.SZUA.79	2576.38	0	1288.19	PstS	Phosphate
los	1430	GCA.003232385.1.Bacteria.SZUA.79	2576.38	0	1288.19	PstS	Phosphate
hgt	1430	GCA.003232385.1.Bacteria.SZUA.79	2576.38	0	1288.19	PstS	Phosphate
hgt	1430	GCA.003232385.1.Bacteria.SZUA.79	2576.38	0	1288.19	PstS	Phosphate
dup	900	GCA.002280485.1.Bacteria.Proteobacteria	1517.52	0	758.758	PstS	Phosphate
dup	900	GCA.002280485.1.Bacteria.Proteobacteria	1517.52	0	758.758	PstS	Phosphate
dup	900	GCA.002280485.1.Bacteria.Proteobacteria	1517.52	0	758.758	PstS	Phosphate
dup	1067	GCA.003167015.1.Bacteria.Bacteroidota	2094.16	0	1047.08	PstS	Phosphate
hgt	1067	GCA.003167015.1.Bacteria.Bacteroidota	2094.16	0	1047.08	PstS	Phosphate
dup	1041	GCA.001464275.1.Bacteria.Actinobacteriota	2055.2	0	1027.6	PstS	Phosphate
hgt	1041	GCA.001464275.1.Bacteria.Actinobacteriota	2055.2	0	1027.6	PstS	Phosphate
dup	959	GCF.001399675.1.Bacteria.Firmicutes	1832.42	0	916.212	PstS	Phosphate
hgt	959	GCF.001399675.1.Bacteria.Firmicutes	1832.42	0	916.212	PstS	Phosphate
dup	1548	GCF.001907975.1.Bacteria.Proteobacteria	2763.35	0	1381.67	PstS	Phosphate
spe	NA	958	NA	1840.87	NA	PstS	Phosphate
dup	890	Fischerella.muscicola.CCMEE5323	1386.91	0	693.457	PstS	Phosphate
dup	890	Fischerella.muscicola.CCMEE5323	1386.91	0	693.457	PstS	Phosphate
spe	NA	956	NA	1840.4	NA	PstS	Phosphate
dup	1267	GCA.002292925.1.Bacteria.Chloroflexota	2363.3	0	1181.65	PstS	Phosphate
dup	1267	GCA.002292925.1.Bacteria.Chloroflexota	2363.3	0	1181.65	PstS	Phosphate
dup	1267	GCA.002292925.1.Bacteria.Chloroflexota	2363.3	0	1181.65	PstS	Phosphate
hgt	1267	GCA.002292925.1.Bacteria.Chloroflexota	2363.3	0	1181.65	PstS	Phosphate
dup	1043	GCA.003219195.1.Bacteria.Verrucomicrobiota	2053.8	0	1026.9	PstS	Phosphate
hgt	1043	GCA.003219195.1.Bacteria.Verrucomicrobiota	2053.8	0	1026.9	PstS	Phosphate
dup	1201	GCA.001803235.1.Bacteria.Verrucomicrobiota	2286.74	0	1143.37	PstS	Phosphate
hgt	1201	GCA.001803235.1.Bacteria.Verrucomicrobiota	2286.74	0	1143.37	PstS	Phosphate
dup	1238	GCF.000969705.1.Bacteria.Actinobacteriota	2328.75	0	1164.38	PstS	Phosphate
hgt	1238	GCF.000969705.1.Bacteria.Actinobacteriota	2328.75	0	1164.38	PstS	Phosphate
dup	866	Richelia.intracellularis.HH01	247.209	0	123.604	PstS	Phosphate
dup	1578	GCA.002878375.1.Bacteria.Dictyoglomota	2818.7	0	1409.35	PstS	Phosphate
hgt	1578	GCA.002878375.1.Bacteria.Dictyoglomota	2818.7	0	1409.35	PstS	Phosphate
spe	NA	1401	NA	2541.4	NA	PstS	Phosphate
spe	NA	1330	NA	2433.39	NA	PstS	Phosphate
spe	NA	1332	NA	2435.77	NA	PstS	Phosphate
dup	1089	GCA.003161515.1.Bacteria.Desulfobacterota.B	2136.5	0	1068.25	PstS	Phosphate
hgt	1089	GCA.003161515.1.Bacteria.Desulfobacterota.B	2136.5	0	1068.25	PstS	Phosphate
spe	NA	1241	NA	2327.51	NA	PstS	Phosphate
dup	1032	GCF.001481685.1.Archaea.Thermoproteota	2047.92	0	1023.96	PstS	Phosphate
hgt	1032	GCF.001481685.1.Archaea.Thermoproteota	2047.92	0	1023.96	PstS	Phosphate
dup	895	GCA.002011075.1.Archaea.Thermoproteota	1456.45	0	728.227	PstS	Phosphate
hgt	895	GCA.002011075.1.Archaea.Thermoproteota	1456.45	0	728.227	PstS	Phosphate
dup	884	GCA.015473125.1.Eukaryota.Viridiplantae	1363.29	0	681.645	PstS	Phosphate
los	884	GCA.015473125.1.Eukaryota.Viridiplantae	1363.29	0	681.645	PstS	Phosphate
hgt	884	GCA.015473125.1.Eukaryota.Viridiplantae	1363.29	0	681.645	PstS	Phosphate
dup	1375	GCF.000266945.1.Bacteria.Desulfobacterota	2490.93	0	1245.47	PstS	Phosphate
dup	1375	GCF.000266945.1.Bacteria.Desulfobacterota	2490.93	0	1245.47	PstS	Phosphate
dup	1375	GCF.000266945.1.Bacteria.Desulfobacterota	2490.93	0	1245.47	PstS	Phosphate
dup	1375	GCF.000266945.1.Bacteria.Desulfobacterota	2490.93	0	1245.47	PstS	Phosphate
hgt	1375	GCF.000266945.1.Bacteria.Desulfobacterota	2490.93	0	1245.47	PstS	Phosphate
spe	NA	948	NA	1806.3	NA	PstS	Phosphate
spe	NA	948	NA	1806.3	NA	PstS	Phosphate
hgt	979	948	1909.49	1806.3	1857.9	PstS	Phosphate
hgt	979	948	1909.49	1806.3	1857.9	PstS	Phosphate
spe	NA	947	NA	1795.08	NA	PstS	Phosphate
spe	NA	945	NA	1799.57	NA	PstS	Phosphate
spe	NA	945	NA	1799.57	NA	PstS	Phosphate
hgt	1026	945	2037.95	1799.57	1918.76	PstS	Phosphate
dup	1612	GCA.001790645.1.Bacteria.Schekmanbacteria	2888.11	0	1444.06	PstS	Phosphate
hgt	1612	GCA.001790645.1.Bacteria.Schekmanbacteria	2888.11	0	1444.06	PstS	Phosphate
dup	1525	GCA.003477045.1.Bacteria.Delongbacteria	2724.93	0	1362.46	PstS	Phosphate
hgt	1525	GCA.003477045.1.Bacteria.Delongbacteria	2724.93	0	1362.46	PstS	Phosphate
dup	1057	GCA.003224665.1.Bacteria.Acidobacteriota	2077.3	0	1038.65	PstS	Phosphate
hgt	1057	GCA.003224665.1.Bacteria.Acidobacteriota	2077.3	0	1038.65	PstS	Phosphate
dup	1120	GCA.007244385.1.Bacteria.Desulfobacterota	2172.55	0	1086.28	PstS	Phosphate
hgt	1120	GCA.007244385.1.Bacteria.Desulfobacterota	2172.55	0	1086.28	PstS	Phosphate
dup	1332	GCA.003454665.1.Bacteria.Nitrospirota	2435.77	0	1217.88	PstS	Phosphate
spe	NA	1430	NA	2576.38	NA	PstS	Phosphate
dup	982	GCA.002404095.1.Bacteria.Planctomycetota	1901.84	0	950.92	PstS	Phosphate
hgt	982	GCA.002404095.1.Bacteria.Planctomycetota	1901.84	0	950.92	PstS	Phosphate
spe	NA	1438	NA	2583.36	NA	PstS	Phosphate
spe	NA	1342	NA	2458.64	NA	PstS	Phosphate
los	1585	1343	2836.38	2457.11	2646.74	PstS	Phosphate
spe	NA	1346	NA	2458.97	NA	PstS	Phosphate
dup	1058	GCF.900142435.1.Bacteria.Aquificota	2070.84	0	1035.42	PstS	Phosphate
spe	NA	1507	NA	2691.26	NA	PstS	Phosphate
spe	NA	1508	NA	2688.28	NA	PstS	Phosphate
hgt	1541	1508	2750.56	2688.28	2719.42	PstS	Phosphate
dup	956	GCA.002898675.1.Bacteria.Bacteroidota	1840.4	0	920.202	PstS	Phosphate
dup	1675	GCF.000212395.1.Bacteria.Thermodesulfobiota	3078.91	0	1539.45	PstS	Phosphate
hgt	1675	GCF.000212395.1.Bacteria.Thermodesulfobiota	3078.91	0	1539.45	PstS	Phosphate
dup	1210	GCA.001780165.1.Bacteria.Eisenbacteria	2279.22	0	1139.61	PstS	Phosphate
dup	871	GCF.000020025.1.Bacteria.Cyanobacteria	955.376	0	477.688	PstS	Phosphate
dup	871	GCF.000020025.1.Bacteria.Cyanobacteria	955.376	0	477.688	PstS	Phosphate
dup	871	GCF.000020025.1.Bacteria.Cyanobacteria	955.376	0	477.688	PstS	Phosphate
dup	871	GCF.000020025.1.Bacteria.Cyanobacteria	955.376	0	477.688	PstS	Phosphate
hgt	871	GCF.000020025.1.Bacteria.Cyanobacteria	955.376	0	477.688	PstS	Phosphate
hgt	871	GCF.000020025.1.Bacteria.Cyanobacteria	955.376	0	477.688	PstS	Phosphate
dup	1062	GCF.000021725.1.Bacteria.Campylobacterota	2073.72	0	1036.86	PstS	Phosphate
hgt	1062	GCF.000021725.1.Bacteria.Campylobacterota	2073.72	0	1036.86	PstS	Phosphate
dup	921	GCF.003258945.1.Bacteria.Proteobacteria	1693.58	0	846.788	PstS	Phosphate
hgt	921	GCF.003258945.1.Bacteria.Proteobacteria	1693.58	0	846.788	PstS	Phosphate
dup	886	GCA.000315625.1.Eukaryota.Cryptophyceae	1364.88	0	682.438	PstS	Phosphate
dup	886	GCA.000315625.1.Eukaryota.Cryptophyceae	1364.88	0	682.438	PstS	Phosphate
dup	886	GCA.000315625.1.Eukaryota.Cryptophyceae	1364.88	0	682.438	PstS	Phosphate
dup	886	GCA.000315625.1.Eukaryota.Cryptophyceae	1364.88	0	682.438	PstS	Phosphate
dup	886	GCA.000315625.1.Eukaryota.Cryptophyceae	1364.88	0	682.438	PstS	Phosphate
dup	886	GCA.000315625.1.Eukaryota.Cryptophyceae	1364.88	0	682.438	PstS	Phosphate
hgt	886	GCA.000315625.1.Eukaryota.Cryptophyceae	1364.88	0	682.438	PstS	Phosphate
spe	NA	996	NA	1966.59	NA	PstS	Phosphate
dup	1070	GCA.002877985.1.Bacteria.Desulfobacterota	2095.43	0	1047.71	PstS	Phosphate
hgt	1070	GCA.002877985.1.Bacteria.Desulfobacterota	2095.43	0	1047.71	PstS	Phosphate
spe	NA	1181	NA	2268.17	NA	PstS	Phosphate
dup	1058	GCF.000021565.1.Bacteria.Aquificota	2070.84	0	1035.42	PstS	Phosphate
los	1058	GCF.000021565.1.Bacteria.Aquificota	2070.84	0	1035.42	PstS	Phosphate
hgt	1058	GCF.000021565.1.Bacteria.Aquificota	2070.84	0	1035.42	PstS	Phosphate
dup	1399	GCA.003244045.1.Bacteria.Dormibacterota	2525.68	0	1262.84	PstS	Phosphate
hgt	1399	GCA.003244045.1.Bacteria.Dormibacterota	2525.68	0	1262.84	PstS	Phosphate
dup	1444	GCA.002898895.1.Bacteria.Armatimonadota	2582.96	0	1291.48	PstS	Phosphate
dup	1147	GCA.000961765.1.Bacteria.Firmicutes.B	2209.47	0	1104.74	PstS	Phosphate
hgt	1147	GCA.000961765.1.Bacteria.Firmicutes.B	2209.47	0	1104.74	PstS	Phosphate
dup	1125	GCA.002405475.1.Bacteria.Proteobacteria	2186.64	0	1093.32	PstS	Phosphate
dup	1125	GCA.002405475.1.Bacteria.Proteobacteria	2186.64	0	1093.32	PstS	Phosphate
hgt	1125	GCA.002405475.1.Bacteria.Proteobacteria	2186.64	0	1093.32	PstS	Phosphate
dup	896	GCF.000384115.1.Bacteria.Actinobacteriota	1488.04	0	744.018	PstS	Phosphate
dup	901	GCF.000015025.1.Bacteria.Actinobacteriota	1520.98	0	760.49	PstS	Phosphate
los	901	GCF.000015025.1.Bacteria.Actinobacteriota	1520.98	0	760.49	PstS	Phosphate
hgt	901	GCF.000015025.1.Bacteria.Actinobacteriota	1520.98	0	760.49	PstS	Phosphate
los	1498	1352	2671.99	2470.26	2571.12	PstS	Phosphate
dup	1028	GCF.001051235.1.Bacteria.Proteobacteria	2035.48	0	1017.74	PstS	Phosphate
dup	1028	GCF.001051235.1.Bacteria.Proteobacteria	2035.48	0	1017.74	PstS	Phosphate
hgt	1028	GCF.001051235.1.Bacteria.Proteobacteria	2035.48	0	1017.74	PstS	Phosphate
hgt	1028	GCF.001051235.1.Bacteria.Proteobacteria	2035.48	0	1017.74	PstS	Phosphate
dup	1611	GCA.003174035.1.Bacteria.Dependentiae	2871.91	0	1435.95	PstS	Phosphate
hgt	1611	GCA.003174035.1.Bacteria.Dependentiae	2871.91	0	1435.95	PstS	Phosphate
los	1063	GCA.002011735.1.Bacteria.Nitrospirota	2077.52	0	1038.76	PstS	Phosphate
dup	1545	GCA.001780825.1.Bacteria.Gemmatimonadota	2762.32	0	1381.16	PstS	Phosphate
hgt	1545	GCA.001780825.1.Bacteria.Gemmatimonadota	2762.32	0	1381.16	PstS	Phosphate
dup	1503	GCA.002159155.1.Bacteria.Firmicutes.G	2678.68	0	1339.34	PstS	Phosphate
hgt	1503	GCA.002159155.1.Bacteria.Firmicutes.G	2678.68	0	1339.34	PstS	Phosphate
spe	NA	1444	NA	2582.96	NA	PstS	Phosphate
hgt	1603	1444	2866.74	2582.96	2724.85	PstS	Phosphate
spe	NA	1440	NA	2587.79	NA	PstS	Phosphate
dup	1330	GCA.002413265.1.Bacteria.Chloroflexota	2433.39	0	1216.69	PstS	Phosphate
hgt	1330	GCA.002413265.1.Bacteria.Chloroflexota	2433.39	0	1216.69	PstS	Phosphate
los	947	GCA.002722565.1.Bacteria.Actinobacteriota	1795.08	0	897.538	PstS	Phosphate
dup	1281	GCA.002433595.1.Bacteria.Margulisbacteria	2370.01	0	1185.01	PstS	Phosphate
hgt	1281	GCA.002433595.1.Bacteria.Margulisbacteria	2370.01	0	1185.01	PstS	Phosphate
dup	1041	GCA.003138355.1.Bacteria.Actinobacteriota	2055.2	0	1027.6	PstS	Phosphate
hgt	1041	GCA.003138355.1.Bacteria.Actinobacteriota	2055.2	0	1027.6	PstS	Phosphate
dup	1474	GCA.001873295.1.Bacteria.CG2.30.70.394	2624.55	0	1312.28	PstS	Phosphate
hgt	1474	GCA.001873295.1.Bacteria.CG2.30.70.394	2624.55	0	1312.28	PstS	Phosphate
dup	948	GCA.003140235.1.Bacteria.Acidobacteriota	1806.3	0	903.15	PstS	Phosphate
dup	948	GCA.003140235.1.Bacteria.Acidobacteriota	1806.3	0	903.15	PstS	Phosphate
dup	1099	GCF.000015965.1.Bacteria.Cyanobacteria	2154.84	0	1077.42	PstS	Phosphate
dup	1099	GCF.000015965.1.Bacteria.Cyanobacteria	2154.84	0	1077.42	PstS	Phosphate
dup	1099	GCF.000015965.1.Bacteria.Cyanobacteria	2154.84	0	1077.42	PstS	Phosphate
hgt	1099	GCF.000015965.1.Bacteria.Cyanobacteria	2154.84	0	1077.42	PstS	Phosphate
los	1401	GCA.002327765.1.Bacteria.Desulfobacterota.E	2541.4	0	1270.7	PstS	Phosphate
spe	NA	1184	NA	2247.98	NA	PstS	Phosphate
hgt	1653	1184	3010.45	2247.98	2629.21	PstS	Phosphate
los	1279	1165	2376.45	2241.84	2309.14	PstS	Phosphate
spe	NA	1162	NA	2220.8	NA	PstS	Phosphate
dup	1105	GCA.002841825.1.Bacteria.Myxococcota	2160.84	0	1080.42	PstS	Phosphate
hgt	1105	GCA.002841825.1.Bacteria.Myxococcota	2160.84	0	1080.42	PstS	Phosphate
dup	1258	GCA.003158365.1.Bacteria.Bacteroidota	2360.52	0	1180.26	PstS	Phosphate
hgt	1258	GCA.003158365.1.Bacteria.Bacteroidota	2360.52	0	1180.26	PstS	Phosphate
los	1079	GCA.001798075.1.Bacteria.UBA10199	2115.53	0	1057.77	PstS	Phosphate
dup	1401	GCF.001611275.1.Bacteria.Desulfobacterota	2541.4	0	1270.7	PstS	Phosphate
dup	955	GCF.900167455.1.Bacteria.Proteobacteria	1847.82	0	923.91	PstS	Phosphate
hgt	955	GCF.900167455.1.Bacteria.Proteobacteria	1847.82	0	923.91	PstS	Phosphate
dup	1025	GCA.003171235.1.Bacteria.Planctomycetota	2026.89	0	1013.45	PstS	Phosphate
hgt	1025	GCA.003171235.1.Bacteria.Planctomycetota	2026.89	0	1013.45	PstS	Phosphate
spe	NA	1361	NA	2475.3	NA	PstS	Phosphate
dup	1205	GCA.003235715.1.Bacteria.Nitrospirota	2275.95	0	1137.97	PstS	Phosphate

## Sheet: Supplementary Figures 1-14 LN
event	left.node	right.node	left.date	right.date	midpoint.date	gene_name	Function
dup	896	GCF.900102465.1.Bacteria.Proteobacteria	945.418	0	472.709	HtxA	Hypophosphite
hgt	896	GCF.900102465.1.Bacteria.Proteobacteria	945.418	0	472.709	HtxA	Hypophosphite
hgt	937	GCA.002702065.1.Bacteria.Chloroflexota	1179.4	0	589.701	HtxA	Hypophosphite
hgt	924	GCA.002731375.1.Bacteria.Proteobacteria	1100.44	0	550.221	HtxA	Hypophosphite
hgt	999	GCA.002717185.1.Bacteria.Proteobacteria	1337.99	0	668.997	HtxA	Hypophosphite
hgt	1000	GCA.002721365.1.Bacteria.Proteobacteria	1342.71	0	671.355	HtxA	Hypophosphite
hgt	1000	GCA.002721365.1.Bacteria.Proteobacteria	1342.71	0	671.355	HtxA	Hypophosphite
hgt	1202	GCA.002722885.1.Bacteria.Proteobacteria	1682.45	0	841.225	HtxA	Hypophosphite
hgt	940	GCA.002348365.1.Bacteria.Proteobacteria	1174.55	0	587.275	HtxA	Hypophosphite
los	918	GCA.002291925.1.Bacteria.Proteobacteria	1071.51	0	535.753	HtxA	Hypophosphite
hgt	1251	GCA.002708145.1.Bacteria.Chloroflexota	1765.22	0	882.61	HtxA	Hypophosphite
spe	NA	918	NA	1071.51	NA	HtxA	Hypophosphite
hgt	1536	GCA.002707655.1.Bacteria.SAR324	2337.68	0	1168.84	HtxA	Hypophosphite
hgt	1197	GCA.002693325.1.Bacteria.Latescibacterota	1683.69	0	841.847	HtxA	Hypophosphite
hgt	1459	GCA.002239025.1.Bacteria.Chloroflexota	2141.86	0	1070.93	HtxA	Hypophosphite
hgt	883	GCA.000209225.1.Eukaryota.Cnidaria	815.562	0	407.781	HtxA	Hypophosphite
spe	NA	958	NA	1227.1	NA	HtxA	Hypophosphite
hgt	1038	958	1404.34	1227.1	1315.72	HtxA	Hypophosphite
spe	NA	1425	NA	2054.16	NA	HtxA	Hypophosphite
hgt	1197	GCA.002727195.1.Bacteria.Latescibacterota	1683.69	0	841.847	HtxA	Hypophosphite
los	918	GCA.002291925.1.Bacteria.Proteobacteria	1071.51	0	535.753	HtxB	Hypophosphite
spe	NA	918	NA	1071.51	NA	HtxB	Hypophosphite
hgt	1292	GCF.000473895.1.Bacteria.Cyanobacteria	1817.62	0	908.812	HtxB	Hypophosphite
spe	NA	958	NA	1227.1	NA	HtxB	Hypophosphite
dup	918	GCF.003258945.1.Bacteria.Proteobacteria	1071.51	0	535.753	HtxB	Hypophosphite
hgt	1406	GCA.003244045.1.Bacteria.Dormibacterota	2023.82	0	1011.91	HtxB	Hypophosphite
hgt	908	GCF.006980715.1.Bacteria.Proteobacteria	1029.85	0	514.925	PtxB	Phosphite
los	1237	GCA.002011835.1.Bacteria.Desulfobacterota	1746.56	0	873.28	PtxB	Phosphite
los	1259	GCA.001797675.1.Bacteria.Desulfobacterota	1769.31	0	884.653	PtxB	Phosphite
hgt	903	GCA.002704825.1.Bacteria.Planctomycetota	994.083	0	497.042	PtxB	Phosphite
hgt	1289	GCA.002429065.1.Bacteria.Verrucomicrobiota	1814.28	0	907.14	PtxB	Phosphite
spe	NA	1386	NA	1999.47	NA	PtxB	Phosphite
hgt	886	GCF.001942305.1.Bacteria.Actinobacteriota	864.931	0	432.466	PtxB	Phosphite
hgt	1122	GCA.002348045.1.Bacteria.Chloroflexota	1560.03	0	780.015	PtxB	Phosphite
hgt	1184	GCF.000316115.1.Bacteria.Cyanobacteria	1655.54	0	827.768	PtxB	Phosphite
los	1206	1014	1695.53	1370.35	1532.94	PtxB	Phosphite
spe	NA	1237	NA	1746.56	NA	PtxB	Phosphite
hgt	960	GCF.001720165.1.Bacteria.Proteobacteria	1238.97	0	619.487	PtxB	Phosphite
hgt	960	GCF.001720165.1.Bacteria.Proteobacteria	1238.97	0	619.487	PtxB	Phosphite
hgt	933	GCF.003612015.1.Bacteria.Proteobacteria	1154.76	0	577.38	PtxB	Phosphite
hgt	1089	GCF.002252565.1.Bacteria.Firmicutes.A	1505.09	0	752.545	PtxB	Phosphite
hgt	892	GCF.900104455.1.Bacteria.Firmicutes.C	922.663	0	461.332	PtxB	Phosphite
los	1024	GCF.001613805.1.Bacteria.Proteobacteria	1378.68	0	689.342	PtxB	Phosphite
spe	NA	1024	NA	1378.68	NA	PtxB	Phosphite
spe	NA	1028	NA	1384.92	NA	PtxB	Phosphite
hgt	961	GCF.004522215.1.Bacteria.Firmicutes	1246.46	0	623.23	PtxB	Phosphite
spe	NA	1206	NA	1695.53	NA	PtxB	Phosphite
spe	NA	902	NA	986.499	NA	PtxB	Phosphite
hgt	907	902	1032.03	986.499	1009.26	PtxB	Phosphite
hgt	1120	GCA.002840095.1.Bacteria.Proteobacteria	1563.07	0	781.533	PtxB	Phosphite
hgt	1086	GCA.006969625.1.Bacteria.Proteobacteria	1491.68	0	745.84	PtxB	Phosphite
los	889	867	881.825	239.787	560.806	PtxB	Phosphite
spe	NA	887	NA	873.257	NA	PtxB	Phosphite
hgt	933	887	1154.76	873.257	1014.01	PtxB	Phosphite
spe	NA	885	NA	863.891	NA	PtxB	Phosphite
hgt	932	885	1138.42	863.891	1001.16	PtxB	Phosphite
spe	NA	889	NA	881.825	NA	PtxB	Phosphite
hgt	1165	GCA.002382525.1.Bacteria.Verrucomicrobiota	1623.24	0	811.62	PtxB	Phosphite
spe	NA	890	NA	877.811	NA	PtxB	Phosphite
hgt	990	890	1292.96	877.811	1085.39	PtxB	Phosphite
spe	NA	1328	NA	1880.5	NA	PtxB	Phosphite
spe	NA	1257	NA	1765.88	NA	PtxB	Phosphite
spe	NA	1259	NA	1769.31	NA	PtxB	Phosphite
hgt	1328	1259	1880.5	1769.31	1824.9	PtxB	Phosphite
hgt	1056	GCF.000021985.1.Bacteria.Proteobacteria	1450.69	0	725.345	PtxB	Phosphite
los	999	956	1337.99	1219.79	1278.89	PtxB	Phosphite
los	1257	1087	1765.88	1499.36	1632.62	PtxB	Phosphite
spe	NA	1081	NA	1489.29	NA	PtxB	Phosphite
hgt	969	GCF.900099895.1.Bacteria.Firmicutes	1266.54	0	633.27	PtxB	Phosphite
hgt	912	GCF.001618145.1.Bacteria.Firmicutes	1064.84	0	532.418	PtxB	Phosphite
hgt	1390	GCF.000015965.1.Bacteria.Cyanobacteria	1997.32	0	998.66	PtxB	Phosphite
spe	NA	1343	NA	1902.13	NA	PtxB	Phosphite
hgt	918	GCF.003258945.1.Bacteria.Proteobacteria	1071.51	0	535.753	PtxB	Phosphite
spe	NA	999	NA	1337.99	NA	PtxB	Phosphite
hgt	1259	GCF.000620765.1.Bacteria.Desulfobacterota.I	1769.31	0	884.653	PtxB	Phosphite
los	1081	GCA.002899795.1.Bacteria.Desulfobacterota	1489.29	0	744.645	PtxB	Phosphite
hgt	1157	GCA.002405475.1.Bacteria.Proteobacteria	1609.44	0	804.722	PtxB	Phosphite
spe	NA	1111	NA	1537.68	NA	PtxB	Phosphite
hgt	1201	1111	1679.37	1537.68	1608.53	PtxB	Phosphite
los	1028	GCA.001751085.1.Bacteria.Desulfobacterota	1384.92	0	692.46	PtxB	Phosphite
spe	NA	1292	NA	1817.62	NA	PtxB	Phosphite
hgt	1466	1292	2154.64	1817.62	1986.13	PtxB	Phosphite
hgt	998	GCF.000374645.1.Bacteria.Proteobacteria	1337.46	0	668.732	PtxB	Phosphite
hgt	1656	GCA.900313515.1.Bacteria.Eremiobacterota	2846.76	0	1423.38	PepM	PhosphonateProduction
hgt	968	GCA.002293295.1.Bacteria.Firmicutes.A	1268.04	0	634.018	PepM	PhosphonateProduction
hgt	1174	GCF.000266885.1.Bacteria.Spirochaetota	1638.66	0	819.332	PepM	PhosphonateProduction
hgt	1655	GCA.003503675.1.Bacteria.Cyanobacteria	2867.14	0	1433.57	PepM	PhosphonateProduction
hgt	924	GCA.002731375.1.Bacteria.Proteobacteria	1100.44	0	550.221	PepM	PhosphonateProduction
hgt	1074	GCA.002841945.1.Bacteria.Myxococcota	1480.85	0	740.425	PepM	PhosphonateProduction
los	999	GCA.002717185.1.Bacteria.Proteobacteria	1337.99	0	668.997	PepM	PhosphonateProduction
hgt	1536	GCA.002401295.1.Bacteria.SAR324	2337.68	0	1168.84	PepM	PhosphonateProduction
hgt	1275	GCA.002335385.1.Bacteria.Acidobacteriota	1783.33	0	891.665	PepM	PhosphonateProduction
los	1232	GCA.003229375.1.Bacteria.Nitrospinota	1737.1	0	868.548	PepM	PhosphonateProduction
spe	NA	1107	NA	1545.47	NA	PepM	PhosphonateProduction
los	939	GCA.002454015.1.Bacteria.Proteobacteria	1179.98	0	589.99	PepM	PhosphonateProduction
hgt	957	GCA.002717245.1.Bacteria.Proteobacteria	1236.27	0	618.135	PepM	PhosphonateProduction
spe	NA	1018	NA	1388.16	NA	PepM	PhosphonateProduction
spe	NA	1232	NA	1737.1	NA	PepM	PhosphonateProduction
los	960	GCF.001720165.1.Bacteria.Proteobacteria	1238.97	0	619.487	PepM	PhosphonateProduction
hgt	960	GCF.001720165.1.Bacteria.Proteobacteria	1238.97	0	619.487	PepM	PhosphonateProduction
hgt	1087	GCF.000195295.1.Bacteria.Desulfobacterota	1499.36	0	749.678	PepM	PhosphonateProduction
hgt	938	GCA.001800245.1.Bacteria.Elusimicrobiota	1175.89	0	587.946	PepM	PhosphonateProduction
spe	NA	939	NA	1179.98	NA	PepM	PhosphonateProduction
hgt	1377	GCA.002385745.1.Bacteria.Firmicutes.D	1974.4	0	987.2	PepM	PhosphonateProduction
hgt	1367	GCA.003247575.1.Bacteria.Myxococcota.A	1962.63	0	981.315	PepM	PhosphonateProduction
hgt	1017	GCA.000189635.1.Eukaryota.Ciliophora	1385.21	0	692.607	PepM	PhosphonateProduction
hgt	1285	GCA.001798605.1.Bacteria.Myxococcota	1804.15	0	902.077	PepM	PhosphonateProduction
hgt	1285	GCA.001798605.1.Bacteria.Myxococcota	1804.15	0	902.077	PepM	PhosphonateProduction
hgt	1261	GCA.002385465.1.Bacteria.Firmicutes.E	1761.44	0	880.72	PepM	PhosphonateProduction
los	1024	GCF.001613805.1.Bacteria.Proteobacteria	1378.68	0	689.342	PepM	PhosphonateProduction
hgt	1010	GCA.900317035.1.Bacteria.Firmicutes.A	1373.43	0	686.715	PepM	PhosphonateProduction
spe	NA	910	NA	1051.01	NA	PepM	PhosphonateProduction
spe	NA	1024	NA	1378.68	NA	PepM	PhosphonateProduction
hgt	985	GCA.002839495.1.Bacteria.Planctomycetota	1295.54	0	647.768	PepM	PhosphonateProduction
spe	NA	935	NA	1178.33	NA	PepM	PhosphonateProduction
los	888	GCA.002170535.1.Bacteria.Proteobacteria	872.755	0	436.377	PepM	PhosphonateProduction
hgt	1186	GCA.002721445.1.Bacteria.Chloroflexota	1674.06	0	837.028	PepM	PhosphonateProduction
hgt	1541	GCA.003485015.1.Bacteria.UBA9089	2357.53	0	1178.76	PepM	PhosphonateProduction
spe	NA	888	NA	872.755	NA	PepM	PhosphonateProduction
hgt	1142	GCA.002710215.1.Bacteria.Chloroflexota	1589.87	0	794.933	PepM	PhosphonateProduction
hgt	883	GCA.000209225.1.Eukaryota.Cnidaria	815.562	0	407.781	PepM	PhosphonateProduction
los	910	GCA.002348425.1.Bacteria.Proteobacteria	1051.01	0	525.507	PepM	PhosphonateProduction
spe	NA	960	NA	1238.97	NA	PepM	PhosphonateProduction
hgt	932	GCF.003443735.1.Bacteria.Actinobacteriota	1138.42	0	569.211	PepM	PhosphonateProduction
spe	NA	956	NA	1219.79	NA	PepM	PhosphonateProduction
hgt	1338	GCA.002500605.1.Bacteria.Nitrospinota	1894.43	0	947.215	PepM	PhosphonateProduction
hgt	1159	GCA.001803235.1.Bacteria.Verrucomicrobiota	1611.65	0	805.827	PepM	PhosphonateProduction
hgt	1280	GCF.000969705.1.Bacteria.Actinobacteriota	1798.43	0	899.217	PepM	PhosphonateProduction
hgt	1219	GCA.001778235.1.Bacteria.Patescibacteria	1708.16	0	854.082	PepM	PhosphonateProduction
spe	NA	1338	NA	1894.43	NA	PepM	PhosphonateProduction
hgt	1419	1338	2050.24	1894.43	1972.34	PepM	PhosphonateProduction
hgt	915	GCA.002688175.1.Bacteria.Proteobacteria	1064.93	0	532.465	PepM	PhosphonateProduction
hgt	1497	GCA.002502135.1.Archaea.Undinarchaeota	2229.01	0	1114.51	PepM	PhosphonateProduction
hgt	1365	GCA.003229915.1.Bacteria.Chloroflexota	1957.38	0	978.688	PepM	PhosphonateProduction
spe	NA	999	NA	1337.99	NA	PepM	PhosphonateProduction
hgt	1259	GCF.000620765.1.Bacteria.Desulfobacterota.I	1769.31	0	884.653	PepM	PhosphonateProduction
spe	NA	1111	NA	1537.68	NA	PepM	PhosphonateProduction
hgt	1201	1111	1679.37	1537.68	1608.53	PepM	PhosphonateProduction
hgt	1301	GCA.002433595.1.Bacteria.Margulisbacteria	1832.07	0	916.035	PepM	PhosphonateProduction
spe	NA	1168	NA	1631.14	NA	PepM	PhosphonateProduction
hgt	1213	1168	1709.92	1631.14	1670.53	PepM	PhosphonateProduction
hgt	1174	GCF.000266885.1.Bacteria.Spirochaetota	1638.66	0	819.332	Ppd	PhosphonateProduction
hgt	1234	GCA.003230795.1.Bacteria.Bdellovibrionota.C	1731.36	0	865.68	Ppd	PhosphonateProduction
hgt	1168	GCA.002085445.1.Bacteria.Proteobacteria	1631.14	0	815.57	Ppd	PhosphonateProduction
hgt	1655	GCA.003503675.1.Bacteria.Cyanobacteria	2867.14	0	1433.57	Ppd	PhosphonateProduction
hgt	924	GCA.002731375.1.Bacteria.Proteobacteria	1100.44	0	550.221	Ppd	PhosphonateProduction
hgt	1074	GCA.002841945.1.Bacteria.Myxococcota	1480.85	0	740.425	Ppd	PhosphonateProduction
los	999	GCA.002717185.1.Bacteria.Proteobacteria	1337.99	0	668.997	Ppd	PhosphonateProduction
hgt	1275	GCA.002335385.1.Bacteria.Acidobacteriota	1783.33	0	891.665	Ppd	PhosphonateProduction
spe	NA	1107	NA	1545.47	NA	Ppd	PhosphonateProduction
los	939	GCA.002454015.1.Bacteria.Proteobacteria	1179.98	0	589.99	Ppd	PhosphonateProduction
dup	957	GCA.002717245.1.Bacteria.Proteobacteria	1236.27	0	618.135	Ppd	PhosphonateProduction
hgt	957	GCA.002717245.1.Bacteria.Proteobacteria	1236.27	0	618.135	Ppd	PhosphonateProduction
spe	NA	1018	NA	1388.16	NA	Ppd	PhosphonateProduction
los	960	GCF.001720165.1.Bacteria.Proteobacteria	1238.97	0	619.487	Ppd	PhosphonateProduction
hgt	1087	GCF.000195295.1.Bacteria.Desulfobacterota	1499.36	0	749.678	Ppd	PhosphonateProduction
hgt	938	GCA.001800245.1.Bacteria.Elusimicrobiota	1175.89	0	587.946	Ppd	PhosphonateProduction
spe	NA	939	NA	1179.98	NA	Ppd	PhosphonateProduction
hgt	1377	GCA.002385745.1.Bacteria.Firmicutes.D	1974.4	0	987.2	Ppd	PhosphonateProduction
hgt	1367	GCA.003247575.1.Bacteria.Myxococcota.A	1962.63	0	981.315	Ppd	PhosphonateProduction
dup	1017	GCA.000189635.1.Eukaryota.Ciliophora	1385.21	0	692.607	Ppd	PhosphonateProduction
hgt	1017	GCA.000189635.1.Eukaryota.Ciliophora	1385.21	0	692.607	Ppd	PhosphonateProduction
los	1024	GCF.001613805.1.Bacteria.Proteobacteria	1378.68	0	689.342	Ppd	PhosphonateProduction
hgt	1010	GCA.900317035.1.Bacteria.Firmicutes.A	1373.43	0	686.715	Ppd	PhosphonateProduction
spe	NA	910	NA	1051.01	NA	Ppd	PhosphonateProduction
spe	NA	1024	NA	1378.68	NA	Ppd	PhosphonateProduction
hgt	985	GCA.002839495.1.Bacteria.Planctomycetota	1295.54	0	647.768	Ppd	PhosphonateProduction
spe	NA	935	NA	1178.33	NA	Ppd	PhosphonateProduction
hgt	888	GCA.002292285.1.Bacteria.Proteobacteria	872.755	0	436.377	Ppd	PhosphonateProduction
los	935	888	1178.33	872.755	1025.54	Ppd	PhosphonateProduction
dup	1197	GCA.002693325.1.Bacteria.Latescibacterota	1683.69	0	841.847	Ppd	PhosphonateProduction
hgt	1197	GCA.002693325.1.Bacteria.Latescibacterota	1683.69	0	841.847	Ppd	PhosphonateProduction
hgt	883	GCA.000209225.1.Eukaryota.Cnidaria	815.562	0	407.781	Ppd	PhosphonateProduction
los	910	GCA.002348425.1.Bacteria.Proteobacteria	1051.01	0	525.507	Ppd	PhosphonateProduction
spe	NA	960	NA	1238.97	NA	Ppd	PhosphonateProduction
hgt	932	GCF.003443735.1.Bacteria.Actinobacteriota	1138.42	0	569.211	Ppd	PhosphonateProduction
spe	NA	956	NA	1219.79	NA	Ppd	PhosphonateProduction
hgt	1338	GCA.002500605.1.Bacteria.Nitrospinota	1894.43	0	947.215	Ppd	PhosphonateProduction
hgt	1159	GCA.001803235.1.Bacteria.Verrucomicrobiota	1611.65	0	805.827	Ppd	PhosphonateProduction
hgt	1280	GCF.000969705.1.Bacteria.Actinobacteriota	1798.43	0	899.217	Ppd	PhosphonateProduction
hgt	1219	GCA.001778235.1.Bacteria.Patescibacteria	1708.16	0	854.082	Ppd	PhosphonateProduction
hgt	915	GCA.002688175.1.Bacteria.Proteobacteria	1064.93	0	532.465	Ppd	PhosphonateProduction
spe	NA	999	NA	1337.99	NA	Ppd	PhosphonateProduction
hgt	1259	GCF.000620765.1.Bacteria.Desulfobacterota.I	1769.31	0	884.653	Ppd	PhosphonateProduction
hgt	1372	GCA.001829155.1.Bacteria.Spirochaetota	1962.46	0	981.23	Ppd	PhosphonateProduction
spe	NA	1111	NA	1537.68	NA	Ppd	PhosphonateProduction
hgt	1201	1111	1679.37	1537.68	1608.53	Ppd	PhosphonateProduction
hgt	1301	GCA.002433595.1.Bacteria.Margulisbacteria	1832.07	0	916.035	Ppd	PhosphonateProduction
spe	NA	1168	NA	1631.14	NA	Ppd	PhosphonateProduction
hgt	1422	GCA.003220615.1.Bacteria.Methylomirabilota	2052.97	0	1026.49	PhnA	PhosphonateCatabolism
hgt	924	GCA.002731375.1.Bacteria.Proteobacteria	1100.44	0	550.221	PhnA	PhosphonateCatabolism
hgt	999	GCA.002717185.1.Bacteria.Proteobacteria	1337.99	0	668.997	PhnA	PhosphonateCatabolism
hgt	1214	GCA.002238415.1.Bacteria.Desulfobacterota.B	1703.52	0	851.76	PhnA	PhosphonateCatabolism
hgt	893	GCA.003137095.1.Bacteria.Proteobacteria	935.164	0	467.582	PhnA	PhosphonateCatabolism
hgt	1347	GCA.002708005.1.Bacteria.Verrucomicrobiota	1912.59	0	956.293	PhnA	PhosphonateCatabolism
hgt	1536	GCA.002707655.1.Bacteria.SAR324	2337.68	0	1168.84	PhnA	PhosphonateCatabolism
hgt	1112	GCA.001735895.1.Bacteria.Proteobacteria	1548.72	0	774.362	PhnA	PhosphonateCatabolism
hgt	877	GCA.003280605.1.Bacteria.Proteobacteria	706.861	0	353.43	PhnA	PhosphonateCatabolism
hgt	958	GCF.900167455.1.Bacteria.Proteobacteria	1227.1	0	613.548	PhnA	PhosphonateCatabolism
hgt	1484	GCA.002746535.1.Bacteria.Planctomycetota	2201.88	0	1100.94	PhnA	PhosphonateCatabolism
hgt	908	GCF.006980715.1.Bacteria.Proteobacteria	1029.85	0	514.925	PhnW	PhosphonateCatabolism
hgt	924	GCA.002731375.1.Bacteria.Proteobacteria	1100.44	0	550.221	PhnW	PhosphonateCatabolism
hgt	1289	GCA.002429065.1.Bacteria.Verrucomicrobiota	1814.28	0	907.14	PhnW	PhosphonateCatabolism
hgt	957	GCA.002717245.1.Bacteria.Proteobacteria	1236.27	0	618.135	PhnW	PhosphonateCatabolism
hgt	1017	GCA.000189635.1.Eukaryota.Ciliophora	1385.21	0	692.607	PhnW	PhosphonateCatabolism
hgt	893	GCA.003137095.1.Bacteria.Proteobacteria	935.164	0	467.582	PhnW	PhosphonateCatabolism
hgt	1347	GCA.002708005.1.Bacteria.Verrucomicrobiota	1912.59	0	956.293	PhnW	PhosphonateCatabolism
los	1024	GCF.001613805.1.Bacteria.Proteobacteria	1378.68	0	689.342	PhnW	PhosphonateCatabolism
los	956	910	1219.79	1051.01	1135.4	PhnW	PhosphonateCatabolism
spe	NA	910	NA	1051.01	NA	PhnW	PhosphonateCatabolism
spe	NA	1024	NA	1378.68	NA	PhnW	PhosphonateCatabolism
hgt	983	GCA.002898275.1.Bacteria.Proteobacteria	1283.94	0	641.97	PhnW	PhosphonateCatabolism
hgt	1536	GCA.002707655.1.Bacteria.SAR324	2337.68	0	1168.84	PhnW	PhosphonateCatabolism
hgt	1536	GCA.002707655.1.Bacteria.SAR324	2337.68	0	1168.84	PhnW	PhosphonateCatabolism
dup	1638	GCA.001567115.1.Bacteria.OLB16	2744.13	0	1372.07	PhnW	PhosphonateCatabolism
hgt	1638	GCA.001567115.1.Bacteria.OLB16	2744.13	0	1372.07	PhnW	PhosphonateCatabolism
hgt	1197	GCA.002693325.1.Bacteria.Latescibacterota	1683.69	0	841.847	PhnW	PhosphonateCatabolism
hgt	883	GCA.000209225.1.Eukaryota.Cnidaria	815.562	0	407.781	PhnW	PhosphonateCatabolism
los	910	GCA.002348425.1.Bacteria.Proteobacteria	1051.01	0	525.507	PhnW	PhosphonateCatabolism
spe	NA	1536	NA	2337.68	NA	PhnW	PhosphonateCatabolism
hgt	1112	GCA.001735895.1.Bacteria.Proteobacteria	1548.72	0	774.362	PhnW	PhosphonateCatabolism
spe	NA	956	NA	1219.79	NA	PhnW	PhosphonateCatabolism
spe	NA	956	NA	1219.79	NA	PhnW	PhosphonateCatabolism
hgt	912	GCF.001618145.1.Bacteria.Firmicutes	1064.84	0	532.418	PhnW	PhosphonateCatabolism
hgt	918	GCF.003258945.1.Bacteria.Proteobacteria	1071.51	0	535.753	PhnW	PhosphonateCatabolism
hgt	887	GCF.000284615.1.Bacteria.Proteobacteria	873.257	0	436.628	PhnW	PhosphonateCatabolism
spe	NA	999	NA	1337.99	NA	PhnW	PhosphonateCatabolism
spe	NA	999	NA	1337.99	NA	PhnW	PhosphonateCatabolism
hgt	1111	999	1537.68	1337.99	1437.84	PhnW	PhosphonateCatabolism
hgt	1370	GCA.002683135.1.Bacteria.Planctomycetota	1965.58	0	982.788	PhnW	PhosphonateCatabolism
hgt	1071	GCA.003509045.1.Bacteria.Planctomycetota	1478.92	0	739.46	PhnW	PhosphonateCatabolism
dup	1356	GCA.001830835.1.Bacteria.Desulfobacterota	1926.13	0	963.067	PhnW	PhosphonateCatabolism
hgt	1356	GCA.001830835.1.Bacteria.Desulfobacterota	1926.13	0	963.067	PhnW	PhosphonateCatabolism
hgt	1011	GCA.002340265.1.Bacteria.Verrucomicrobiota	1366.15	0	683.077	PhnW	PhosphonateCatabolism
spe	NA	1111	NA	1537.68	NA	PhnW	PhosphonateCatabolism
hgt	1201	1111	1679.37	1537.68	1608.53	PhnW	PhosphonateCatabolism
los	956	GCA.002717225.1.Bacteria.Proteobacteria	1219.79	0	609.893	PhnW	PhosphonateCatabolism
hgt	908	GCF.006980715.1.Bacteria.Proteobacteria	1029.85	0	514.925	PhnX	PhosphonateCatabolism
hgt	896	GCF.900102465.1.Bacteria.Proteobacteria	945.418	0	472.709	PhnX	PhosphonateCatabolism
hgt	1545	GCA.002731215.1.Bacteria.Acidobacteriota	2396.32	0	1198.16	PhnX	PhosphonateCatabolism
dup	1536	GCA.002401295.1.Bacteria.SAR324	2337.68	0	1168.84	PhnX	PhosphonateCatabolism
hgt	1289	GCA.002429065.1.Bacteria.Verrucomicrobiota	1814.28	0	907.14	PhnX	PhosphonateCatabolism
los	1647	GCA.001784175.1.Bacteria.Lindowbacteria	2803.71	0	1401.86	PhnX	PhosphonateCatabolism
hgt	927	GCF.003173035.1.Bacteria.Proteobacteria	1115.46	0	557.732	PhnX	PhosphonateCatabolism
los	1425	GCA.000406005.1.Bacteria.Poribacteria	2054.16	0	1027.08	PhnX	PhosphonateCatabolism
hgt	940	GCA.002348365.1.Bacteria.Proteobacteria	1174.55	0	587.275	PhnX	PhosphonateCatabolism
hgt	924	GCF.000192575.1.Bacteria.Proteobacteria	1100.44	0	550.221	PhnX	PhosphonateCatabolism
hgt	1638	GCA.002746185.1.Bacteria.Hydrogenedentota	2744.13	0	1372.07	PhnX	PhosphonateCatabolism
hgt	1638	GCA.002746185.1.Bacteria.Hydrogenedentota	2744.13	0	1372.07	PhnX	PhosphonateCatabolism
hgt	1397	GCA.002305165.1.Bacteria.Armatimonadota	2021.34	0	1010.67	PhnX	PhosphonateCatabolism
hgt	983	GCA.002898275.1.Bacteria.Proteobacteria	1283.94	0	641.97	PhnX	PhosphonateCatabolism
spe	NA	1202	NA	1682.45	NA	PhnX	PhosphonateCatabolism
hgt	1279	1202	1792.55	1682.45	1737.5	PhnX	PhosphonateCatabolism
hgt	923	GCA.003152325.1.Bacteria.Acidobacteriota	1105.29	0	552.646	PhnX	PhosphonateCatabolism
hgt	1313	GCA.002347925.1.Bacteria.Chloroflexota	1858.39	0	929.195	PhnX	PhosphonateCatabolism
hgt	1313	GCA.002347925.1.Bacteria.Chloroflexota	1858.39	0	929.195	PhnX	PhosphonateCatabolism
hgt	904	GCF.002224645.1.Bacteria.Firmicutes.B	994.841	0	497.42	PhnX	PhosphonateCatabolism
spe	NA	1683	NA	3066.18	NA	PhnX	PhosphonateCatabolism
hgt	883	GCA.000209225.1.Eukaryota.Cnidaria	815.562	0	407.781	PhnX	PhosphonateCatabolism
spe	NA	1536	NA	2337.68	NA	PhnX	PhosphonateCatabolism
hgt	1684	1536	3076.16	2337.68	2706.92	PhnX	PhosphonateCatabolism
spe	NA	1093	NA	1506.63	NA	PhnX	PhosphonateCatabolism
hgt	1281	1093	1796.44	1506.63	1651.54	PhnX	PhosphonateCatabolism
spe	NA	1086	NA	1491.68	NA	PhnX	PhosphonateCatabolism
hgt	1044	GCA.003161515.1.Bacteria.Desulfobacterota.B	1417.51	0	708.753	PhnX	PhosphonateCatabolism
spe	NA	947	NA	1183.19	NA	PhnX	PhosphonateCatabolism
hgt	912	GCF.001618145.1.Bacteria.Firmicutes	1064.84	0	532.418	PhnX	PhosphonateCatabolism
los	947	GCA.002404095.1.Bacteria.Planctomycetota	1183.19	0	591.597	PhnX	PhosphonateCatabolism
hgt	918	GCF.003258945.1.Bacteria.Proteobacteria	1071.51	0	535.753	PhnX	PhosphonateCatabolism
hgt	887	GCF.000284615.1.Bacteria.Proteobacteria	873.257	0	436.628	PhnX	PhosphonateCatabolism
spe	NA	1647	NA	2803.71	NA	PhnX	PhosphonateCatabolism
hgt	1370	GCA.002683135.1.Bacteria.Planctomycetota	1965.58	0	982.788	PhnX	PhosphonateCatabolism
spe	NA	1425	NA	2054.16	NA	PhnX	PhosphonateCatabolism
hgt	1197	GCA.002727195.1.Bacteria.Latescibacterota	1683.69	0	841.847	PhnX	PhosphonateCatabolism
los	1086	983	1491.68	1283.94	1387.81	PhnX	PhosphonateCatabolism
spe	NA	1638	NA	2744.13	NA	PhnX	PhosphonateCatabolism
hgt	908	GCF.006980715.1.Bacteria.Proteobacteria	1029.85	0	514.925	PhnZ	PhosphonateCatabolism
los	896	GCF.900102465.1.Bacteria.Proteobacteria	945.418	0	472.709	PhnZ	PhosphonateCatabolism
los	1390	GCF.002251945.1.Bacteria.Cyanobacteria	1997.32	0	998.66	PhnZ	PhosphonateCatabolism
hgt	1609	GCA.001443005.1.Bacteria.Synergistota	2584.32	0	1292.16	PhnZ	PhosphonateCatabolism
spe	NA	896	NA	945.418	NA	PhnZ	PhosphonateCatabolism
hgt	1422	GCA.003220615.1.Bacteria.Methylomirabilota	2052.97	0	1026.49	PhnZ	PhosphonateCatabolism
dup	1000	GCF.000264455.2.Bacteria.Proteobacteria	1342.71	0	671.355	PhnZ	PhosphonateCatabolism
hgt	1000	GCF.000264455.2.Bacteria.Proteobacteria	1342.71	0	671.355	PhnZ	PhosphonateCatabolism
hgt	1134	GCA.002863065.1.Bacteria.Myxococcota	1577.6	0	788.798	PhnZ	PhosphonateCatabolism
hgt	1134	GCA.002863065.1.Bacteria.Myxococcota	1577.6	0	788.798	PhnZ	PhosphonateCatabolism
los	924	GCA.002731375.1.Bacteria.Proteobacteria	1100.44	0	550.221	PhnZ	PhosphonateCatabolism
hgt	900	GCA.002732805.1.Bacteria.Proteobacteria	968.334	0	484.167	PhnZ	PhosphonateCatabolism
spe	NA	1146	NA	1587.51	NA	PhnZ	PhosphonateCatabolism
spe	NA	1390	NA	1997.32	NA	PhnZ	PhosphonateCatabolism
hgt	1202	GCA.002722885.1.Bacteria.Proteobacteria	1682.45	0	841.225	PhnZ	PhosphonateCatabolism
los	1184	GCA.001698445.1.Bacteria.Cyanobacteria	1655.54	0	827.768	PhnZ	PhosphonateCatabolism
hgt	927	GCA.002796975.1.Bacteria.Proteobacteria	1115.46	0	557.732	PhnZ	PhosphonateCatabolism
hgt	927	GCF.003173035.1.Bacteria.Proteobacteria	1115.46	0	557.732	PhnZ	PhosphonateCatabolism
hgt	1425	GCA.000406005.1.Bacteria.Poribacteria	2054.16	0	1027.08	PhnZ	PhosphonateCatabolism
spe	NA	1134	NA	1577.6	NA	PhnZ	PhosphonateCatabolism
hgt	1212	1134	1701.89	1577.6	1639.74	PhnZ	PhosphonateCatabolism
los	1164	1000	1614.76	1342.71	1478.73	PhnZ	PhosphonateCatabolism
spe	NA	1229	NA	1728.66	NA	PhnZ	PhosphonateCatabolism
spe	NA	884	NA	825.976	NA	PhnZ	PhosphonateCatabolism
spe	NA	924	NA	1100.44	NA	PhnZ	PhosphonateCatabolism
los	1016	927	1371.54	1115.46	1243.5	PhnZ	PhosphonateCatabolism
los	1030	GCA.002728755.1.Bacteria.Myxococcota	1395.97	0	697.987	PhnZ	PhosphonateCatabolism
los	918	GCA.002291925.1.Bacteria.Proteobacteria	1071.51	0	535.753	PhnZ	PhosphonateCatabolism
hgt	893	GCA.003137095.1.Bacteria.Proteobacteria	935.164	0	467.582	PhnZ	PhosphonateCatabolism
spe	NA	1033	NA	1400.78	NA	PhnZ	PhosphonateCatabolism
hgt	1266	1033	1774.67	1400.78	1587.72	PhnZ	PhosphonateCatabolism
spe	NA	1108	NA	1534.63	NA	PhnZ	PhosphonateCatabolism
spe	NA	954	NA	1215.16	NA	PhnZ	PhosphonateCatabolism
los	1064	GCA.002340345.1.Bacteria.Proteobacteria	1466.17	0	733.085	PhnZ	PhosphonateCatabolism
spe	NA	918	NA	1071.51	NA	PhnZ	PhosphonateCatabolism
los	1111	1024	1537.68	1378.68	1458.18	PhnZ	PhosphonateCatabolism
spe	NA	1201	NA	1679.37	NA	PhnZ	PhosphonateCatabolism
spe	NA	1202	NA	1682.45	NA	PhnZ	PhosphonateCatabolism
los	965	907	1248.66	1032.03	1140.34	PhnZ	PhosphonateCatabolism
spe	NA	1279	NA	1792.55	NA	PhnZ	PhosphonateCatabolism
hgt	1360	1279	1939.7	1792.55	1866.12	PhnZ	PhosphonateCatabolism
los	954	GCF.900172325.1.Bacteria.Proteobacteria	1215.16	0	607.58	PhnZ	PhosphonateCatabolism
spe	NA	883	NA	815.562	NA	PhnZ	PhosphonateCatabolism
hgt	906	883	1031.02	815.562	923.291	PhnZ	PhosphonateCatabolism
los	1292	889	1817.62	881.825	1349.72	PhnZ	PhosphonateCatabolism
los	877	GCA.002457765.1.Bacteria.Proteobacteria	706.861	0	353.43	PhnZ	PhosphonateCatabolism
hgt	877	GCA.002457765.1.Bacteria.Proteobacteria	706.861	0	353.43	PhnZ	PhosphonateCatabolism
spe	NA	1466	NA	2154.64	NA	PhnZ	PhosphonateCatabolism
spe	NA	1016	NA	1371.54	NA	PhnZ	PhosphonateCatabolism
hgt	1350	GCF.003967555.1.Bacteria.Chloroflexota	1912.02	0	956.008	PhnZ	PhosphonateCatabolism
dup	883	GCA.000209225.1.Eukaryota.Cnidaria	815.562	0	407.781	PhnZ	PhosphonateCatabolism
spe	NA	965	NA	1248.66	NA	PhnZ	PhosphonateCatabolism
hgt	890	Nostoc.sp.PCC7120	877.811	0	438.906	PhnZ	PhosphonateCatabolism
spe	NA	877	NA	706.861	NA	PhnZ	PhosphonateCatabolism
spe	NA	873	NA	570.552	NA	PhnZ	PhosphonateCatabolism
los	1146	1097	1587.51	1510.43	1548.97	PhnZ	PhosphonateCatabolism
spe	NA	1093	NA	1506.63	NA	PhnZ	PhosphonateCatabolism
hgt	1281	1093	1796.44	1506.63	1651.54	PhnZ	PhosphonateCatabolism
spe	NA	1410	NA	2039.37	NA	PhnZ	PhosphonateCatabolism
spe	NA	1322	NA	1871.67	NA	PhnZ	PhosphonateCatabolism
hgt	1112	GCA.001735895.1.Bacteria.Proteobacteria	1548.72	0	774.362	PhnZ	PhosphonateCatabolism
hgt	1132	GCA.002721815.1.Bacteria.Myxococcota	1570.54	0	785.27	PhnZ	PhosphonateCatabolism
hgt	1048	GCA.003167015.1.Bacteria.Bacteroidota	1413.09	0	706.543	PhnZ	PhosphonateCatabolism
hgt	1093	GCA.003508595.1.Bacteria.Planctomycetota	1506.63	0	753.315	PhnZ	PhosphonateCatabolism
spe	NA	958	NA	1227.1	NA	PhnZ	PhosphonateCatabolism
hgt	1038	958	1404.34	1227.1	1315.72	PhnZ	PhosphonateCatabolism
los	999	956	1337.99	1219.79	1278.89	PhnZ	PhosphonateCatabolism
spe	NA	1069	NA	1468.31	NA	PhnZ	PhosphonateCatabolism
spe	NA	1064	NA	1466.17	NA	PhnZ	PhosphonateCatabolism
spe	NA	1086	NA	1491.68	NA	PhnZ	PhosphonateCatabolism
hgt	929	GCA.015473125.1.Eukaryota.Viridiplantae	1138.49	0	569.245	PhnZ	PhosphonateCatabolism
spe	NA	947	NA	1183.19	NA	PhnZ	PhosphonateCatabolism
los	1322	GCF.000018105.1.Bacteria.Cyanobacteria	1871.67	0	935.835	PhnZ	PhosphonateCatabolism
los	1108	940	1534.63	1174.55	1354.59	PhnZ	PhosphonateCatabolism
spe	NA	941	NA	1175.56	NA	PhnZ	PhosphonateCatabolism
spe	NA	1432	NA	2080.61	NA	PhnZ	PhosphonateCatabolism
los	947	GCA.002404095.1.Bacteria.Planctomycetota	1183.19	0	591.597	PhnZ	PhosphonateCatabolism
spe	NA	1500	NA	2246.43	NA	PhnZ	PhosphonateCatabolism
spe	NA	999	NA	1337.99	NA	PhnZ	PhosphonateCatabolism
hgt	1197	GCA.002727195.1.Bacteria.Latescibacterota	1683.69	0	841.847	PhnZ	PhosphonateCatabolism
spe	NA	1111	NA	1537.68	NA	PhnZ	PhosphonateCatabolism
spe	NA	1030	NA	1395.97	NA	PhnZ	PhosphonateCatabolism
los	1086	983	1491.68	1283.94	1387.81	PhnZ	PhosphonateCatabolism
spe	NA	981	NA	1288.02	NA	PhnZ	PhosphonateCatabolism
los	941	GCA.002722565.1.Bacteria.Actinobacteriota	1175.56	0	587.782	PhnZ	PhosphonateCatabolism
hgt	941	GCA.002722565.1.Bacteria.Actinobacteriota	1175.56	0	587.782	PhnZ	PhosphonateCatabolism
spe	NA	1184	NA	1655.54	NA	PhnZ	PhosphonateCatabolism
spe	NA	1164	NA	1614.76	NA	PhnZ	PhosphonateCatabolism
spe	NA	1292	NA	1817.62	NA	PhnZ	PhosphonateCatabolism
los	1410	1364	2039.37	1958.95	1999.16	PhnZ	PhosphonateCatabolism
hgt	1496	GCA.002436065.1.Bacteria.Chloroflexota	2240.59	0	1120.3	PhnJ	PhosphonateCatabolism
spe	NA	896	NA	945.418	NA	PhnJ	PhosphonateCatabolism
hgt	1000	GCF.000264455.2.Bacteria.Proteobacteria	1342.71	0	671.355	PhnJ	PhosphonateCatabolism
spe	NA	1146	NA	1587.51	NA	PhnJ	PhosphonateCatabolism
hgt	1289	GCA.002429065.1.Bacteria.Verrucomicrobiota	1814.28	0	907.14	PhnJ	PhosphonateCatabolism
hgt	1179	GCA.002414805.1.Bacteria.Fibrobacterota	1648.05	0	824.023	PhnJ	PhosphonateCatabolism
los	1202	GCA.002722885.1.Bacteria.Proteobacteria	1682.45	0	841.225	PhnJ	PhosphonateCatabolism
los	1184	GCA.001698445.1.Bacteria.Cyanobacteria	1655.54	0	827.768	PhnJ	PhosphonateCatabolism
hgt	1432	GCF.003838225.1.Bacteria.Cyanobacteria	2080.61	0	1040.3	PhnJ	PhosphonateCatabolism
hgt	1028	GCA.000961655.1.Bacteria.Desulfobacterota	1384.92	0	692.46	PhnJ	PhosphonateCatabolism
spe	NA	933	NA	1154.76	NA	PhnJ	PhosphonateCatabolism
hgt	989	933	1308.6	1154.76	1231.68	PhnJ	PhosphonateCatabolism
los	1164	1000	1614.76	1342.71	1478.73	PhnJ	PhosphonateCatabolism
spe	NA	1229	NA	1728.66	NA	PhnJ	PhosphonateCatabolism
spe	NA	884	NA	825.976	NA	PhnJ	PhosphonateCatabolism
spe	NA	927	NA	1115.46	NA	PhnJ	PhosphonateCatabolism
los	918	GCA.002291925.1.Bacteria.Proteobacteria	1071.51	0	535.753	PhnJ	PhosphonateCatabolism
spe	NA	1038	NA	1404.34	NA	PhnJ	PhosphonateCatabolism
spe	NA	1108	NA	1534.63	NA	PhnJ	PhosphonateCatabolism
hgt	1024	GCF.001613805.1.Bacteria.Proteobacteria	1378.68	0	689.342	PhnJ	PhosphonateCatabolism
spe	NA	954	NA	1215.16	NA	PhnJ	PhosphonateCatabolism
los	1064	GCA.002340345.1.Bacteria.Proteobacteria	1466.17	0	733.085	PhnJ	PhosphonateCatabolism
hgt	1260	GCA.002428295.1.Bacteria.Caldisericota	1762.38	0	881.192	PhnJ	PhosphonateCatabolism
spe	NA	918	NA	1071.51	NA	PhnJ	PhosphonateCatabolism
los	1097	1025	1510.43	1386.4	1448.42	PhnJ	PhosphonateCatabolism
los	983	GCA.002898275.1.Bacteria.Proteobacteria	1283.94	0	641.97	PhnJ	PhosphonateCatabolism
spe	NA	1201	NA	1679.37	NA	PhnJ	PhosphonateCatabolism
spe	NA	1202	NA	1682.45	NA	PhnJ	PhosphonateCatabolism
hgt	926	GCA.002307275.1.Bacteria.Firmicutes.A	1119.07	0	559.537	PhnJ	PhosphonateCatabolism
hgt	1313	GCA.002347925.1.Bacteria.Chloroflexota	1858.39	0	929.195	PhnJ	PhosphonateCatabolism
spe	NA	908	NA	1029.85	NA	PhnJ	PhosphonateCatabolism
hgt	922	GCF.002257705.1.Bacteria.Firmicutes.C	1090.05	0	545.026	PhnJ	PhosphonateCatabolism
spe	NA	1279	NA	1792.55	NA	PhnJ	PhosphonateCatabolism
hgt	1360	1279	1939.7	1792.55	1866.12	PhnJ	PhosphonateCatabolism
hgt	1120	GCA.002840095.1.Bacteria.Proteobacteria	1563.07	0	781.533	PhnJ	PhosphonateCatabolism
hgt	997	GCF.000092905.1.Bacteria.Firmicutes	1327.38	0	663.69	PhnJ	PhosphonateCatabolism
spe	NA	976	NA	1268.17	NA	PhnJ	PhosphonateCatabolism
spe	NA	887	NA	873.257	NA	PhnJ	PhosphonateCatabolism
los	1292	889	1817.62	881.825	1349.72	PhnJ	PhosphonateCatabolism
hgt	1560	GCA.003167475.1.Bacteria.Goldbacteria	2428.1	0	1214.05	PhnJ	PhosphonateCatabolism
hgt	1101	GCF.000620305.1.Bacteria.Firmicutes.B	1522.13	0	761.065	PhnJ	PhosphonateCatabolism
spe	NA	1466	NA	2154.64	NA	PhnJ	PhosphonateCatabolism
spe	NA	1016	NA	1371.54	NA	PhnJ	PhosphonateCatabolism
hgt	1176	GCF.900142265.1.Bacteria.Firmicutes.A	1647.27	0	823.633	PhnJ	PhosphonateCatabolism
hgt	1473	GCF.900142995.1.Bacteria.Firmicutes.A	2176.58	0	1088.29	PhnJ	PhosphonateCatabolism
los	1016	965	1371.54	1248.66	1310.1	PhnJ	PhosphonateCatabolism
hgt	890	Nostoc.sp.PCC7120	877.811	0	438.906	PhnJ	PhosphonateCatabolism
los	884	877	825.976	706.861	766.419	PhnJ	PhosphonateCatabolism
spe	NA	1097	NA	1510.43	NA	PhnJ	PhosphonateCatabolism
spe	NA	1410	NA	2039.37	NA	PhnJ	PhosphonateCatabolism
spe	NA	1322	NA	1871.67	NA	PhnJ	PhosphonateCatabolism
hgt	1048	GCA.003167015.1.Bacteria.Bacteroidota	1413.09	0	706.543	PhnJ	PhosphonateCatabolism
spe	NA	958	NA	1227.1	NA	PhnJ	PhosphonateCatabolism
hgt	1246	GCA.002292925.1.Bacteria.Chloroflexota	1752.37	0	876.185	PhnJ	PhosphonateCatabolism
spe	NA	1069	NA	1468.31	NA	PhnJ	PhosphonateCatabolism
spe	NA	1064	NA	1466.17	NA	PhnJ	PhosphonateCatabolism
spe	NA	1086	NA	1491.68	NA	PhnJ	PhosphonateCatabolism
los	1322	GCF.000018105.1.Bacteria.Cyanobacteria	1871.67	0	935.835	PhnJ	PhosphonateCatabolism
los	1108	940	1534.63	1174.55	1354.59	PhnJ	PhosphonateCatabolism
hgt	1081	GCA.007244385.1.Bacteria.Desulfobacterota	1489.29	0	744.645	PhnJ	PhosphonateCatabolism
hgt	912	GCF.001618145.1.Bacteria.Firmicutes	1064.84	0	532.418	PhnJ	PhosphonateCatabolism
spe	NA	1432	NA	2080.61	NA	PhnJ	PhosphonateCatabolism
los	976	GCF.002251795.1.Bacteria.Proteobacteria	1268.17	0	634.085	PhnJ	PhosphonateCatabolism
los	887	GCF.000284615.1.Bacteria.Proteobacteria	873.257	0	436.628	PhnJ	PhosphonateCatabolism
hgt	877	GCA.003280605.1.Bacteria.Proteobacteria	706.861	0	353.43	PhnJ	PhosphonateCatabolism
hgt	1182	GCA.000961765.1.Bacteria.Firmicutes.B	1664.36	0	832.178	PhnJ	PhosphonateCatabolism
los	908	GCF.000315795.1.Bacteria.Proteobacteria	1029.85	0	514.925	PhnJ	PhosphonateCatabolism
hgt	908	GCF.000315795.1.Bacteria.Proteobacteria	1029.85	0	514.925	PhnJ	PhosphonateCatabolism
los	1201	1111	1679.37	1537.68	1608.53	PhnJ	PhosphonateCatabolism
spe	NA	983	NA	1283.94	NA	PhnJ	PhosphonateCatabolism
spe	NA	981	NA	1288.02	NA	PhnJ	PhosphonateCatabolism
hgt	1470	GCA.003023725.1.Bacteria.Firmicutes.E	2160.57	0	1080.29	PhnJ	PhosphonateCatabolism
spe	NA	1184	NA	1655.54	NA	PhnJ	PhosphonateCatabolism
spe	NA	1164	NA	1614.76	NA	PhnJ	PhosphonateCatabolism
spe	NA	1292	NA	1817.62	NA	PhnJ	PhosphonateCatabolism
hgt	1368	GCF.001611275.1.Bacteria.Desulfobacterota	1968.67	0	984.335	PhnJ	PhosphonateCatabolism
los	1410	1364	2039.37	1958.95	1999.16	PhnJ	PhosphonateCatabolism
hgt	1206	GCA.002347095.1.Bacteria.Desulfobacterota	1695.53	0	847.765	PhnM	PhosphonateCatabolism
dup	908	GCF.006980715.1.Bacteria.Proteobacteria	1029.85	0	514.925	PhnM	PhosphonateCatabolism
hgt	908	GCF.006980715.1.Bacteria.Proteobacteria	1029.85	0	514.925	PhnM	PhosphonateCatabolism
hgt	896	GCF.900102465.1.Bacteria.Proteobacteria	945.418	0	472.709	PhnM	PhosphonateCatabolism
hgt	896	GCF.900102465.1.Bacteria.Proteobacteria	945.418	0	472.709	PhnM	PhosphonateCatabolism
hgt	1496	GCA.002436065.1.Bacteria.Chloroflexota	2240.59	0	1120.3	PhnM	PhosphonateCatabolism
spe	NA	896	NA	945.418	NA	PhnM	PhosphonateCatabolism
hgt	1000	GCF.000264455.2.Bacteria.Proteobacteria	1342.71	0	671.355	PhnM	PhosphonateCatabolism
hgt	1134	GCA.002863065.1.Bacteria.Myxococcota	1577.6	0	788.798	PhnM	PhosphonateCatabolism
hgt	1074	GCA.002841945.1.Bacteria.Myxococcota	1480.85	0	740.425	PhnM	PhosphonateCatabolism
spe	NA	1146	NA	1587.51	NA	PhnM	PhosphonateCatabolism
hgt	1289	GCA.002429065.1.Bacteria.Verrucomicrobiota	1814.28	0	907.14	PhnM	PhosphonateCatabolism
los	1000	GCA.002721365.1.Bacteria.Proteobacteria	1342.71	0	671.355	PhnM	PhosphonateCatabolism
hgt	1000	GCA.002721365.1.Bacteria.Proteobacteria	1342.71	0	671.355	PhnM	PhosphonateCatabolism
hgt	1184	GCF.000316115.1.Bacteria.Cyanobacteria	1655.54	0	827.768	PhnM	PhosphonateCatabolism
los	1202	GCA.002722885.1.Bacteria.Proteobacteria	1682.45	0	841.225	PhnM	PhosphonateCatabolism
hgt	1432	GCF.003838225.1.Bacteria.Cyanobacteria	2080.61	0	1040.3	PhnM	PhosphonateCatabolism
los	927	GCA.002796975.1.Bacteria.Proteobacteria	1115.46	0	557.732	PhnM	PhosphonateCatabolism
hgt	927	GCA.002796975.1.Bacteria.Proteobacteria	1115.46	0	557.732	PhnM	PhosphonateCatabolism
hgt	1028	GCA.000961655.1.Bacteria.Desulfobacterota	1384.92	0	692.46	PhnM	PhosphonateCatabolism
hgt	927	GCF.003173035.1.Bacteria.Proteobacteria	1115.46	0	557.732	PhnM	PhosphonateCatabolism
hgt	943	GCA.003170275.1.Bacteria.Myxococcota	1177.19	0	588.594	PhnM	PhosphonateCatabolism
spe	NA	933	NA	1154.76	NA	PhnM	PhosphonateCatabolism
hgt	989	933	1308.6	1154.76	1231.68	PhnM	PhosphonateCatabolism
spe	NA	1000	NA	1342.71	NA	PhnM	PhosphonateCatabolism
spe	NA	1229	NA	1728.66	NA	PhnM	PhosphonateCatabolism
spe	NA	884	NA	825.976	NA	PhnM	PhosphonateCatabolism
spe	NA	927	NA	1115.46	NA	PhnM	PhosphonateCatabolism
los	918	GCA.002291925.1.Bacteria.Proteobacteria	1071.51	0	535.753	PhnM	PhosphonateCatabolism
hgt	1266	GCA.002352645.1.Bacteria.Actinobacteriota	1774.67	0	887.335	PhnM	PhosphonateCatabolism
spe	NA	1038	NA	1404.34	NA	PhnM	PhosphonateCatabolism
spe	NA	1108	NA	1534.63	NA	PhnM	PhosphonateCatabolism
hgt	924	GCF.000192575.1.Bacteria.Proteobacteria	1100.44	0	550.221	PhnM	PhosphonateCatabolism
los	1024	GCF.001613805.1.Bacteria.Proteobacteria	1378.68	0	689.342	PhnM	PhosphonateCatabolism
hgt	1024	GCF.001613805.1.Bacteria.Proteobacteria	1378.68	0	689.342	PhnM	PhosphonateCatabolism
hgt	1024	GCF.001613805.1.Bacteria.Proteobacteria	1378.68	0	689.342	PhnM	PhosphonateCatabolism
hgt	954	GCF.002798435.1.Bacteria.Proteobacteria	1215.16	0	607.58	PhnM	PhosphonateCatabolism
spe	NA	954	NA	1215.16	NA	PhnM	PhosphonateCatabolism
los	1064	GCA.002340345.1.Bacteria.Proteobacteria	1466.17	0	733.085	PhnM	PhosphonateCatabolism
hgt	1376	GCF.900079095.1.Bacteria.Tectomicrobia	1971.16	0	985.582	PhnM	PhosphonateCatabolism
hgt	1260	GCA.002428295.1.Bacteria.Caldisericota	1762.38	0	881.192	PhnM	PhosphonateCatabolism
spe	NA	918	NA	1071.51	NA	PhnM	PhosphonateCatabolism
los	1097	1025	1510.43	1386.4	1448.42	PhnM	PhosphonateCatabolism
hgt	1097	1025	1510.43	1386.4	1448.42	PhnM	PhosphonateCatabolism
spe	NA	1024	NA	1378.68	NA	PhnM	PhosphonateCatabolism
los	983	GCA.002898275.1.Bacteria.Proteobacteria	1283.94	0	641.97	PhnM	PhosphonateCatabolism
spe	NA	1201	NA	1679.37	NA	PhnM	PhosphonateCatabolism
spe	NA	1202	NA	1682.45	NA	PhnM	PhosphonateCatabolism
hgt	926	GCA.002307275.1.Bacteria.Firmicutes.A	1119.07	0	559.537	PhnM	PhosphonateCatabolism
hgt	1313	GCA.002347925.1.Bacteria.Chloroflexota	1858.39	0	929.195	PhnM	PhosphonateCatabolism
spe	NA	908	NA	1029.85	NA	PhnM	PhosphonateCatabolism
hgt	922	GCF.002257705.1.Bacteria.Firmicutes.C	1090.05	0	545.026	PhnM	PhosphonateCatabolism
spe	NA	1279	NA	1792.55	NA	PhnM	PhosphonateCatabolism
hgt	1120	GCA.002840095.1.Bacteria.Proteobacteria	1563.07	0	781.533	PhnM	PhosphonateCatabolism
hgt	1292	GCF.000473895.1.Bacteria.Cyanobacteria	1817.62	0	908.812	PhnM	PhosphonateCatabolism
hgt	1292	GCF.000473895.1.Bacteria.Cyanobacteria	1817.62	0	908.812	PhnM	PhosphonateCatabolism
dup	997	GCF.000092905.1.Bacteria.Firmicutes	1327.38	0	663.69	PhnM	PhosphonateCatabolism
hgt	997	GCF.000092905.1.Bacteria.Firmicutes	1327.38	0	663.69	PhnM	PhosphonateCatabolism
spe	NA	976	NA	1268.17	NA	PhnM	PhosphonateCatabolism
los	954	GCF.900172325.1.Bacteria.Proteobacteria	1215.16	0	607.58	PhnM	PhosphonateCatabolism
hgt	954	GCF.900172325.1.Bacteria.Proteobacteria	1215.16	0	607.58	PhnM	PhosphonateCatabolism
spe	NA	887	NA	873.257	NA	PhnM	PhosphonateCatabolism
hgt	1560	GCA.003167475.1.Bacteria.Goldbacteria	2428.1	0	1214.05	PhnM	PhosphonateCatabolism
hgt	1101	GCF.000620305.1.Bacteria.Firmicutes.B	1522.13	0	761.065	PhnM	PhosphonateCatabolism
spe	NA	1016	NA	1371.54	NA	PhnM	PhosphonateCatabolism
hgt	1176	GCF.900142265.1.Bacteria.Firmicutes.A	1647.27	0	823.633	PhnM	PhosphonateCatabolism
hgt	1473	GCF.900142995.1.Bacteria.Firmicutes.A	2176.58	0	1088.29	PhnM	PhosphonateCatabolism
los	1016	965	1371.54	1248.66	1310.1	PhnM	PhosphonateCatabolism
hgt	890	Nostoc.sp.PCC7120	877.811	0	438.906	PhnM	PhosphonateCatabolism
hgt	890	Nostoc.sp.PCC7120	877.811	0	438.906	PhnM	PhosphonateCatabolism
los	884	877	825.976	706.861	766.419	PhnM	PhosphonateCatabolism
spe	NA	877	NA	706.861	NA	PhnM	PhosphonateCatabolism
hgt	884	877	825.976	706.861	766.419	PhnM	PhosphonateCatabolism
spe	NA	1097	NA	1510.43	NA	PhnM	PhosphonateCatabolism
hgt	983	GCA.002238885.1.Bacteria.Proteobacteria	1283.94	0	641.97	PhnM	PhosphonateCatabolism
dup	1048	GCA.003167015.1.Bacteria.Bacteroidota	1413.09	0	706.543	PhnM	PhosphonateCatabolism
hgt	1048	GCA.003167015.1.Bacteria.Bacteroidota	1413.09	0	706.543	PhnM	PhosphonateCatabolism
spe	NA	958	NA	1227.1	NA	PhnM	PhosphonateCatabolism
hgt	1246	GCA.002292925.1.Bacteria.Chloroflexota	1752.37	0	876.185	PhnM	PhosphonateCatabolism
spe	NA	1069	NA	1468.31	NA	PhnM	PhosphonateCatabolism
spe	NA	1064	NA	1466.17	NA	PhnM	PhosphonateCatabolism
spe	NA	1086	NA	1491.68	NA	PhnM	PhosphonateCatabolism
los	1108	940	1534.63	1174.55	1354.59	PhnM	PhosphonateCatabolism
hgt	1081	GCA.007244385.1.Bacteria.Desulfobacterota	1489.29	0	744.645	PhnM	PhosphonateCatabolism
hgt	1081	GCA.007244385.1.Bacteria.Desulfobacterota	1489.29	0	744.645	PhnM	PhosphonateCatabolism
hgt	1081	GCA.007244385.1.Bacteria.Desulfobacterota	1489.29	0	744.645	PhnM	PhosphonateCatabolism
hgt	912	GCF.001618145.1.Bacteria.Firmicutes	1064.84	0	532.418	PhnM	PhosphonateCatabolism
los	976	GCF.002251795.1.Bacteria.Proteobacteria	1268.17	0	634.085	PhnM	PhosphonateCatabolism
los	887	GCF.000284615.1.Bacteria.Proteobacteria	873.257	0	436.628	PhnM	PhosphonateCatabolism
los	1111	999	1537.68	1337.99	1437.84	PhnM	PhosphonateCatabolism
hgt	1225	GCA.002167285.1.Bacteria.Planctomycetota	1718.42	0	859.21	PhnM	PhosphonateCatabolism
hgt	1182	GCA.000961765.1.Bacteria.Firmicutes.B	1664.36	0	832.178	PhnM	PhosphonateCatabolism
spe	NA	1111	NA	1537.68	NA	PhnM	PhosphonateCatabolism
spe	NA	983	NA	1283.94	NA	PhnM	PhosphonateCatabolism
spe	NA	981	NA	1288.02	NA	PhnM	PhosphonateCatabolism
hgt	1470	GCA.003023725.1.Bacteria.Firmicutes.E	2160.57	0	1080.29	PhnM	PhosphonateCatabolism
hgt	923	GCA.003140235.1.Bacteria.Acidobacteriota	1105.29	0	552.646	PhnM	PhosphonateCatabolism
spe	NA	1164	NA	1614.76	NA	PhnM	PhosphonateCatabolism
hgt	1368	GCF.001611275.1.Bacteria.Desulfobacterota	1968.67	0	984.335	PhnM	PhosphonateCatabolism
hgt	958	GCF.900167455.1.Bacteria.Proteobacteria	1227.1	0	613.548	PhnM	PhosphonateCatabolism
hgt	889	GCF.000017845.1.Bacteria.Cyanobacteria	881.825	0	440.913	PtxD	Phosphite
hgt	908	GCF.006980715.1.Bacteria.Proteobacteria	1029.85	0	514.925	PtxD	Phosphite
los	1237	GCA.002011835.1.Bacteria.Desulfobacterota	1746.56	0	873.28	PtxD	Phosphite
los	1390	GCF.002251945.1.Bacteria.Cyanobacteria	1997.32	0	998.66	PtxD	Phosphite
hgt	1390	GCF.002251945.1.Bacteria.Cyanobacteria	1997.32	0	998.66	PtxD	Phosphite
los	1259	GCA.001797675.1.Bacteria.Desulfobacterota	1769.31	0	884.653	PtxD	Phosphite
hgt	1259	GCA.001797675.1.Bacteria.Desulfobacterota	1769.31	0	884.653	PtxD	Phosphite
hgt	1012	GCA.003153275.1.Bacteria.Nitrospirota	1363.04	0	681.518	PtxD	Phosphite
hgt	1331	GCA.001896555.1.Bacteria.Desulfobacterota	1883.1	0	941.548	PtxD	Phosphite
hgt	903	GCA.002704825.1.Bacteria.Planctomycetota	994.083	0	497.042	PtxD	Phosphite
hgt	999	GCA.002717185.1.Bacteria.Proteobacteria	1337.99	0	668.997	PtxD	Phosphite
hgt	1289	GCA.002429065.1.Bacteria.Verrucomicrobiota	1814.28	0	907.14	PtxD	Phosphite
spe	NA	1386	NA	1999.47	NA	PtxD	Phosphite
hgt	1504	1386	2263.8	1999.47	2131.64	PtxD	Phosphite
hgt	886	GCF.001942305.1.Bacteria.Actinobacteriota	864.931	0	432.466	PtxD	Phosphite
hgt	1000	GCA.002721365.1.Bacteria.Proteobacteria	1342.71	0	671.355	PtxD	Phosphite
spe	NA	1390	NA	1997.32	NA	PtxD	Phosphite
hgt	1122	GCA.002348045.1.Bacteria.Chloroflexota	1560.03	0	780.015	PtxD	Phosphite
hgt	1273	GCA.003599345.1.Bacteria.Firmicutes.E	1778.17	0	889.085	PtxD	Phosphite
los	1206	1014	1695.53	1370.35	1532.94	PtxD	Phosphite
spe	NA	1237	NA	1746.56	NA	PtxD	Phosphite
hgt	960	GCF.001720165.1.Bacteria.Proteobacteria	1238.97	0	619.487	PtxD	Phosphite
hgt	933	GCF.003612015.1.Bacteria.Proteobacteria	1154.76	0	577.38	PtxD	Phosphite
spe	NA	932	NA	1138.42	NA	PtxD	Phosphite
hgt	970	932	1265.28	1138.42	1201.85	PtxD	Phosphite
hgt	1089	GCF.002252565.1.Bacteria.Firmicutes.A	1505.09	0	752.545	PtxD	Phosphite
spe	NA	923	NA	1105.29	NA	PtxD	Phosphite
hgt	1037	GCA.002338715.1.Bacteria.Planctomycetota	1403.32	0	701.66	PtxD	Phosphite
dup	892	GCF.900104455.1.Bacteria.Firmicutes.C	922.663	0	461.332	PtxD	Phosphite
hgt	892	GCF.900104455.1.Bacteria.Firmicutes.C	922.663	0	461.332	PtxD	Phosphite
hgt	1039	GCF.004348535.1.Bacteria.Actinobacteriota	1407.48	0	703.74	PtxD	Phosphite
spe	NA	1028	NA	1384.92	NA	PtxD	Phosphite
hgt	961	GCF.004522215.1.Bacteria.Firmicutes	1246.46	0	623.23	PtxD	Phosphite
spe	NA	1206	NA	1695.53	NA	PtxD	Phosphite
los	923	GCA.003152325.1.Bacteria.Acidobacteriota	1105.29	0	552.646	PtxD	Phosphite
hgt	1024	GCA.002723345.1.Bacteria.Proteobacteria	1378.68	0	689.342	PtxD	Phosphite
spe	NA	902	NA	986.499	NA	PtxD	Phosphite
hgt	907	902	1032.03	986.499	1009.26	PtxD	Phosphite
hgt	1120	GCA.002840095.1.Bacteria.Proteobacteria	1563.07	0	781.533	PtxD	Phosphite
spe	NA	974	NA	1284.94	NA	PtxD	Phosphite
hgt	1022	974	1391.24	1284.94	1338.09	PtxD	Phosphite
hgt	1086	GCA.006969625.1.Bacteria.Proteobacteria	1491.68	0	745.84	PtxD	Phosphite
spe	NA	887	NA	873.257	NA	PtxD	Phosphite
hgt	933	887	1154.76	873.257	1014.01	PtxD	Phosphite
spe	NA	885	NA	863.891	NA	PtxD	Phosphite
hgt	932	885	1138.42	863.891	1001.16	PtxD	Phosphite
los	1292	889	1817.62	881.825	1349.72	PtxD	Phosphite
hgt	1292	889	1817.62	881.825	1349.72	PtxD	Phosphite
spe	NA	1466	NA	2154.64	NA	PtxD	Phosphite
hgt	1165	GCA.002382525.1.Bacteria.Verrucomicrobiota	1623.24	0	811.62	PtxD	Phosphite
hgt	1350	GCF.003967555.1.Bacteria.Chloroflexota	1912.02	0	956.008	PtxD	Phosphite
spe	NA	890	NA	877.811	NA	PtxD	Phosphite
hgt	990	890	1292.96	877.811	1085.39	PtxD	Phosphite
los	1432	1410	2080.61	2039.37	2059.99	PtxD	Phosphite
spe	NA	1328	NA	1880.5	NA	PtxD	Phosphite
spe	NA	1257	NA	1765.88	NA	PtxD	Phosphite
spe	NA	1259	NA	1769.31	NA	PtxD	Phosphite
hgt	1056	GCF.000021985.1.Bacteria.Proteobacteria	1450.69	0	725.345	PtxD	Phosphite
spe	NA	950	NA	1206.01	NA	PtxD	Phosphite
los	1257	1087	1765.88	1499.36	1632.62	PtxD	Phosphite
spe	NA	1081	NA	1489.29	NA	PtxD	Phosphite
hgt	969	GCF.900099895.1.Bacteria.Firmicutes	1266.54	0	633.27	PtxD	Phosphite
hgt	912	GCF.001618145.1.Bacteria.Firmicutes	1064.84	0	532.418	PtxD	Phosphite
spe	NA	1432	NA	2080.61	NA	PtxD	Phosphite
spe	NA	1343	NA	1902.13	NA	PtxD	Phosphite
spe	NA	1500	NA	2246.43	NA	PtxD	Phosphite
hgt	918	GCF.003258945.1.Bacteria.Proteobacteria	1071.51	0	535.753	PtxD	Phosphite
hgt	918	GCF.003258945.1.Bacteria.Proteobacteria	1071.51	0	535.753	PtxD	Phosphite
los	1081	GCA.002899795.1.Bacteria.Desulfobacterota	1489.29	0	744.645	PtxD	Phosphite
hgt	1157	GCA.002405475.1.Bacteria.Proteobacteria	1609.44	0	804.722	PtxD	Phosphite
los	1028	GCA.001751085.1.Bacteria.Desulfobacterota	1384.92	0	692.46	PtxD	Phosphite
los	950	GCA.001767075.1.Bacteria.Acidobacteriota	1206.01	0	603.003	PtxD	Phosphite
spe	NA	1292	NA	1817.62	NA	PtxD	Phosphite
hgt	1466	1292	2154.64	1817.62	1986.13	PtxD	Phosphite
hgt	998	GCF.000374645.1.Bacteria.Proteobacteria	1337.46	0	668.732	PtxD	Phosphite
hgt	1368	GCF.001611275.1.Bacteria.Desulfobacterota	1968.67	0	984.335	PtxD	Phosphite
hgt	958	GCF.900167455.1.Bacteria.Proteobacteria	1227.1	0	613.548	PtxD	Phosphite
hgt	968	GCA.002293295.1.Bacteria.Firmicutes.A	1268.04	0	634.018	PNaS	Phosphate
hgt	1362	GCA.001045525.1.Bacteria.Fibrobacterota	1939.26	0	969.63	PNaS	Phosphate
hgt	1362	GCA.001045525.1.Bacteria.Fibrobacterota	1939.26	0	969.63	PNaS	Phosphate
hgt	1206	GCA.002347095.1.Bacteria.Desulfobacterota	1695.53	0	847.765	PNaS	Phosphate
los	1020	GCF.001742305.1.Bacteria.Firmicutes	1380.55	0	690.275	PNaS	Phosphate
hgt	1020	GCF.001742305.1.Bacteria.Firmicutes	1380.55	0	690.275	PNaS	Phosphate
los	1174	GCF.000266885.1.Bacteria.Spirochaetota	1638.66	0	819.332	PNaS	Phosphate
hgt	1174	GCF.000266885.1.Bacteria.Spirochaetota	1638.66	0	819.332	PNaS	Phosphate
hgt	1104	GCF.001653195.1.Bacteria.Firmicutes	1532.88	0	766.442	PNaS	Phosphate
hgt	1605	GCF.000177635.2.Bacteria.Chrysiogenota	2591.83	0	1295.91	PNaS	Phosphate
los	908	GCF.006980715.1.Bacteria.Proteobacteria	1029.85	0	514.925	PNaS	Phosphate
hgt	908	GCF.006980715.1.Bacteria.Proteobacteria	1029.85	0	514.925	PNaS	Phosphate
hgt	908	GCF.006980715.1.Bacteria.Proteobacteria	1029.85	0	514.925	PNaS	Phosphate
los	1348	GCA.002049985.1.Bacteria.Latescibacterota	1913.3	0	956.648	PNaS	Phosphate
hgt	1348	GCA.002049985.1.Bacteria.Latescibacterota	1913.3	0	956.648	PNaS	Phosphate
hgt	896	GCF.900102465.1.Bacteria.Proteobacteria	945.418	0	472.709	PNaS	Phosphate
hgt	1520	GCA.002780705.1.Bacteria.CG03	2325.93	0	1162.97	PNaS	Phosphate
hgt	1118	GCA.002327255.1.Bacteria.KSB1	1549.05	0	774.523	PNaS	Phosphate
spe	NA	1628	NA	2696.59	NA	PNaS	Phosphate
hgt	1685	1628	3073.69	2696.59	2885.14	PNaS	Phosphate
hgt	1234	GCA.003230795.1.Bacteria.Bdellovibrionota.C	1731.36	0	865.68	PNaS	Phosphate
hgt	1380	GCA.001412425.1.Bacteria.Cloacimonadota	1976.35	0	988.175	PNaS	Phosphate
spe	NA	1192	NA	1671.41	NA	PNaS	Phosphate
spe	NA	1197	NA	1683.69	NA	PNaS	Phosphate
spe	NA	1176	NA	1647.27	NA	PNaS	Phosphate
los	1453	1174	2123.16	1638.66	1880.91	PNaS	Phosphate
spe	NA	1174	NA	1638.66	NA	PNaS	Phosphate
hgt	1453	1174	2123.16	1638.66	1880.91	PNaS	Phosphate
hgt	1496	GCA.002436065.1.Bacteria.Chloroflexota	2240.59	0	1120.3	PNaS	Phosphate
spe	NA	1287	NA	1808.4	NA	PNaS	Phosphate
hgt	1398	1287	2015.83	1808.4	1912.12	PNaS	Phosphate
spe	NA	1286	NA	1810.69	NA	PNaS	Phosphate
spe	NA	1289	NA	1814.28	NA	PNaS	Phosphate
spe	NA	1578	NA	2499.64	NA	PNaS	Phosphate
spe	NA	1573	NA	2477.49	NA	PNaS	Phosphate
spe	NA	1575	NA	2486.95	NA	PNaS	Phosphate
hgt	1259	GCA.001797675.1.Bacteria.Desulfobacterota	1769.31	0	884.653	PNaS	Phosphate
hgt	1609	GCA.001443005.1.Bacteria.Synergistota	2584.32	0	1292.16	PNaS	Phosphate
spe	NA	1370	NA	1965.58	NA	PNaS	Phosphate
hgt	1460	1370	2130.97	1965.58	2048.27	PNaS	Phosphate
los	1509	1372	2281.01	1962.46	2121.73	PNaS	Phosphate
spe	NA	1377	NA	1974.4	NA	PNaS	Phosphate
spe	NA	1378	NA	1980.89	NA	PNaS	Phosphate
hgt	1517	1378	2317.13	1980.89	2149.01	PNaS	Phosphate
hgt	939	GCA.002389045.1.Bacteria.Proteobacteria	1179.98	0	589.99	PNaS	Phosphate
hgt	1165	GCA.002323895.1.Bacteria.Verrucomicrobiota	1623.24	0	811.62	PNaS	Phosphate
hgt	1655	GCA.003503675.1.Bacteria.Cyanobacteria	2867.14	0	1433.57	PNaS	Phosphate
los	912	895	1064.84	944.673	1004.75	PNaS	Phosphate
hgt	1484	GCA.003245715.1.Bacteria.Planctomycetota	2201.88	0	1100.94	PNaS	Phosphate
hgt	1000	GCF.000264455.2.Bacteria.Proteobacteria	1342.71	0	671.355	PNaS	Phosphate
hgt	1000	GCF.000264455.2.Bacteria.Proteobacteria	1342.71	0	671.355	PNaS	Phosphate
dup	1076	GCF.002607855.1.Bacteria.Firmicutes.B	1489.29	0	744.643	PNaS	Phosphate
hgt	1076	GCF.002607855.1.Bacteria.Firmicutes.B	1489.29	0	744.643	PNaS	Phosphate
hgt	1317	GCA.002366635.1.Bacteria.WOR.3	1857.32	0	928.66	PNaS	Phosphate
los	1355	GCA.003501375.1.Bacteria.Sumerlaeota	1925.84	0	962.92	PNaS	Phosphate
hgt	1355	GCA.003501375.1.Bacteria.Sumerlaeota	1925.84	0	962.92	PNaS	Phosphate
hgt	1074	GCA.002841945.1.Bacteria.Myxococcota	1480.85	0	740.425	PNaS	Phosphate
dup	1584	GCF.002795805.1.Bacteria.Proteobacteria	2518.42	0	1259.21	PNaS	Phosphate
hgt	1584	GCF.002795805.1.Bacteria.Proteobacteria	2518.42	0	1259.21	PNaS	Phosphate
hgt	996	GCA.002297185.1.Bacteria.Firmicutes.A	1329.73	0	664.867	PNaS	Phosphate
spe	NA	1614	NA	2616.05	NA	PNaS	Phosphate
los	1068	GCF.002207765.1.Bacteria.Firmicutes.B	1479.61	0	739.805	PNaS	Phosphate
spe	NA	1140	NA	1584.32	NA	PNaS	Phosphate
spe	NA	1543	NA	2394.99	NA	PNaS	Phosphate
hgt	1528	GCA.002435745.1.Bacteria.UBP15	2323.38	0	1161.69	PNaS	Phosphate
hgt	1528	GCA.002435745.1.Bacteria.UBP15	2323.38	0	1161.69	PNaS	Phosphate
hgt	1655	GCA.002783405.1.Bacteria.Cyanobacteria	2867.14	0	1433.57	PNaS	Phosphate
los	1289	GCA.002429065.1.Bacteria.Verrucomicrobiota	1814.28	0	907.14	PNaS	Phosphate
hgt	1289	GCA.002429065.1.Bacteria.Verrucomicrobiota	1814.28	0	907.14	PNaS	Phosphate
los	1478	GCA.002399235.1.Bacteria.Firmicutes.G	2182.46	0	1091.23	PNaS	Phosphate
hgt	1478	GCA.002399235.1.Bacteria.Firmicutes.G	2182.46	0	1091.23	PNaS	Phosphate
hgt	1349	GCF.000024605.1.Bacteria.Firmicutes.B	1918.11	0	959.055	PNaS	Phosphate
hgt	1055	GCF.900107485.1.Bacteria.Firmicutes.A	1454.05	0	727.025	PNaS	Phosphate
hgt	1055	GCF.900107485.1.Bacteria.Firmicutes.A	1454.05	0	727.025	PNaS	Phosphate
hgt	1052	GCA.000830255.1.Bacteria.Campylobacterota	1438.4	0	719.2	PNaS	Phosphate
dup	869	GCF.000702165.1.Bacteria.Firmicutes	451.88	0	225.94	PNaS	Phosphate
hgt	869	GCF.000702165.1.Bacteria.Firmicutes	451.88	0	225.94	PNaS	Phosphate
hgt	869	GCF.000702165.1.Bacteria.Firmicutes	451.88	0	225.94	PNaS	Phosphate
dup	1029	GCA.002724735.1.Bacteria.Marinisomatota	1392.82	0	696.41	PNaS	Phosphate
hgt	1029	GCA.002724735.1.Bacteria.Marinisomatota	1392.82	0	696.41	PNaS	Phosphate
hgt	1609	GCF.000233775.1.Bacteria.Synergistota	2584.32	0	1292.16	PNaS	Phosphate
spe	NA	1606	NA	2593.55	NA	PNaS	Phosphate
los	1101	GCA.002418765.1.Bacteria.Firmicutes.B	1522.13	0	761.065	PNaS	Phosphate
los	1101	GCA.002418765.1.Bacteria.Firmicutes.B	1522.13	0	761.065	PNaS	Phosphate
los	1101	GCA.002418765.1.Bacteria.Firmicutes.B	1522.13	0	761.065	PNaS	Phosphate
hgt	1101	GCA.002418765.1.Bacteria.Firmicutes.B	1522.13	0	761.065	PNaS	Phosphate
hgt	1261	GCA.003242195.1.Bacteria.Firmicutes.E	1761.44	0	880.72	PNaS	Phosphate
los	1475	1153	2172.51	1596.03	1884.27	PNaS	Phosphate
spe	NA	1557	NA	2448.17	NA	PNaS	Phosphate
spe	NA	1559	NA	2425.09	NA	PNaS	Phosphate
hgt	1144	GCA.002432655.1.Bacteria.Proteobacteria	1593.02	0	796.508	PNaS	Phosphate
spe	NA	1393	NA	2012.64	NA	PNaS	Phosphate
spe	NA	1393	NA	2012.64	NA	PNaS	Phosphate
los	1557	1392	2448.17	2016.48	2232.32	PNaS	Phosphate
spe	NA	1392	NA	2016.48	NA	PNaS	Phosphate
hgt	1557	1392	2448.17	2016.48	2232.32	PNaS	Phosphate
spe	NA	1321	NA	1865.65	NA	PNaS	Phosphate
hgt	871	GCA.000431235.1.Bacteria.Firmicutes	490.523	0	245.262	PNaS	Phosphate
hgt	1184	GCF.000316115.1.Bacteria.Cyanobacteria	1655.54	0	827.768	PNaS	Phosphate
los	1274	GCA.002059205.1.Bacteria.Latescibacterota	1783.71	0	891.857	PNaS	Phosphate
hgt	1274	GCA.002059205.1.Bacteria.Latescibacterota	1783.71	0	891.857	PNaS	Phosphate
los	1184	GCA.001698445.1.Bacteria.Cyanobacteria	1655.54	0	827.768	PNaS	Phosphate
hgt	1298	GCA.001302825.1.Bacteria.Planctomycetota	1819.66	0	909.83	PNaS	Phosphate
hgt	1432	GCF.003838225.1.Bacteria.Cyanobacteria	2080.61	0	1040.3	PNaS	Phosphate
los	1103	GCA.001804885.1.Bacteria.Verrucomicrobiota	1523.77	0	761.885	PNaS	Phosphate
los	942	GCA.002352935.1.Bacteria.Firmicutes.B	1181.51	0	590.756	PNaS	Phosphate
hgt	942	GCA.002352935.1.Bacteria.Firmicutes.B	1181.51	0	590.756	PNaS	Phosphate
hgt	1289	GCA.003246265.1.Bacteria.Verrucomicrobiota	1814.28	0	907.14	PNaS	Phosphate
spe	NA	1523	NA	2327.67	NA	PNaS	Phosphate
spe	NA	1493	NA	2241.39	NA	PNaS	Phosphate
hgt	1507	1493	2279.15	2241.39	2260.27	PNaS	Phosphate
spe	NA	1495	NA	2236.86	NA	PNaS	Phosphate
spe	NA	1708	NA	3243.66	NA	PNaS	Phosphate
hgt	1722	1708	3549.04	3243.66	3396.35	PNaS	Phosphate
spe	NA	1121	NA	1558.37	NA	PNaS	Phosphate
spe	NA	1121	NA	1558.37	NA	PNaS	Phosphate
spe	NA	1122	NA	1560.03	NA	PNaS	Phosphate
hgt	1414	1122	2041.27	1560.03	1800.65	PNaS	Phosphate
spe	NA	1126	NA	1566.59	NA	PNaS	Phosphate
spe	NA	1126	NA	1566.59	NA	PNaS	Phosphate
hgt	927	GCA.002796975.1.Bacteria.Proteobacteria	1115.46	0	557.732	PNaS	Phosphate
los	1461	GCA.003242895.1.Bacteria.Margulisbacteria	2128.22	0	1064.11	PNaS	Phosphate
hgt	1061	GCA.003449495.1.Bacteria.Firmicutes.E	1459	0	729.5	PNaS	Phosphate
spe	NA	1010	NA	1373.43	NA	PNaS	Phosphate
spe	NA	1236	NA	1736.98	NA	PNaS	Phosphate
hgt	960	GCF.001720165.1.Bacteria.Proteobacteria	1238.97	0	619.487	PNaS	Phosphate
hgt	960	GCF.001720165.1.Bacteria.Proteobacteria	1238.97	0	619.487	PNaS	Phosphate
los	1647	GCA.001784175.1.Bacteria.Lindowbacteria	2803.71	0	1401.86	PNaS	Phosphate
hgt	998	GCF.900112605.1.Bacteria.Proteobacteria	1337.46	0	668.732	PNaS	Phosphate
los	1260	GCA.002877955.1.Bacteria.Caldisericota	1762.38	0	881.192	PNaS	Phosphate
hgt	871	GCA.003245625.1.Bacteria.Firmicutes	490.523	0	245.262	PNaS	Phosphate
hgt	1391	GCA.001797415.1.Bacteria.Desulfobacterota	2005.94	0	1002.97	PNaS	Phosphate
los	1425	GCA.000406005.1.Bacteria.Poribacteria	2054.16	0	1027.08	PNaS	Phosphate
hgt	1137	GCA.002399285.1.Bacteria.Firmicutes.A	1582.35	0	791.173	PNaS	Phosphate
hgt	933	GCF.003612015.1.Bacteria.Proteobacteria	1154.76	0	577.38	PNaS	Phosphate
hgt	1625	GCA.002440765.1.Bacteria.UBA6266	2673.61	0	1336.8	PNaS	Phosphate
hgt	887	GCF.003052605.1.Bacteria.Proteobacteria	873.257	0	436.628	PNaS	Phosphate
los	1301	GCA.002716725.1.Bacteria.Margulisbacteria	1832.07	0	916.035	PNaS	Phosphate
hgt	1478	GCA.002408345.1.Bacteria.Firmicutes.G	2182.46	0	1091.23	PNaS	Phosphate
hgt	1192	GCA.002748355.1.Bacteria.Planctomycetota	1671.41	0	835.705	PNaS	Phosphate
hgt	1367	GCA.003247575.1.Bacteria.Myxococcota.A	1962.63	0	981.315	PNaS	Phosphate
hgt	1367	GCA.003247575.1.Bacteria.Myxococcota.A	1962.63	0	981.315	PNaS	Phosphate
spe	NA	1482	NA	2206.93	NA	PNaS	Phosphate
spe	NA	1717	NA	3456.59	NA	PNaS	Phosphate
hgt	1469	GCA.002789615.1.Bacteria.Acidobacteriota	2161.39	0	1080.69	PNaS	Phosphate
spe	NA	1139	NA	1582.81	NA	PNaS	Phosphate
spe	NA	1131	NA	1569.07	NA	PNaS	Phosphate
hgt	1310	1131	1845.34	1569.07	1707.2	PNaS	Phosphate
los	1286	1137	1810.69	1582.35	1696.52	PNaS	Phosphate
hgt	1173	GCF.002215035.1.Bacteria.Cyanobacteria	1633.47	0	816.737	PNaS	Phosphate
spe	NA	1006	NA	1359.65	NA	PNaS	Phosphate
hgt	952	GCA.002868855.1.Bacteria.Proteobacteria	1215.78	0	607.89	PNaS	Phosphate
hgt	1089	GCF.002252565.1.Bacteria.Firmicutes.A	1505.09	0	752.545	PNaS	Phosphate
hgt	869	GCA.900320745.1.Bacteria.Firmicutes	451.88	0	225.94	PNaS	Phosphate
dup	1252	GCF.900176005.1.Bacteria.Firmicutes.B	1757.76	0	878.88	PNaS	Phosphate
dup	1252	GCF.900176005.1.Bacteria.Firmicutes.B	1757.76	0	878.88	PNaS	Phosphate
hgt	1252	GCF.900176005.1.Bacteria.Firmicutes.B	1757.76	0	878.88	PNaS	Phosphate
los	1140	GCA.001914955.1.Bacteria.Nitrospirota	1584.32	0	792.16	PNaS	Phosphate
hgt	1140	GCA.001914955.1.Bacteria.Nitrospirota	1584.32	0	792.16	PNaS	Phosphate
hgt	1437	GCA.002366725.1.Bacteria.WOR.3	2081.45	0	1040.72	PNaS	Phosphate
hgt	1400	GCA.001797815.1.Bacteria.RBG.13.61.14	2014.8	0	1007.4	PNaS	Phosphate
los	1533	GCA.002414865.1.Bacteria.Fermentibacterota	2340.8	0	1170.4	PNaS	Phosphate
spe	NA	922	NA	1090.05	NA	PNaS	Phosphate
hgt	994	922	1310.93	1090.05	1200.49	PNaS	Phosphate
spe	NA	926	NA	1119.07	NA	PNaS	Phosphate
los	1437	GCA.002256535.1.Bacteria.WOR.3	2081.45	0	1040.72	PNaS	Phosphate
hgt	1437	GCA.002256535.1.Bacteria.WOR.3	2081.45	0	1040.72	PNaS	Phosphate
hgt	1261	GCA.002385465.1.Bacteria.Firmicutes.E	1761.44	0	880.72	PNaS	Phosphate
los	918	GCA.002291925.1.Bacteria.Proteobacteria	1071.51	0	535.753	PNaS	Phosphate
hgt	893	GCA.003137095.1.Bacteria.Proteobacteria	935.164	0	467.582	PNaS	Phosphate
hgt	1515	GCA.001775255.1.Bacteria.Desulfobacterota.D	2294.32	0	1147.16	PNaS	Phosphate
hgt	1333	GCF.900100785.1.Bacteria.Firmicutes.B	1887.42	0	943.71	PNaS	Phosphate
spe	NA	1583	NA	2510.83	NA	PNaS	Phosphate
spe	NA	1583	NA	2510.83	NA	PNaS	Phosphate
hgt	1617	1583	2636.74	2510.83	2573.78	PNaS	Phosphate
spe	NA	1584	NA	2518.42	NA	PNaS	Phosphate
hgt	1635	1584	2728.78	2518.42	2623.6	PNaS	Phosphate
spe	NA	1038	NA	1404.34	NA	PNaS	Phosphate
hgt	1097	1038	1510.43	1404.34	1457.38	PNaS	Phosphate
hgt	1115	GCA.003477185.1.Bacteria.Verrucomicrobiota	1541.92	0	770.962	PNaS	Phosphate
los	1334	1104	1891.44	1532.88	1712.16	PNaS	Phosphate
spe	NA	1103	NA	1523.77	NA	PNaS	Phosphate
spe	NA	1101	NA	1522.13	NA	PNaS	Phosphate
spe	NA	1101	NA	1522.13	NA	PNaS	Phosphate
spe	NA	1101	NA	1522.13	NA	PNaS	Phosphate
hgt	1024	GCF.001613805.1.Bacteria.Proteobacteria	1378.68	0	689.342	PNaS	Phosphate
los	1043	GCA.003158755.1.Bacteria.Elusimicrobiota	1416.94	0	708.47	PNaS	Phosphate
hgt	1486	GCF.000160475.1.Bacteria.Fusobacteriota	2197.91	0	1098.96	PNaS	Phosphate
los	1566	GCF.900112165.1.Bacteria.Spirochaetota	2464.19	0	1232.1	PNaS	Phosphate
los	1638	GCA.002746185.1.Bacteria.Hydrogenedentota	2744.13	0	1372.07	PNaS	Phosphate
hgt	1638	GCA.002746185.1.Bacteria.Hydrogenedentota	2744.13	0	1372.07	PNaS	Phosphate
los	1435	GCA.003497555.1.Bacteria.Spirochaetota	2080.07	0	1040.04	PNaS	Phosphate
hgt	1435	GCA.003497555.1.Bacteria.Spirochaetota	2080.07	0	1040.04	PNaS	Phosphate
dup	1506	GCA.002345475.1.Bacteria.Firmicutes.H	2267.36	0	1133.68	PNaS	Phosphate
hgt	1506	GCA.002345475.1.Bacteria.Firmicutes.H	2267.36	0	1133.68	PNaS	Phosphate
hgt	1011	GCF.000170755.1.Bacteria.Verrucomicrobiota	1366.15	0	683.077	PNaS	Phosphate
hgt	1011	GCF.000170755.1.Bacteria.Verrucomicrobiota	1366.15	0	683.077	PNaS	Phosphate
spe	NA	918	NA	1071.51	NA	PNaS	Phosphate
los	944	912	1182.8	1064.84	1123.82	PNaS	Phosphate
spe	NA	912	NA	1064.84	NA	PNaS	Phosphate
hgt	1400	GCA.002328485.1.Bacteria.Desulfobacterota.G	2014.8	0	1007.4	PNaS	Phosphate
spe	NA	1594	NA	2556.69	NA	PNaS	Phosphate
spe	NA	1594	NA	2556.69	NA	PNaS	Phosphate
spe	NA	1596	NA	2556.01	NA	PNaS	Phosphate
hgt	1524	GCA.002085025.1.Bacteria.Omnitrophota	2338.78	0	1169.39	PNaS	Phosphate
spe	NA	1590	NA	2546.81	NA	PNaS	Phosphate
spe	NA	1598	NA	2563.7	NA	PNaS	Phosphate
hgt	1635	1598	2728.78	2563.7	2646.24	PNaS	Phosphate
spe	NA	1020	NA	1380.55	NA	PNaS	Phosphate
spe	NA	1020	NA	1380.55	NA	PNaS	Phosphate
spe	NA	1029	NA	1392.82	NA	PNaS	Phosphate
dup	985	GCA.002839495.1.Bacteria.Planctomycetota	1295.54	0	647.768	PNaS	Phosphate
hgt	985	GCA.002839495.1.Bacteria.Planctomycetota	1295.54	0	647.768	PNaS	Phosphate
hgt	985	GCA.002839495.1.Bacteria.Planctomycetota	1295.54	0	647.768	PNaS	Phosphate
hgt	961	GCF.004522215.1.Bacteria.Firmicutes	1246.46	0	623.23	PNaS	Phosphate
hgt	983	GCA.002898275.1.Bacteria.Proteobacteria	1283.94	0	641.97	PNaS	Phosphate
spe	NA	1205	NA	1687.08	NA	PNaS	Phosphate
hgt	1087	GCA.001577715.1.Bacteria.Desulfobacterota	1499.36	0	749.678	PNaS	Phosphate
spe	NA	1447	NA	2095.45	NA	PNaS	Phosphate
hgt	1542	1447	2367.43	2095.45	2231.44	PNaS	Phosphate
spe	NA	1119	NA	1553.66	NA	PNaS	Phosphate
hgt	1453	GCA.002418835.1.Bacteria.Spirochaetota	2123.16	0	1061.58	PNaS	Phosphate
hgt	1453	GCA.002418835.1.Bacteria.Spirochaetota	2123.16	0	1061.58	PNaS	Phosphate
los	1559	GCA.001871795.1.Bacteria.Actinobacteriota	2425.09	0	1212.55	PNaS	Phosphate
los	1272	1102	1790.12	1529.52	1659.82	PNaS	Phosphate
los	926	GCA.002307275.1.Bacteria.Firmicutes.A	1119.07	0	559.537	PNaS	Phosphate
spe	NA	1453	NA	2123.16	NA	PNaS	Phosphate
spe	NA	1453	NA	2123.16	NA	PNaS	Phosphate
hgt	1575	1453	2486.95	2123.16	2305.05	PNaS	Phosphate
hgt	1396	GCA.001799195.1.Bacteria.Bdellovibrionota	2012.25	0	1006.12	PNaS	Phosphate
spe	NA	908	NA	1029.85	NA	PNaS	Phosphate
hgt	1568	GCF.900177345.1.Bacteria.Proteobacteria	2470.89	0	1235.44	PNaS	Phosphate
los	892	GCF.000430605.1.Bacteria.Firmicutes.C	922.663	0	461.332	PNaS	Phosphate
hgt	922	GCF.002257705.1.Bacteria.Firmicutes.C	1090.05	0	545.026	PNaS	Phosphate
hgt	1135	GCA.002321895.1.Bacteria.Bdellovibrionota	1573.38	0	786.69	PNaS	Phosphate
hgt	1135	GCA.002321895.1.Bacteria.Bdellovibrionota	1573.38	0	786.69	PNaS	Phosphate
los	1176	1055	1647.27	1454.05	1550.66	PNaS	Phosphate
spe	NA	1697	NA	3155.64	NA	PNaS	Phosphate
spe	NA	1691	NA	3121.05	NA	PNaS	Phosphate
hgt	1714	1691	3383.28	3121.05	3252.16	PNaS	Phosphate
spe	NA	1278	NA	1796.34	NA	PNaS	Phosphate
hgt	1413	1278	2035.64	1796.34	1915.99	PNaS	Phosphate
spe	NA	1272	NA	1790.12	NA	PNaS	Phosphate
los	1424	1273	2052.91	1778.17	1915.54	PNaS	Phosphate
spe	NA	1274	NA	1783.71	NA	PNaS	Phosphate
spe	NA	1492	NA	2235.5	NA	PNaS	Phosphate
spe	NA	1492	NA	2235.5	NA	PNaS	Phosphate
spe	NA	1473	NA	2176.58	NA	PNaS	Phosphate
spe	NA	1473	NA	2176.58	NA	PNaS	Phosphate
los	1523	1470	2327.67	2160.57	2244.12	PNaS	Phosphate
spe	NA	1475	NA	2172.51	NA	PNaS	Phosphate
spe	NA	1478	NA	2182.46	NA	PNaS	Phosphate
hgt	1120	GCA.002840095.1.Bacteria.Proteobacteria	1563.07	0	781.533	PNaS	Phosphate
spe	NA	1301	NA	1832.07	NA	PNaS	Phosphate
dup	1103	GCA.002369235.1.Bacteria.Verrucomicrobiota	1523.77	0	761.885	PNaS	Phosphate
dup	973	GCA.900066305.1.Bacteria.Firmicutes.A	1274.23	0	637.117	PNaS	Phosphate
hgt	973	GCA.900066305.1.Bacteria.Firmicutes.A	1274.23	0	637.117	PNaS	Phosphate
dup	981	GCF.002148795.1.Bacteria.Proteobacteria	1288.02	0	644.008	PNaS	Phosphate
hgt	981	GCF.002148795.1.Bacteria.Proteobacteria	1288.02	0	644.008	PNaS	Phosphate
hgt	981	GCF.002148795.1.Bacteria.Proteobacteria	1288.02	0	644.008	PNaS	Phosphate
hgt	1367	GCA.002731275.1.Bacteria.Myxococcota	1962.63	0	981.315	PNaS	Phosphate
hgt	1102	GCA.003527145.1.Bacteria.Firmicutes.A	1529.52	0	764.758	PNaS	Phosphate
hgt	1102	GCA.003527145.1.Bacteria.Firmicutes.A	1529.52	0	764.758	PNaS	Phosphate
hgt	992	GCA.001447805.1.Bacteria.Proteobacteria	1315.1	0	657.55	PNaS	Phosphate
hgt	1137	GCF.900129115.1.Bacteria.Firmicutes.A	1582.35	0	791.173	PNaS	Phosphate
hgt	888	GCA.002292285.1.Bacteria.Proteobacteria	872.755	0	436.377	PNaS	Phosphate
los	1119	GCA.003070825.1.Bacteria.Firmicutes.F	1553.66	0	776.832	PNaS	Phosphate
hgt	1119	GCA.003070825.1.Bacteria.Firmicutes.F	1553.66	0	776.832	PNaS	Phosphate
spe	NA	976	NA	1268.17	NA	PNaS	Phosphate
hgt	1216	GCA.002352565.1.Bacteria.Proteobacteria	1703.18	0	851.592	PNaS	Phosphate
hgt	954	GCF.900172325.1.Bacteria.Proteobacteria	1215.16	0	607.58	PNaS	Phosphate
hgt	1074	GCA.002789955.1.Bacteria.Myxococcota	1480.85	0	740.425	PNaS	Phosphate
dup	1638	GCA.001567115.1.Bacteria.OLB16	2744.13	0	1372.07	PNaS	Phosphate
hgt	1638	GCA.001567115.1.Bacteria.OLB16	2744.13	0	1372.07	PNaS	Phosphate
hgt	904	GCF.002224645.1.Bacteria.Firmicutes.B	994.841	0	497.42	PNaS	Phosphate
los	1409	GCA.002790835.1.Bacteria.Krumholzibacteriota	2028.76	0	1014.38	PNaS	Phosphate
hgt	1409	GCA.002790835.1.Bacteria.Krumholzibacteriota	2028.76	0	1014.38	PNaS	Phosphate
hgt	1032	GCF.002020875.1.Bacteria.Proteobacteria	1398.78	0	699.388	PNaS	Phosphate
hgt	1032	GCF.002020875.1.Bacteria.Proteobacteria	1398.78	0	699.388	PNaS	Phosphate
spe	NA	1043	NA	1416.94	NA	PNaS	Phosphate
spe	NA	1683	NA	3066.18	NA	PNaS	Phosphate
spe	NA	1682	NA	3037.66	NA	PNaS	Phosphate
spe	NA	1687	NA	3093.34	NA	PNaS	Phosphate
hgt	1717	1687	3456.59	3093.34	3274.96	PNaS	Phosphate
los	1333	1263	1887.42	1776.34	1831.88	PNaS	Phosphate
spe	NA	1262	NA	1778.16	NA	PNaS	Phosphate
spe	NA	1260	NA	1762.38	NA	PNaS	Phosphate
dup	1556	GCA.900313115.1.Bacteria.Cyanobacteria	2421.45	0	1210.73	PNaS	Phosphate
hgt	1556	GCA.900313115.1.Bacteria.Cyanobacteria	2421.45	0	1210.73	PNaS	Phosphate
spe	NA	1468	NA	2154.74	NA	PNaS	Phosphate
spe	NA	1468	NA	2154.74	NA	PNaS	Phosphate
los	1527	1465	2336.69	2143.98	2240.34	PNaS	Phosphate
spe	NA	1467	NA	2162.05	NA	PNaS	Phosphate
spe	NA	1461	NA	2128.22	NA	PNaS	Phosphate
spe	NA	1312	NA	1864.09	NA	PNaS	Phosphate
dup	1135	GCA.002715375.1.Bacteria.Bdellovibrionota	1573.38	0	786.69	PNaS	Phosphate
hgt	1135	GCA.002715375.1.Bacteria.Bdellovibrionota	1573.38	0	786.69	PNaS	Phosphate
los	1197	GCA.002693325.1.Bacteria.Latescibacterota	1683.69	0	841.847	PNaS	Phosphate
hgt	1243	GCA.002699025.1.Bacteria.Myxococcota	1753.18	0	876.59	PNaS	Phosphate
los	995	GCA.002406055.1.Bacteria.Spirochaetota	1331.01	0	665.503	PNaS	Phosphate
hgt	1165	GCA.002382525.1.Bacteria.Verrucomicrobiota	1623.24	0	811.62	PNaS	Phosphate
hgt	1165	GCA.002382525.1.Bacteria.Verrucomicrobiota	1623.24	0	811.62	PNaS	Phosphate
los	1429	GCA.002423965.1.Bacteria.Firmicutes.D	2067.36	0	1033.68	PNaS	Phosphate
hgt	1582	GCA.002441125.1.Bacteria.WOR.3	2503.53	0	1251.76	PNaS	Phosphate
hgt	1582	GCA.002441125.1.Bacteria.WOR.3	2503.53	0	1251.76	PNaS	Phosphate
los	1020	GCF.000942395.1.Bacteria.Firmicutes	1380.55	0	690.275	PNaS	Phosphate
dup	883	GCA.000209225.1.Eukaryota.Cnidaria	815.562	0	407.781	PNaS	Phosphate
dup	883	GCA.000209225.1.Eukaryota.Cnidaria	815.562	0	407.781	PNaS	Phosphate
hgt	883	GCA.000209225.1.Eukaryota.Cnidaria	815.562	0	407.781	PNaS	Phosphate
hgt	920	GCA.001774245.1.Archaea.Thermoproteota	1076.31	0	538.155	PNaS	Phosphate
los	1473	GCF.900142995.1.Bacteria.Firmicutes.A	2176.58	0	1088.29	PNaS	Phosphate
los	1075	961	1484.04	1246.46	1365.25	PNaS	Phosphate
spe	NA	961	NA	1246.46	NA	PNaS	Phosphate
spe	NA	961	NA	1246.46	NA	PNaS	Phosphate
los	1089	968	1505.09	1268.04	1386.56	PNaS	Phosphate
los	1126	969	1566.59	1266.54	1416.57	PNaS	Phosphate
spe	NA	969	NA	1266.54	NA	PNaS	Phosphate
spe	NA	892	NA	922.663	NA	PNaS	Phosphate
hgt	935	GCA.002007425.1.Bacteria.Proteobacteria	1178.33	0	589.165	PNaS	Phosphate
hgt	1708	GCA.002869225.1.Bacteria.Muirbacteria	3243.66	0	1621.83	PNaS	Phosphate
hgt	1380	GCA.001577135.1.Bacteria.Cloacimonadota	1976.35	0	988.175	PNaS	Phosphate
dup	1598	GCF.002109495.1.Bacteria.Proteobacteria	2563.7	0	1281.85	PNaS	Phosphate
hgt	1598	GCF.002109495.1.Bacteria.Proteobacteria	2563.7	0	1281.85	PNaS	Phosphate
spe	NA	1617	NA	2636.74	NA	PNaS	Phosphate
los	1518	GCF.000166335.1.Bacteria.Firmicutes.A	2327.63	0	1163.82	PNaS	Phosphate
spe	NA	1075	NA	1484.04	NA	PNaS	Phosphate
spe	NA	1075	NA	1484.04	NA	PNaS	Phosphate
spe	NA	1075	NA	1484.04	NA	PNaS	Phosphate
hgt	1121	1075	1558.37	1484.04	1521.2	PNaS	Phosphate
spe	NA	1073	NA	1481.85	NA	PNaS	Phosphate
spe	NA	1676	NA	3023.46	NA	PNaS	Phosphate
spe	NA	1096	NA	1514.78	NA	PNaS	Phosphate
hgt	1193	1096	1672.99	1514.78	1593.88	PNaS	Phosphate
hgt	1671	GCA.002402105.1.Bacteria.UBP17	2942.32	0	1471.16	PNaS	Phosphate
hgt	1612	GCA.003230535.1.Bacteria.SZUA.182	2605.86	0	1302.93	PNaS	Phosphate
spe	NA	1412	NA	2029.2	NA	PNaS	Phosphate
spe	NA	1322	NA	1871.67	NA	PNaS	Phosphate
hgt	1410	1322	2039.37	1871.67	1955.52	PNaS	Phosphate
spe	NA	1323	NA	1873.47	NA	PNaS	Phosphate
spe	NA	1323	NA	1873.47	NA	PNaS	Phosphate
spe	NA	1323	NA	1873.47	NA	PNaS	Phosphate
hgt	1439	1323	2099.86	1873.47	1986.66	PNaS	Phosphate
hgt	1445	GCA.001873285.1.Bacteria.CG2.30.53.67	2105.2	0	1052.6	PNaS	Phosphate
hgt	1423	GCA.001789205.1.Bacteria.Fibrobacterota	2051.05	0	1025.53	PNaS	Phosphate
spe	NA	1527	NA	2336.69	NA	PNaS	Phosphate
spe	NA	1252	NA	1757.76	NA	PNaS	Phosphate
spe	NA	1529	NA	2336.22	NA	PNaS	Phosphate
hgt	1570	1529	2474.42	2336.22	2405.32	PNaS	Phosphate
dup	1112	GCA.001735895.1.Bacteria.Proteobacteria	1548.72	0	774.362	PNaS	Phosphate
hgt	1112	GCA.001735895.1.Bacteria.Proteobacteria	1548.72	0	774.362	PNaS	Phosphate
hgt	1112	GCA.001735895.1.Bacteria.Proteobacteria	1548.72	0	774.362	PNaS	Phosphate
hgt	1112	GCA.001735895.1.Bacteria.Proteobacteria	1548.72	0	774.362	PNaS	Phosphate
hgt	1278	GCA.002396805.1.Bacteria.Firmicutes.G	1796.34	0	898.168	PNaS	Phosphate
hgt	1056	GCF.000021985.1.Bacteria.Proteobacteria	1450.69	0	725.345	PNaS	Phosphate
hgt	1145	GCA.001768075.1.Bacteria.Myxococcota	1589.61	0	794.805	PNaS	Phosphate
hgt	983	GCA.002238885.1.Bacteria.Proteobacteria	1283.94	0	641.97	PNaS	Phosphate
hgt	1687	GCA.002779205.1.Bacteria.Actinobacteriota	3093.34	0	1546.67	PNaS	Phosphate
spe	NA	958	NA	1227.1	NA	PNaS	Phosphate
los	1073	GCF.001922545.1.Bacteria.Spirochaetota	1481.85	0	740.925	PNaS	Phosphate
dup	1353	GCA.002409975.1.Bacteria.Firmicutes.G	1910.41	0	955.207	PNaS	Phosphate
hgt	1353	GCA.002409975.1.Bacteria.Firmicutes.G	1910.41	0	955.207	PNaS	Phosphate
hgt	1145	GCA.002309015.1.Bacteria.Myxococcota	1589.61	0	794.805	PNaS	Phosphate
los	1181	GCA.000987045.1.Bacteria.Firmicutes.B	1657.53	0	828.763	PNaS	Phosphate
hgt	1233	GCA.003164675.1.Bacteria.Verrucomicrobiota	1735.72	0	867.862	PNaS	Phosphate
hgt	1280	GCF.000969705.1.Bacteria.Actinobacteriota	1798.43	0	899.217	PNaS	Phosphate
spe	NA	1068	NA	1479.61	NA	PNaS	Phosphate
spe	NA	1068	NA	1479.61	NA	PNaS	Phosphate
spe	NA	1068	NA	1479.61	NA	PNaS	Phosphate
spe	NA	1666	NA	2954.69	NA	PNaS	Phosphate
spe	NA	1660	NA	2902.89	NA	PNaS	Phosphate
spe	NA	1084	NA	1496.38	NA	PNaS	Phosphate
spe	NA	1089	NA	1505.09	NA	PNaS	Phosphate
hgt	1238	GCA.002428525.1.Bacteria.UBP14	1747.41	0	873.705	PNaS	Phosphate
hgt	1238	GCA.002428525.1.Bacteria.UBP14	1747.41	0	873.705	PNaS	Phosphate
spe	NA	1409	NA	2028.76	NA	PNaS	Phosphate
spe	NA	1409	NA	2028.76	NA	PNaS	Phosphate
spe	NA	1408	NA	2028.8	NA	PNaS	Phosphate
spe	NA	1408	NA	2028.8	NA	PNaS	Phosphate
spe	NA	1402	NA	2008.12	NA	PNaS	Phosphate
spe	NA	1334	NA	1891.44	NA	PNaS	Phosphate
spe	NA	1331	NA	1883.1	NA	PNaS	Phosphate
los	1393	1333	2012.64	1887.42	1950.03	PNaS	Phosphate
spe	NA	1333	NA	1887.42	NA	PNaS	Phosphate
los	1614	1534	2616.05	2339.62	2477.84	PNaS	Phosphate
spe	NA	1533	NA	2340.8	NA	PNaS	Phosphate
spe	NA	1533	NA	2340.8	NA	PNaS	Phosphate
hgt	1596	1533	2556.01	2340.8	2448.4	PNaS	Phosphate
spe	NA	1538	NA	2349.07	NA	PNaS	Phosphate
spe	NA	1538	NA	2349.07	NA	PNaS	Phosphate
hgt	1637	1538	2730.93	2349.07	2540	PNaS	Phosphate
los	1084	GCF.000218765.1.Bacteria.Firmicutes	1496.38	0	748.192	PNaS	Phosphate
hgt	1084	GCF.000218765.1.Bacteria.Firmicutes	1496.38	0	748.192	PNaS	Phosphate
hgt	1084	GCF.000218765.1.Bacteria.Firmicutes	1496.38	0	748.192	PNaS	Phosphate
los	1468	GCA.900016865.1.Bacteria.Firmicutes.G	2154.74	0	1077.37	PNaS	Phosphate
hgt	1468	GCA.900016865.1.Bacteria.Firmicutes.G	2154.74	0	1077.37	PNaS	Phosphate
hgt	905	GCF.000425045.1.Bacteria.Firmicutes.C	1020.53	0	510.265	PNaS	Phosphate
los	961	GCF.000503775.1.Bacteria.Firmicutes	1246.46	0	623.23	PNaS	Phosphate
los	1331	GCF.000266945.1.Bacteria.Desulfobacterota	1883.1	0	941.548	PNaS	Phosphate
hgt	1664	GCA.001774505.1.Bacteria.RBG.13.66.14	2938.48	0	1469.24	PNaS	Phosphate
hgt	1665	GCF.000526155.1.Bacteria.Desulfobacterota	2952.9	0	1476.45	PNaS	Phosphate
hgt	1665	GCF.000526155.1.Bacteria.Desulfobacterota	2952.9	0	1476.45	PNaS	Phosphate
los	969	GCF.900099895.1.Bacteria.Firmicutes	1266.54	0	633.27	PNaS	Phosphate
los	1068	942	1479.61	1181.51	1330.56	PNaS	Phosphate
los	1068	942	1479.61	1181.51	1330.56	PNaS	Phosphate
spe	NA	942	NA	1181.51	NA	PNaS	Phosphate
hgt	1708	GCA.001787855.1.Bacteria.Riflebacteria	3243.66	0	1621.83	PNaS	Phosphate
hgt	1508	GCA.003477045.1.Bacteria.Delongbacteria	2279.38	0	1139.69	PNaS	Phosphate
hgt	1106	GCA.002010665.1.Bacteria.Acidobacteriota	1532.23	0	766.117	PNaS	Phosphate
hgt	1053	GCF.000737335.2.Bacteria.Proteobacteria	1447.61	0	723.805	PNaS	Phosphate
hgt	1294	GCA.003454665.1.Bacteria.Nitrospirota	1826.19	0	913.095	PNaS	Phosphate
los	1676	1658	3023.46	2887.55	2955.51	PNaS	Phosphate
los	1409	GCA.002403295.1.Bacteria.Krumholzibacteriota	2028.76	0	1014.38	PNaS	Phosphate
spe	NA	1650	NA	2844.53	NA	PNaS	Phosphate
los	1236	GCA.001803815.1.Bacteria.Nitrospirota	1736.98	0	868.492	PNaS	Phosphate
spe	NA	1437	NA	2081.45	NA	PNaS	Phosphate
spe	NA	1435	NA	2080.07	NA	PNaS	Phosphate
hgt	1566	1435	2464.19	2080.07	2272.13	PNaS	Phosphate
los	976	GCF.002251795.1.Bacteria.Proteobacteria	1268.17	0	634.085	PNaS	Phosphate
los	1565	1438	2466.41	2092.53	2279.47	PNaS	Phosphate
spe	NA	1438	NA	2092.53	NA	PNaS	Phosphate
hgt	1565	1438	2466.41	2092.53	2279.47	PNaS	Phosphate
spe	NA	1439	NA	2099.86	NA	PNaS	Phosphate
spe	NA	1439	NA	2099.86	NA	PNaS	Phosphate
hgt	1482	1439	2206.93	2099.86	2153.39	PNaS	Phosphate
spe	NA	1348	NA	1913.3	NA	PNaS	Phosphate
spe	NA	1349	NA	1918.11	NA	PNaS	Phosphate
dup	1023	GCA.002449765.1.Bacteria.Fibrobacterota	1384.1	0	692.048	PNaS	Phosphate
hgt	1023	GCA.002449765.1.Bacteria.Fibrobacterota	1384.1	0	692.048	PNaS	Phosphate
hgt	1402	GCA.002375925.1.Bacteria.Firmicutes.E	2008.12	0	1004.06	PNaS	Phosphate
los	1606	1506	2593.55	2267.36	2430.46	PNaS	Phosphate
spe	NA	1509	NA	2281.01	NA	PNaS	Phosphate
los	1075	944	1484.04	1182.8	1333.42	PNaS	Phosphate
spe	NA	944	NA	1182.8	NA	PNaS	Phosphate
spe	NA	944	NA	1182.8	NA	PNaS	Phosphate
hgt	1014	GCA.003194485.1.Bacteria.Desulfobacterota	1370.35	0	685.173	PNaS	Phosphate
hgt	1632	GCA.002428325.1.Bacteria.UBP4	2714.26	0	1357.13	PNaS	Phosphate
hgt	1082	GCF.000487995.1.Bacteria.Deferribacterota	1495.11	0	747.553	PNaS	Phosphate
hgt	914	GCA.000315625.1.Eukaryota.Cryptophyceae	1058.61	0	529.307	PNaS	Phosphate
los	1617	GCA.002686955.1.Bacteria.Gemmatimonadota.A	2636.74	0	1318.37	PNaS	Phosphate
dup	879	GCF.000178255.1.Bacteria.Firmicutes	767.299	0	383.649	PNaS	Phosphate
hgt	879	GCF.000178255.1.Bacteria.Firmicutes	767.299	0	383.649	PNaS	Phosphate
hgt	887	GCF.000284615.1.Bacteria.Proteobacteria	873.257	0	436.628	PNaS	Phosphate
spe	NA	995	NA	1331.01	NA	PNaS	Phosphate
spe	NA	997	NA	1327.38	NA	PNaS	Phosphate
dup	996	GCF.900104115.1.Bacteria.Firmicutes.A	1329.73	0	664.867	PNaS	Phosphate
hgt	996	GCF.900104115.1.Bacteria.Firmicutes.A	1329.73	0	664.867	PNaS	Phosphate
dup	1353	GCA.002399265.1.Bacteria.Firmicutes.G	1910.41	0	955.207	PNaS	Phosphate
los	1353	GCA.002399265.1.Bacteria.Firmicutes.G	1910.41	0	955.207	PNaS	Phosphate
hgt	1353	GCA.002399265.1.Bacteria.Firmicutes.G	1910.41	0	955.207	PNaS	Phosphate
hgt	1353	GCA.002399265.1.Bacteria.Firmicutes.G	1910.41	0	955.207	PNaS	Phosphate
hgt	989	GCF.003097315.1.Bacteria.Proteobacteria	1308.6	0	654.3	PNaS	Phosphate
hgt	1104	GCF.001311905.1.Bacteria.Firmicutes	1532.88	0	766.442	PNaS	Phosphate
spe	NA	1647	NA	2803.71	NA	PNaS	Phosphate
spe	NA	1641	NA	2781.98	NA	PNaS	Phosphate
hgt	1661	1641	2909.2	2781.98	2845.59	PNaS	Phosphate
spe	NA	1642	NA	2796.04	NA	PNaS	Phosphate
spe	NA	1642	NA	2796.04	NA	PNaS	Phosphate
hgt	1666	1642	2954.69	2796.04	2875.36	PNaS	Phosphate
hgt	1182	GCA.000961765.1.Bacteria.Firmicutes.B	1664.36	0	832.178	PNaS	Phosphate
hgt	1538	GCA.002452295.1.Bacteria.Firmicutes.G	2349.07	0	1174.53	PNaS	Phosphate
dup	942	GCA.001508005.1.Bacteria.Firmicutes.B	1181.51	0	590.756	PNaS	Phosphate
hgt	942	GCA.001508005.1.Bacteria.Firmicutes.B	1181.51	0	590.756	PNaS	Phosphate
los	1408	GCA.001777915.1.Bacteria.Edwardsbacteria	2028.8	0	1014.4	PNaS	Phosphate
spe	NA	1422	NA	2052.97	NA	PNaS	Phosphate
hgt	1619	1422	2637.16	2052.97	2345.07	PNaS	Phosphate
spe	NA	1425	NA	2054.16	NA	PNaS	Phosphate
spe	NA	1424	NA	2052.91	NA	PNaS	Phosphate
spe	NA	1429	NA	2067.36	NA	PNaS	Phosphate
spe	NA	1429	NA	2067.36	NA	PNaS	Phosphate
hgt	1557	1429	2448.17	2067.36	2257.76	PNaS	Phosphate
los	1182	GCA.001512665.1.Bacteria.Firmicutes.B	1664.36	0	832.178	PNaS	Phosphate
spe	NA	1359	NA	1941.38	NA	PNaS	Phosphate
spe	NA	1353	NA	1910.41	NA	PNaS	Phosphate
spe	NA	1355	NA	1925.84	NA	PNaS	Phosphate
hgt	1632	1355	2714.26	1925.84	2320.05	PNaS	Phosphate
hgt	1143	GCF.001641825.1.Bacteria.Proteobacteria	1585.42	0	792.71	PNaS	Phosphate
hgt	1071	GCA.003509045.1.Bacteria.Planctomycetota	1478.92	0	739.46	PNaS	Phosphate
los	1359	GCA.002329495.1.Bacteria.Firmicutes.B	1941.38	0	970.692	PNaS	Phosphate
hgt	1359	GCA.002329495.1.Bacteria.Firmicutes.B	1941.38	0	970.692	PNaS	Phosphate
hgt	1430	GCA.002787535.1.Bacteria.Bdellovibrionota	2074.99	0	1037.5	PNaS	Phosphate
los	1594	1518	2556.69	2327.63	2442.16	PNaS	Phosphate
spe	NA	1518	NA	2327.63	NA	PNaS	Phosphate
hgt	1072	GCA.001421185.1.Archaea.Thermoplasmatota	1480.99	0	740.495	PNaS	Phosphate
hgt	1177	GCA.002451015.1.Bacteria.Acidobacteriota	1646.29	0	823.145	PNaS	Phosphate
los	1492	GCA.002084765.1.Bacteria.4572.55	2235.5	0	1117.75	PNaS	Phosphate
los	1492	GCA.002084765.1.Bacteria.4572.55	2235.5	0	1117.75	PNaS	Phosphate
hgt	908	GCF.000315795.1.Bacteria.Proteobacteria	1029.85	0	514.925	PNaS	Phosphate
hgt	1011	GCA.002340265.1.Bacteria.Verrucomicrobiota	1366.15	0	683.077	PNaS	Phosphate
hgt	1525	GCA.001780825.1.Bacteria.Gemmatimonadota	2323.8	0	1161.9	PNaS	Phosphate
los	1377	GCA.003444595.1.Bacteria.Firmicutes.D	1974.4	0	987.2	PNaS	Phosphate
hgt	1377	GCA.003444595.1.Bacteria.Firmicutes.D	1974.4	0	987.2	PNaS	Phosphate
hgt	1248	GCA.002327305.1.Bacteria.Acidobacteriota	1754.72	0	877.36	PNaS	Phosphate
spe	NA	1116	NA	1544.31	NA	PNaS	Phosphate
hgt	1217	1116	1703.16	1544.31	1623.74	PNaS	Phosphate
hgt	1495	GCF.000020005.1.Bacteria.Firmicutes.D	2236.86	0	1118.43	PNaS	Phosphate
hgt	1495	GCF.000020005.1.Bacteria.Firmicutes.D	2236.86	0	1118.43	PNaS	Phosphate
spe	NA	1564	NA	2447.44	NA	PNaS	Phosphate
hgt	1678	1564	3020.24	2447.44	2733.84	PNaS	Phosphate
spe	NA	1566	NA	2464.19	NA	PNaS	Phosphate
los	1252	GCA.001513545.1.Bacteria.Firmicutes.B	1757.76	0	878.88	PNaS	Phosphate
hgt	1252	GCA.001513545.1.Bacteria.Firmicutes.B	1757.76	0	878.88	PNaS	Phosphate
hgt	941	GCA.002722565.1.Bacteria.Actinobacteriota	1175.56	0	587.782	PNaS	Phosphate
hgt	919	GCA.002746645.1.Bacteria.Proteobacteria	1073.18	0	536.591	PNaS	Phosphate
hgt	1319	GCA.002419125.1.Bacteria.Patescibacteria	1862.7	0	931.35	PNaS	Phosphate
hgt	1445	GCA.001873295.1.Bacteria.CG2.30.70.394	2105.2	0	1052.6	PNaS	Phosphate
los	1029	GCA.002712165.1.Bacteria.Proteobacteria	1392.82	0	696.41	PNaS	Phosphate
dup	1028	GCA.001751085.1.Bacteria.Desulfobacterota	1384.92	0	692.46	PNaS	Phosphate
hgt	1028	GCA.001751085.1.Bacteria.Desulfobacterota	1384.92	0	692.46	PNaS	Phosphate
spe	NA	1632	NA	2714.26	NA	PNaS	Phosphate
los	1642	1634	2796.04	2728.89	2762.46	PNaS	Phosphate
spe	NA	1634	NA	2728.89	NA	PNaS	Phosphate
spe	NA	1637	NA	2730.93	NA	PNaS	Phosphate
spe	NA	1638	NA	2744.13	NA	PNaS	Phosphate
hgt	1278	GCA.001513495.1.Bacteria.Firmicutes.G	1796.34	0	898.168	PNaS	Phosphate
los	1368	GCA.002327765.1.Bacteria.Desulfobacterota.E	1968.67	0	984.335	PNaS	Phosphate
hgt	1368	GCA.002327765.1.Bacteria.Desulfobacterota.E	1968.67	0	984.335	PNaS	Phosphate
hgt	1368	GCA.002327765.1.Bacteria.Desulfobacterota.E	1968.67	0	984.335	PNaS	Phosphate
dup	1397	GCA.003542955.1.Bacteria.Armatimonadota	2021.34	0	1010.67	PNaS	Phosphate
hgt	1397	GCA.003542955.1.Bacteria.Armatimonadota	2021.34	0	1010.67	PNaS	Phosphate
spe	NA	1188	NA	1672.83	NA	PNaS	Phosphate
spe	NA	1184	NA	1655.54	NA	PNaS	Phosphate
spe	NA	1185	NA	1664.12	NA	PNaS	Phosphate
hgt	1310	1185	1845.34	1664.12	1754.73	PNaS	Phosphate
los	1393	1182	2012.64	1664.36	1838.5	PNaS	Phosphate
spe	NA	1182	NA	1664.36	NA	PNaS	Phosphate
spe	NA	1183	NA	1661.34	NA	PNaS	Phosphate
spe	NA	1183	NA	1661.34	NA	PNaS	Phosphate
hgt	1262	1183	1778.16	1661.34	1719.75	PNaS	Phosphate
spe	NA	1181	NA	1657.53	NA	PNaS	Phosphate
spe	NA	1181	NA	1657.53	NA	PNaS	Phosphate
spe	NA	1181	NA	1657.53	NA	PNaS	Phosphate
hgt	1053	GCA.002841825.1.Bacteria.Myxococcota	1447.61	0	723.805	PNaS	Phosphate
hgt	1053	GCA.002841825.1.Bacteria.Myxococcota	1447.61	0	723.805	PNaS	Phosphate
spe	NA	1561	NA	2441.36	NA	PNaS	Phosphate
hgt	1640	1561	2762.34	2441.36	2601.85	PNaS	Phosphate
spe	NA	1565	NA	2466.41	NA	PNaS	Phosphate
spe	NA	1565	NA	2466.41	NA	PNaS	Phosphate
hgt	1484	GCA.002746535.1.Bacteria.Planctomycetota	2201.88	0	1100.94	PNaS	Phosphate
los	1349	GCF.001950325.1.Bacteria.Firmicutes.B	1918.11	0	959.055	PNaS	Phosphate
hgt	1349	GCF.001950325.1.Bacteria.Firmicutes.B	1918.11	0	959.055	PNaS	Phosphate
hgt	1154	GCA.003235715.1.Bacteria.Nitrospirota	1608.54	0	804.27	PNaS	Phosphate
spe	NA	1368	NA	1968.67	NA	PNaS	Phosphate
dup	1362	GCA.001045525.1.Bacteria.Fibrobacterota	1939.26	0	969.63	PstS	Phosphate
hgt	1362	GCA.001045525.1.Bacteria.Fibrobacterota	1939.26	0	969.63	PstS	Phosphate
dup	1476	GCA.002897695.1.Bacteria.BMS3Abin14	2183.84	0	1091.92	PstS	Phosphate
dup	889	GCF.000017845.1.Bacteria.Cyanobacteria	881.825	0	440.913	PstS	Phosphate
dup	1138	GCA.002255365.1.Bacteria.Proteobacteria	1581.87	0	790.935	PstS	Phosphate
dup	1138	GCA.002255365.1.Bacteria.Proteobacteria	1581.87	0	790.935	PstS	Phosphate
hgt	1138	GCA.002255365.1.Bacteria.Proteobacteria	1581.87	0	790.935	PstS	Phosphate
hgt	1138	GCA.002255365.1.Bacteria.Proteobacteria	1581.87	0	790.935	PstS	Phosphate
dup	1173	GCF.000353285.1.Bacteria.Cyanobacteria	1633.47	0	816.737	PstS	Phosphate
dup	1173	GCF.000353285.1.Bacteria.Cyanobacteria	1633.47	0	816.737	PstS	Phosphate
dup	885	GCF.003047285.1.Bacteria.Actinobacteriota	863.891	0	431.946	PstS	Phosphate
dup	885	GCF.003047285.1.Bacteria.Actinobacteriota	863.891	0	431.946	PstS	Phosphate
hgt	885	GCF.003047285.1.Bacteria.Actinobacteriota	863.891	0	431.946	PstS	Phosphate
dup	1268	GCA.002451085.1.Bacteria.Proteobacteria	1776.59	0	888.293	PstS	Phosphate
hgt	1268	GCA.002451085.1.Bacteria.Proteobacteria	1776.59	0	888.293	PstS	Phosphate
dup	1380	GCA.001412425.1.Bacteria.Cloacimonadota	1976.35	0	988.175	PstS	Phosphate
hgt	1380	GCA.001412425.1.Bacteria.Cloacimonadota	1976.35	0	988.175	PstS	Phosphate
spe	NA	1173	NA	1633.47	NA	PstS	Phosphate
spe	NA	1173	NA	1633.47	NA	PstS	Phosphate
hgt	1364	1173	1958.95	1633.47	1796.21	PstS	Phosphate
dup	1496	GCA.002436065.1.Bacteria.Chloroflexota	2240.59	0	1120.3	PstS	Phosphate
hgt	1496	GCA.002436065.1.Bacteria.Chloroflexota	2240.59	0	1120.3	PstS	Phosphate
los	1494	1280	2240.2	1798.43	2019.32	PstS	Phosphate
spe	NA	1282	NA	1811.21	NA	PstS	Phosphate
dup	1609	GCA.001443005.1.Bacteria.Synergistota	2584.32	0	1292.16	PstS	Phosphate
hgt	1609	GCA.001443005.1.Bacteria.Synergistota	2584.32	0	1292.16	PstS	Phosphate
dup	1250	GCA.001769805.1.Bacteria.Bdellovibrionota	1753.03	0	876.513	PstS	Phosphate
hgt	1250	GCA.001769805.1.Bacteria.Bdellovibrionota	1753.03	0	876.513	PstS	Phosphate
spe	NA	1374	NA	1977.2	NA	PstS	Phosphate
los	1600	1379	2566.03	1976.06	2271.04	PstS	Phosphate
dup	1300	GCF.900111015.1.Bacteria.Proteobacteria	1835.63	0	917.817	PstS	Phosphate
dup	1300	GCF.900111015.1.Bacteria.Proteobacteria	1835.63	0	917.817	PstS	Phosphate
hgt	1300	GCF.900111015.1.Bacteria.Proteobacteria	1835.63	0	917.817	PstS	Phosphate
dup	1196	GCF.001886815.1.Bacteria.Calditrichota	1675.73	0	837.865	PstS	Phosphate
hgt	1196	GCF.001886815.1.Bacteria.Calditrichota	1675.73	0	837.865	PstS	Phosphate
los	931	GCA.001567195.1.Bacteria.Bacteroidota	1134.08	0	567.042	PstS	Phosphate
spe	NA	1245	NA	1743.51	NA	PstS	Phosphate
hgt	1325	1245	1868.3	1743.51	1805.9	PstS	Phosphate
dup	1422	GCA.003220615.1.Bacteria.Methylomirabilota	2052.97	0	1026.49	PstS	Phosphate
dup	1422	GCA.003220615.1.Bacteria.Methylomirabilota	2052.97	0	1026.49	PstS	Phosphate
dup	1422	GCA.003220615.1.Bacteria.Methylomirabilota	2052.97	0	1026.49	PstS	Phosphate
dup	885	GCF.001591405.1.Bacteria.Actinobacteria	863.891	0	431.946	PstS	Phosphate
los	885	GCF.001591405.1.Bacteria.Actinobacteria	863.891	0	431.946	PstS	Phosphate
hgt	885	GCF.001591405.1.Bacteria.Actinobacteria	863.891	0	431.946	PstS	Phosphate
dup	1012	GCA.003153275.1.Bacteria.Nitrospirota	1363.04	0	681.518	PstS	Phosphate
dup	1000	GCF.000264455.2.Bacteria.Proteobacteria	1342.71	0	671.355	PstS	Phosphate
hgt	1000	GCF.000264455.2.Bacteria.Proteobacteria	1342.71	0	671.355	PstS	Phosphate
los	1331	GCA.001896555.1.Bacteria.Desulfobacterota	1883.1	0	941.548	PstS	Phosphate
dup	1296	GCA.002400365.1.Bacteria.Chloroflexota	1825.9	0	912.952	PstS	Phosphate
hgt	1296	GCA.002400365.1.Bacteria.Chloroflexota	1825.9	0	912.952	PstS	Phosphate
dup	1436	GCF.000025005.1.Bacteria.Chloroflexota	2082.74	0	1041.37	PstS	Phosphate
hgt	1436	GCF.000025005.1.Bacteria.Chloroflexota	2082.74	0	1041.37	PstS	Phosphate
dup	1570	GCA.001412365.1.Bacteria.WOR.3	2474.42	0	1237.21	PstS	Phosphate
dup	1570	GCA.001412365.1.Bacteria.WOR.3	2474.42	0	1237.21	PstS	Phosphate
dup	1570	GCA.001412365.1.Bacteria.WOR.3	2474.42	0	1237.21	PstS	Phosphate
hgt	1570	GCA.001412365.1.Bacteria.WOR.3	2474.42	0	1237.21	PstS	Phosphate
dup	1611	GCA.003152075.1.Bacteria.FCPU426	2600	0	1300	PstS	Phosphate
dup	1611	GCA.003152075.1.Bacteria.FCPU426	2600	0	1300	PstS	Phosphate
hgt	1611	GCA.003152075.1.Bacteria.FCPU426	2600	0	1300	PstS	Phosphate
hgt	1611	GCA.003152075.1.Bacteria.FCPU426	2600	0	1300	PstS	Phosphate
dup	1464	GCA.002495485.1.Archaea.Thermoproteota	2144.51	0	1072.26	PstS	Phosphate
dup	1464	GCA.002495485.1.Archaea.Thermoproteota	2144.51	0	1072.26	PstS	Phosphate
dup	1464	GCA.002495485.1.Archaea.Thermoproteota	2144.51	0	1072.26	PstS	Phosphate
dup	1464	GCA.002495485.1.Archaea.Thermoproteota	2144.51	0	1072.26	PstS	Phosphate
dup	1464	GCA.002495485.1.Archaea.Thermoproteota	2144.51	0	1072.26	PstS	Phosphate
dup	1464	GCA.002495485.1.Archaea.Thermoproteota	2144.51	0	1072.26	PstS	Phosphate
dup	1464	GCA.002495485.1.Archaea.Thermoproteota	2144.51	0	1072.26	PstS	Phosphate
hgt	1464	GCA.002495485.1.Archaea.Thermoproteota	2144.51	0	1072.26	PstS	Phosphate
dup	1699	1615	3160.36	2612.48	2886.42	PstS	Phosphate
spe	NA	1615	NA	2612.48	NA	PstS	Phosphate
spe	NA	1615	NA	2612.48	NA	PstS	Phosphate
hgt	1699	1615	3160.36	2612.48	2886.42	PstS	Phosphate
hgt	1581	GCF.001399755.1.Bacteria.Proteobacteria	2511.26	0	1255.63	PstS	Phosphate
dup	1170	GCA.002347295.1.Bacteria.Chloroflexota	1634.78	0	817.39	PstS	Phosphate
hgt	1170	GCA.002347295.1.Bacteria.Chloroflexota	1634.78	0	817.39	PstS	Phosphate
spe	NA	1385	NA	1994.64	NA	PstS	Phosphate
dup	886	GCF.001942305.1.Bacteria.Actinobacteriota	864.931	0	432.466	PstS	Phosphate
dup	1109	GCA.003223145.1.Bacteria.Acidobacteriota	1543.01	0	771.505	PstS	Phosphate
hgt	1109	GCA.003223145.1.Bacteria.Acidobacteriota	1543.01	0	771.505	PstS	Phosphate
dup	991	GCA.003223635.1.Bacteria.Acidobacteriota	1307.1	0	653.548	PstS	Phosphate
dup	991	GCA.003223635.1.Bacteria.Acidobacteriota	1307.1	0	653.548	PstS	Phosphate
hgt	991	GCA.003223635.1.Bacteria.Acidobacteriota	1307.1	0	653.548	PstS	Phosphate
hgt	991	GCA.003223635.1.Bacteria.Acidobacteriota	1307.1	0	653.548	PstS	Phosphate
spe	NA	1600	NA	2566.03	NA	PstS	Phosphate
hgt	1631	1600	2722.52	2566.03	2644.28	PstS	Phosphate
dup	1615	GCF.000484535.1.Bacteria.Cyanobacteria	2612.48	0	1306.24	PstS	Phosphate
dup	1615	GCF.000484535.1.Bacteria.Cyanobacteria	2612.48	0	1306.24	PstS	Phosphate
dup	1615	GCF.000484535.1.Bacteria.Cyanobacteria	2612.48	0	1306.24	PstS	Phosphate
dup	1615	GCF.000484535.1.Bacteria.Cyanobacteria	2612.48	0	1306.24	PstS	Phosphate
dup	1615	GCF.000484535.1.Bacteria.Cyanobacteria	2612.48	0	1306.24	PstS	Phosphate
hgt	1615	GCF.000484535.1.Bacteria.Cyanobacteria	2612.48	0	1306.24	PstS	Phosphate
hgt	1615	GCF.000484535.1.Bacteria.Cyanobacteria	2612.48	0	1306.24	PstS	Phosphate
spe	NA	1155	NA	1614.69	NA	PstS	Phosphate
spe	NA	1155	NA	1614.69	NA	PstS	Phosphate
hgt	1341	1155	1903.47	1614.69	1759.08	PstS	Phosphate
spe	NA	1154	NA	1608.54	NA	PstS	Phosphate
spe	NA	1157	NA	1609.44	NA	PstS	Phosphate
spe	NA	1153	NA	1596.03	NA	PstS	Phosphate
hgt	1475	1153	2172.51	1596.03	1884.27	PstS	Phosphate
los	1530	1394	2343.17	2011.45	2177.31	PstS	Phosphate
spe	NA	1391	NA	2005.94	NA	PstS	Phosphate
los	1500	1390	2246.43	1997.32	2121.88	PstS	Phosphate
dup	1167	GCA.003134215.1.Bacteria.Armatimonadota	1625.99	0	812.997	PstS	Phosphate
dup	1167	GCA.003134215.1.Bacteria.Armatimonadota	1625.99	0	812.997	PstS	Phosphate
hgt	1167	GCA.003134215.1.Bacteria.Armatimonadota	1625.99	0	812.997	PstS	Phosphate
dup	925	GCA.002429595.1.Bacteria.Proteobacteria	1117.39	0	558.694	PstS	Phosphate
hgt	925	GCA.002429595.1.Bacteria.Proteobacteria	1117.39	0	558.694	PstS	Phosphate
dup	1432	GCF.003838225.1.Bacteria.Cyanobacteria	2080.61	0	1040.3	PstS	Phosphate
dup	1432	GCF.003838225.1.Bacteria.Cyanobacteria	2080.61	0	1040.3	PstS	Phosphate
dup	1432	GCF.003838225.1.Bacteria.Cyanobacteria	2080.61	0	1040.3	PstS	Phosphate
dup	1432	GCF.003838225.1.Bacteria.Cyanobacteria	2080.61	0	1040.3	PstS	Phosphate
dup	1222	GCA.002782605.1.Bacteria.Desulfobacterota	1719.12	0	859.562	PstS	Phosphate
hgt	1222	GCA.002782605.1.Bacteria.Desulfobacterota	1719.12	0	859.562	PstS	Phosphate
dup	971	GCA.003158475.1.Bacteria.Bacteroidota	1270.04	0	635.02	PstS	Phosphate
dup	1422	GCA.001771285.1.Bacteria.Methylomirabilota	2052.97	0	1026.49	PstS	Phosphate
dup	1200	GCA.002787095.1.Bacteria.Omnitrophota	1687.59	0	843.795	PstS	Phosphate
hgt	1200	GCA.002787095.1.Bacteria.Omnitrophota	1687.59	0	843.795	PstS	Phosphate
spe	NA	1521	NA	2330.49	NA	PstS	Phosphate
spe	NA	1493	NA	2241.39	NA	PstS	Phosphate
spe	NA	1494	NA	2240.2	NA	PstS	Phosphate
spe	NA	1496	NA	2240.59	NA	PstS	Phosphate
hgt	1531	1496	2342.68	2240.59	2291.64	PstS	Phosphate
dup	878	GCA.003158585.1.Bacteria.Proteobacteria	722.013	0	361.006	PstS	Phosphate
dup	927	GCA.002796975.1.Bacteria.Proteobacteria	1115.46	0	557.732	PstS	Phosphate
dup	927	GCA.002796975.1.Bacteria.Proteobacteria	1115.46	0	557.732	PstS	Phosphate
dup	927	GCA.002796975.1.Bacteria.Proteobacteria	1115.46	0	557.732	PstS	Phosphate
hgt	927	GCA.002796975.1.Bacteria.Proteobacteria	1115.46	0	557.732	PstS	Phosphate
dup	1461	GCA.003242895.1.Bacteria.Margulisbacteria	2128.22	0	1064.11	PstS	Phosphate
dup	1461	GCA.003242895.1.Bacteria.Margulisbacteria	2128.22	0	1064.11	PstS	Phosphate
dup	1461	GCA.003242895.1.Bacteria.Margulisbacteria	2128.22	0	1064.11	PstS	Phosphate
hgt	1461	GCA.003242895.1.Bacteria.Margulisbacteria	2128.22	0	1064.11	PstS	Phosphate
dup	1297	GCA.003221825.1.Bacteria.Gemmatimonadota	1818.88	0	909.438	PstS	Phosphate
hgt	1297	GCA.003221825.1.Bacteria.Gemmatimonadota	1818.88	0	909.438	PstS	Phosphate
spe	NA	1012	NA	1363.04	NA	PstS	Phosphate
los	1374	GCA.001767695.1.Bacteria.Actinobacteriota	1977.2	0	988.602	PstS	Phosphate
dup	1406	GCA.003151665.1.Bacteria.Dormibacterota	2023.82	0	1011.91	PstS	Phosphate
dup	1406	GCA.003151665.1.Bacteria.Dormibacterota	2023.82	0	1011.91	PstS	Phosphate
dup	1406	GCA.003151665.1.Bacteria.Dormibacterota	2023.82	0	1011.91	PstS	Phosphate
hgt	1406	GCA.003151665.1.Bacteria.Dormibacterota	2023.82	0	1011.91	PstS	Phosphate
dup	927	GCF.003173035.1.Bacteria.Proteobacteria	1115.46	0	557.732	PstS	Phosphate
hgt	927	GCF.003173035.1.Bacteria.Proteobacteria	1115.46	0	557.732	PstS	Phosphate
dup	1300	GCF.002940605.1.Bacteria.Proteobacteria	1835.63	0	917.817	PstS	Phosphate
dup	1300	GCF.002940605.1.Bacteria.Proteobacteria	1835.63	0	917.817	PstS	Phosphate
dup	1300	GCF.002940605.1.Bacteria.Proteobacteria	1835.63	0	917.817	PstS	Phosphate
dup	1300	GCF.002940605.1.Bacteria.Proteobacteria	1835.63	0	917.817	PstS	Phosphate
dup	897	GCF.000757605.1.Bacteria.Proteobacteria	946.956	0	473.478	PstS	Phosphate
hgt	897	GCF.000757605.1.Bacteria.Proteobacteria	946.956	0	473.478	PstS	Phosphate
los	878	GCA.003454415.1.Bacteria.Proteobacteria	722.013	0	361.006	PstS	Phosphate
dup	1391	GCA.001797415.1.Bacteria.Desulfobacterota	2005.94	0	1002.97	PstS	Phosphate
dup	1057	GCA.001800095.1.Bacteria.Elusimicrobiota	1459.21	0	729.605	PstS	Phosphate
hgt	1057	GCA.001800095.1.Bacteria.Elusimicrobiota	1459.21	0	729.605	PstS	Phosphate
hgt	1057	GCA.001800095.1.Bacteria.Elusimicrobiota	1459.21	0	729.605	PstS	Phosphate
dup	1087	GCF.000195295.1.Bacteria.Desulfobacterota	1499.36	0	749.678	PstS	Phosphate
hgt	1087	GCF.000195295.1.Bacteria.Desulfobacterota	1499.36	0	749.678	PstS	Phosphate
dup	933	GCF.003612015.1.Bacteria.Proteobacteria	1154.76	0	577.38	PstS	Phosphate
hgt	933	GCF.003612015.1.Bacteria.Proteobacteria	1154.76	0	577.38	PstS	Phosphate
dup	1350	GCA.002404055.1.Bacteria.Chloroflexota	1912.02	0	956.008	PstS	Phosphate
hgt	1350	GCA.002404055.1.Bacteria.Chloroflexota	1912.02	0	956.008	PstS	Phosphate
dup	906	GCA.000004985.1.Eukaryota.Heterolobosea	1031.02	0	515.51	PstS	Phosphate
dup	906	GCA.000004985.1.Eukaryota.Heterolobosea	1031.02	0	515.51	PstS	Phosphate
dup	906	GCA.000004985.1.Eukaryota.Heterolobosea	1031.02	0	515.51	PstS	Phosphate
dup	906	GCA.000004985.1.Eukaryota.Heterolobosea	1031.02	0	515.51	PstS	Phosphate
dup	906	GCA.000004985.1.Eukaryota.Heterolobosea	1031.02	0	515.51	PstS	Phosphate
dup	906	GCA.000004985.1.Eukaryota.Heterolobosea	1031.02	0	515.51	PstS	Phosphate
hgt	906	GCA.000004985.1.Eukaryota.Heterolobosea	1031.02	0	515.51	PstS	Phosphate
dup	943	GCA.003170275.1.Bacteria.Myxococcota	1177.19	0	588.594	PstS	Phosphate
hgt	943	GCA.003170275.1.Bacteria.Myxococcota	1177.19	0	588.594	PstS	Phosphate
spe	NA	932	NA	1138.42	NA	PstS	Phosphate
dup	1416	GCA.002413185.1.Bacteria.Actinobacteriota	2045.68	0	1022.84	PstS	Phosphate
los	1416	GCA.002413185.1.Bacteria.Actinobacteriota	2045.68	0	1022.84	PstS	Phosphate
hgt	1416	GCA.002413185.1.Bacteria.Actinobacteriota	2045.68	0	1022.84	PstS	Phosphate
los	971	GCA.002779395.1.Bacteria.Bacteroidota	1270.04	0	635.02	PstS	Phosphate
spe	NA	1481	NA	2204.53	NA	PstS	Phosphate
hgt	1593	1481	2542.65	2204.53	2373.59	PstS	Phosphate
dup	1469	GCA.002789615.1.Bacteria.Acidobacteriota	2161.39	0	1080.69	PstS	Phosphate
hgt	1469	GCA.002789615.1.Bacteria.Acidobacteriota	2161.39	0	1080.69	PstS	Phosphate
spe	NA	1136	NA	1583.88	NA	PstS	Phosphate
dup	1173	GCF.002215035.1.Bacteria.Cyanobacteria	1633.47	0	816.737	PstS	Phosphate
los	1173	GCF.002215035.1.Bacteria.Cyanobacteria	1633.47	0	816.737	PstS	Phosphate
dup	1247	GCA.002431715.1.Bacteria.Armatimonadota	1755.29	0	877.643	PstS	Phosphate
hgt	1247	GCA.002431715.1.Bacteria.Armatimonadota	1755.29	0	877.643	PstS	Phosphate
los	1157	GCA.001750625.1.Bacteria.Proteobacteria	1609.44	0	804.722	PstS	Phosphate
hgt	1157	GCA.001750625.1.Bacteria.Proteobacteria	1609.44	0	804.722	PstS	Phosphate
spe	NA	1006	NA	1359.65	NA	PstS	Phosphate
dup	1580	GCF.000013205.1.Bacteria.Cyanobacteria	2501.03	0	1250.52	PstS	Phosphate
dup	1580	GCF.000013205.1.Bacteria.Cyanobacteria	2501.03	0	1250.52	PstS	Phosphate
dup	1580	GCF.000013205.1.Bacteria.Cyanobacteria	2501.03	0	1250.52	PstS	Phosphate
dup	1580	GCF.000013205.1.Bacteria.Cyanobacteria	2501.03	0	1250.52	PstS	Phosphate
hgt	1580	GCF.000013205.1.Bacteria.Cyanobacteria	2501.03	0	1250.52	PstS	Phosphate
los	914	GCF.000165345.1.Eukaryota.Apicocomplexa	1058.61	0	529.307	PstS	Phosphate
dup	898	GCA.001437855.1.Bacteria.Actinobacteriota	951.694	0	475.847	PstS	Phosphate
los	898	GCA.001437855.1.Bacteria.Actinobacteriota	951.694	0	475.847	PstS	Phosphate
hgt	898	GCA.001437855.1.Bacteria.Actinobacteriota	951.694	0	475.847	PstS	Phosphate
hgt	898	GCA.001437855.1.Bacteria.Actinobacteriota	951.694	0	475.847	PstS	Phosphate
dup	1252	GCF.900176005.1.Bacteria.Firmicutes.B	1757.76	0	878.88	PstS	Phosphate
hgt	1252	GCF.900176005.1.Bacteria.Firmicutes.B	1757.76	0	878.88	PstS	Phosphate
los	866	Richelia.intracellularis.HM01	177.055	0	88.5273	PstS	Phosphate
los	1358	GCA.002898315.1.Bacteria.Calescibacterota	1937.95	0	968.975	PstS	Phosphate
dup	1585	GCF.000025525.1.Archaea.Methanobacteriota.A	2518.68	0	1259.34	PstS	Phosphate
hgt	1585	GCF.000025525.1.Archaea.Methanobacteriota.A	2518.68	0	1259.34	PstS	Phosphate
hgt	963	GCF.000300295.4.Bacteria.Proteobacteria	1255.84	0	627.92	PstS	Phosphate
dup	1476	GCA.000739515.1.Bacteria.Moduliflexota	2183.84	0	1091.92	PstS	Phosphate
dup	1285	GCA.001798605.1.Bacteria.Myxococcota	1804.15	0	902.077	PstS	Phosphate
hgt	1285	GCA.001798605.1.Bacteria.Myxococcota	1804.15	0	902.077	PstS	Phosphate
los	1294	GCA.001803795.1.Bacteria.Nitrospirota	1826.19	0	913.095	PstS	Phosphate
spe	NA	928	NA	1123.56	NA	PstS	Phosphate
spe	NA	929	NA	1138.49	NA	PstS	Phosphate
spe	NA	923	NA	1105.29	NA	PstS	Phosphate
spe	NA	923	NA	1105.29	NA	PstS	Phosphate
hgt	950	923	1206.01	1105.29	1155.65	PstS	Phosphate
hgt	950	923	1206.01	1105.29	1155.65	PstS	Phosphate
dup	893	GCA.003137095.1.Bacteria.Proteobacteria	935.164	0	467.582	PstS	Phosphate
hgt	893	GCA.003137095.1.Bacteria.Proteobacteria	935.164	0	467.582	PstS	Phosphate
dup	1333	GCF.900100785.1.Bacteria.Firmicutes.B	1887.42	0	943.71	PstS	Phosphate
hgt	1333	GCF.900100785.1.Bacteria.Firmicutes.B	1887.42	0	943.71	PstS	Phosphate
los	1266	GCA.002352645.1.Bacteria.Actinobacteriota	1774.67	0	887.335	PstS	Phosphate
spe	NA	1580	NA	2501.03	NA	PstS	Phosphate
spe	NA	1580	NA	2501.03	NA	PstS	Phosphate
spe	NA	1581	NA	2511.26	NA	PstS	Phosphate
hgt	1646	1581	2819.98	2511.26	2665.62	PstS	Phosphate
spe	NA	1039	NA	1407.48	NA	PstS	Phosphate
dup	1180	GCA.002495185.1.Archaea.Thermoplasmatota	1652.04	0	826.018	PstS	Phosphate
dup	1180	GCA.002495185.1.Archaea.Thermoplasmatota	1652.04	0	826.018	PstS	Phosphate
dup	1180	GCA.002495185.1.Archaea.Thermoplasmatota	1652.04	0	826.018	PstS	Phosphate
hgt	1180	GCA.002495185.1.Archaea.Thermoplasmatota	1652.04	0	826.018	PstS	Phosphate
spe	NA	1033	NA	1400.78	NA	PstS	Phosphate
dup	1373	GCF.002973605.1.Bacteria.Armatimonadota	1968.12	0	984.058	PstS	Phosphate
dup	1373	GCF.002973605.1.Bacteria.Armatimonadota	1968.12	0	984.058	PstS	Phosphate
dup	1373	GCF.002973605.1.Bacteria.Armatimonadota	1968.12	0	984.058	PstS	Phosphate
hgt	1373	GCF.002973605.1.Bacteria.Armatimonadota	1968.12	0	984.058	PstS	Phosphate
spe	NA	1455	NA	2135.2	NA	PstS	Phosphate
dup	1136	GCA.001768675.1.Bacteria.Actinobacteriota	1583.88	0	791.938	PstS	Phosphate
dup	1026	GCA.003151215.1.Bacteria.Bacteroidota	1386.39	0	693.197	PstS	Phosphate
los	1026	GCA.003151215.1.Bacteria.Bacteroidota	1386.39	0	693.197	PstS	Phosphate
hgt	1026	GCA.003151215.1.Bacteria.Bacteroidota	1386.39	0	693.197	PstS	Phosphate
dup	886	GCF.900106035.1.Bacteria.Actinobacteriota	864.931	0	432.466	PstS	Phosphate
dup	1095	GCA.002796125.1.Bacteria.Omnitrophota	1523.07	0	761.533	PstS	Phosphate
hgt	1095	GCA.002796125.1.Bacteria.Omnitrophota	1523.07	0	761.533	PstS	Phosphate
dup	1043	GCA.003158755.1.Bacteria.Elusimicrobiota	1416.94	0	708.47	PstS	Phosphate
hgt	1043	GCA.003158755.1.Bacteria.Elusimicrobiota	1416.94	0	708.47	PstS	Phosphate
dup	1039	GCF.004348535.1.Bacteria.Actinobacteriota	1407.48	0	703.74	PstS	Phosphate
dup	1566	GCF.900112165.1.Bacteria.Spirochaetota	2464.19	0	1232.1	PstS	Phosphate
dup	1566	GCF.900112165.1.Bacteria.Spirochaetota	2464.19	0	1232.1	PstS	Phosphate
dup	1566	GCF.900112165.1.Bacteria.Spirochaetota	2464.19	0	1232.1	PstS	Phosphate
hgt	1566	GCF.900112165.1.Bacteria.Spirochaetota	2464.19	0	1232.1	PstS	Phosphate
dup	990	Fischerella.muscicola.CCMEE5323	1292.96	0	646.48	PstS	Phosphate
dup	990	Fischerella.muscicola.CCMEE5323	1292.96	0	646.48	PstS	Phosphate
dup	1360	GCA.002632265.1.Bacteria.Proteobacteria	1939.7	0	969.85	PstS	Phosphate
hgt	1360	GCA.002632265.1.Bacteria.Proteobacteria	1939.7	0	969.85	PstS	Phosphate
dup	1260	GCA.002428295.1.Bacteria.Caldisericota	1762.38	0	881.192	PstS	Phosphate
hgt	1260	GCA.002428295.1.Bacteria.Caldisericota	1762.38	0	881.192	PstS	Phosphate
dup	1481	GCF.000421485.1.Bacteria.Aquificota	2204.53	0	1102.27	PstS	Phosphate
dup	1208	GCA.003244105.1.Bacteria.Eremiobacterota	1685.38	0	842.692	PstS	Phosphate
dup	1208	GCA.003244105.1.Bacteria.Eremiobacterota	1685.38	0	842.692	PstS	Phosphate
dup	1208	GCA.003244105.1.Bacteria.Eremiobacterota	1685.38	0	842.692	PstS	Phosphate
spe	NA	914	NA	1058.61	NA	PstS	Phosphate
spe	NA	913	NA	1074.12	NA	PstS	Phosphate
dup	1113	GCA.002495235.1.Archaea.Thermoplasmatota	1547.68	0	773.84	PstS	Phosphate
dup	1113	GCA.002495235.1.Archaea.Thermoplasmatota	1547.68	0	773.84	PstS	Phosphate
dup	1113	GCA.002495235.1.Archaea.Thermoplasmatota	1547.68	0	773.84	PstS	Phosphate
dup	1595	GCF.000019605.1.Archaea.Thermoproteota	2557.41	0	1278.7	PstS	Phosphate
hgt	1595	GCF.000019605.1.Archaea.Thermoproteota	2557.41	0	1278.7	PstS	Phosphate
dup	969	GCF.001561915.1.Bacteria.Firmicutes	1266.54	0	633.27	PstS	Phosphate
hgt	969	GCF.001561915.1.Bacteria.Firmicutes	1266.54	0	633.27	PstS	Phosphate
dup	1705	GCA.001730085.1.Bacteria.GCA.001730085	3237.46	0	1618.73	PstS	Phosphate
hgt	1705	GCA.001730085.1.Bacteria.GCA.001730085	3237.46	0	1618.73	PstS	Phosphate
dup	1113	GCA.002494765.1.Archaea.Thermoplasmatota	1547.68	0	773.84	PstS	Phosphate
spe	NA	1208	NA	1685.38	NA	PstS	Phosphate
hgt	1656	1208	2846.76	1685.38	2266.07	PstS	Phosphate
dup	923	GCA.003152325.1.Bacteria.Acidobacteriota	1105.29	0	552.646	PstS	Phosphate
dup	923	GCA.003152325.1.Bacteria.Acidobacteriota	1105.29	0	552.646	PstS	Phosphate
dup	1471	GCF.001953175.1.Bacteria.Chloroflexota	2179.07	0	1089.54	PstS	Phosphate
hgt	1471	GCF.001953175.1.Bacteria.Chloroflexota	2179.07	0	1089.54	PstS	Phosphate
spe	NA	1113	NA	1547.68	NA	PstS	Phosphate
hgt	1218	1113	1706.4	1547.68	1627.04	PstS	Phosphate
spe	NA	1444	NA	2111.66	NA	PstS	Phosphate
dup	1169	GCA.002347645.1.Bacteria.Actinobacteriota	1623.89	0	811.947	PstS	Phosphate
hgt	1169	GCA.002347645.1.Bacteria.Actinobacteriota	1623.89	0	811.947	PstS	Phosphate
dup	1341	GCF.000317045.1.Bacteria.Cyanobacteria	1903.47	0	951.735	PstS	Phosphate
los	1341	GCF.000317045.1.Bacteria.Cyanobacteria	1903.47	0	951.735	PstS	Phosphate
hgt	1341	GCF.000317045.1.Bacteria.Cyanobacteria	1903.47	0	951.735	PstS	Phosphate
dup	972	GCA.002878135.1.Archaea.Thermoplasmatota	1280.64	0	640.32	PstS	Phosphate
hgt	972	GCA.002878135.1.Archaea.Thermoplasmatota	1280.64	0	640.32	PstS	Phosphate
dup	902	GCA.001464215.1.Bacteria.Proteobacteria	986.499	0	493.249	PstS	Phosphate
hgt	902	GCA.001464215.1.Bacteria.Proteobacteria	986.499	0	493.249	PstS	Phosphate
dup	1313	GCA.002347925.1.Bacteria.Chloroflexota	1858.39	0	929.195	PstS	Phosphate
dup	1313	GCA.002347925.1.Bacteria.Chloroflexota	1858.39	0	929.195	PstS	Phosphate
dup	1313	GCA.002347925.1.Bacteria.Chloroflexota	1858.39	0	929.195	PstS	Phosphate
spe	NA	901	NA	971.495	NA	PstS	Phosphate
spe	NA	906	NA	1031.02	NA	PstS	Phosphate
los	1094	GCA.002763895.1.Bacteria.Bacteroidota	1509.38	0	754.69	PstS	Phosphate
dup	1584	GCA.001872725.1.Bacteria.Proteobacteria	2518.42	0	1259.21	PstS	Phosphate
dup	1584	GCA.001872725.1.Bacteria.Proteobacteria	2518.42	0	1259.21	PstS	Phosphate
dup	1584	GCA.001872725.1.Bacteria.Proteobacteria	2518.42	0	1259.21	PstS	Phosphate
dup	1584	GCA.001872725.1.Bacteria.Proteobacteria	2518.42	0	1259.21	PstS	Phosphate
dup	1584	GCA.001872725.1.Bacteria.Proteobacteria	2518.42	0	1259.21	PstS	Phosphate
hgt	1584	GCA.001872725.1.Bacteria.Proteobacteria	2518.42	0	1259.21	PstS	Phosphate
hgt	1584	GCA.001872725.1.Bacteria.Proteobacteria	2518.42	0	1259.21	PstS	Phosphate
dup	1463	GCF.001870225.1.Bacteria.Cyanobacteria	2144.89	0	1072.44	PstS	Phosphate
dup	1463	GCF.001870225.1.Bacteria.Cyanobacteria	2144.89	0	1072.44	PstS	Phosphate
hgt	1463	GCF.001870225.1.Bacteria.Cyanobacteria	2144.89	0	1072.44	PstS	Phosphate
dup	1124	GCA.003133645.1.Bacteria.Acidobacteriota	1564.51	0	782.255	PstS	Phosphate
hgt	1124	GCA.003133645.1.Bacteria.Acidobacteriota	1564.51	0	782.255	PstS	Phosphate
dup	1299	GCA.001804805.1.Bacteria.Verrucomicrobiota	1826.22	0	913.11	PstS	Phosphate
hgt	1299	GCA.001804805.1.Bacteria.Verrucomicrobiota	1826.22	0	913.11	PstS	Phosphate
dup	1505	GCA.001771505.1.Bacteria.Margulisbacteria	2252.16	0	1126.08	PstS	Phosphate
hgt	1505	GCA.001771505.1.Bacteria.Margulisbacteria	2252.16	0	1126.08	PstS	Phosphate
dup	1136	GCA.002897715.1.Bacteria.Actinobacteriota	1583.88	0	791.938	PstS	Phosphate
spe	NA	1476	NA	2183.84	NA	PstS	Phosphate
hgt	1613	1476	2619.11	2183.84	2401.47	PstS	Phosphate
dup	1292	GCF.000473895.1.Bacteria.Cyanobacteria	1817.62	0	908.812	PstS	Phosphate
dup	1292	GCF.000473895.1.Bacteria.Cyanobacteria	1817.62	0	908.812	PstS	Phosphate
hgt	1292	GCF.000473895.1.Bacteria.Cyanobacteria	1817.62	0	908.812	PstS	Phosphate
spe	NA	1300	NA	1835.63	NA	PstS	Phosphate
spe	NA	1300	NA	1835.63	NA	PstS	Phosphate
hgt	1444	1300	2111.66	1835.63	1973.64	PstS	Phosphate
spe	NA	878	NA	722.013	NA	PstS	Phosphate
dup	893	GCA.003155415.1.Bacteria.Proteobacteria	935.164	0	467.582	PstS	Phosphate
hgt	893	GCA.003155415.1.Bacteria.Proteobacteria	935.164	0	467.582	PstS	Phosphate
dup	1321	GCA.001829315.1.Bacteria.Spirochaetota	1865.65	0	932.827	PstS	Phosphate
hgt	1321	GCA.001829315.1.Bacteria.Spirochaetota	1865.65	0	932.827	PstS	Phosphate
dup	997	GCF.000092905.1.Bacteria.Firmicutes	1327.38	0	663.69	PstS	Phosphate
dup	997	GCF.000092905.1.Bacteria.Firmicutes	1327.38	0	663.69	PstS	Phosphate
hgt	997	GCF.000092905.1.Bacteria.Firmicutes	1327.38	0	663.69	PstS	Phosphate
hgt	997	GCF.000092905.1.Bacteria.Firmicutes	1327.38	0	663.69	PstS	Phosphate
spe	NA	971	NA	1270.04	NA	PstS	Phosphate
spe	NA	970	NA	1265.28	NA	PstS	Phosphate
los	913	GCF.000091205.1.Eukaryota.Rhodophyta	1074.12	0	537.062	PstS	Phosphate
dup	1006	GCA.001798185.1.Bacteria.UBA10199	1359.65	0	679.825	PstS	Phosphate
dup	1006	GCA.001798185.1.Bacteria.UBA10199	1359.65	0	679.825	PstS	Phosphate
dup	1006	GCA.001798185.1.Bacteria.UBA10199	1359.65	0	679.825	PstS	Phosphate
spe	NA	867	NA	239.787	NA	PstS	Phosphate
los	1155	866	1614.69	177.055	895.872	PstS	Phosphate
spe	NA	866	NA	177.055	NA	PstS	Phosphate
los	906	883	1031.02	815.562	923.291	PstS	Phosphate
spe	NA	886	NA	864.931	NA	PstS	Phosphate
spe	NA	885	NA	863.891	NA	PstS	Phosphate
spe	NA	889	NA	881.825	NA	PstS	Phosphate
dup	1158	GCA.001717025.1.Archaea.Thermoproteota	1609.36	0	804.68	PstS	Phosphate
hgt	1158	GCA.001717025.1.Archaea.Thermoproteota	1609.36	0	804.68	PstS	Phosphate
spe	NA	1041	NA	1416.63	NA	PstS	Phosphate
los	1385	1268	1994.64	1776.59	1885.61	PstS	Phosphate
spe	NA	1266	NA	1774.67	NA	PstS	Phosphate
los	867	UCYNA	239.787	0	119.894	PstS	Phosphate
dup	1153	GCA.003235575.1.Bacteria.Eisenbacteria	1596.03	0	798.013	PstS	Phosphate
spe	NA	1466	NA	2154.64	NA	PstS	Phosphate
spe	NA	1463	NA	2144.89	NA	PstS	Phosphate
spe	NA	1313	NA	1858.39	NA	PstS	Phosphate
dup	1208	GCA.003167155.1.Bacteria.Eremiobacterota	1685.38	0	842.692	PstS	Phosphate
dup	1208	GCA.003167155.1.Bacteria.Eremiobacterota	1685.38	0	842.692	PstS	Phosphate
dup	1208	GCA.003167155.1.Bacteria.Eremiobacterota	1685.38	0	842.692	PstS	Phosphate
dup	1208	GCA.003167155.1.Bacteria.Eremiobacterota	1685.38	0	842.692	PstS	Phosphate
hgt	1208	GCA.003167155.1.Bacteria.Eremiobacterota	1685.38	0	842.692	PstS	Phosphate
dup	1033	GCA.003140175.1.Bacteria.Actinobacteriota	1400.78	0	700.388	PstS	Phosphate
hgt	1350	GCF.003967555.1.Bacteria.Chloroflexota	1912.02	0	956.008	PstS	Phosphate
dup	1167	GCF.000427095.1.Bacteria.Armatimonadota	1625.99	0	812.997	PstS	Phosphate
hgt	1167	GCF.000427095.1.Bacteria.Armatimonadota	1625.99	0	812.997	PstS	Phosphate
dup	1344	GCA.001898225.1.Bacteria.Chloroflexota	1899.17	0	949.587	PstS	Phosphate
dup	1344	GCA.001898225.1.Bacteria.Chloroflexota	1899.17	0	949.587	PstS	Phosphate
dup	1344	GCA.001898225.1.Bacteria.Chloroflexota	1899.17	0	949.587	PstS	Phosphate
dup	1344	GCA.001898225.1.Bacteria.Chloroflexota	1899.17	0	949.587	PstS	Phosphate
dup	1344	GCA.001898225.1.Bacteria.Chloroflexota	1899.17	0	949.587	PstS	Phosphate
dup	1344	GCA.001898225.1.Bacteria.Chloroflexota	1899.17	0	949.587	PstS	Phosphate
hgt	1344	GCA.001898225.1.Bacteria.Chloroflexota	1899.17	0	949.587	PstS	Phosphate
hgt	1344	GCA.001898225.1.Bacteria.Chloroflexota	1899.17	0	949.587	PstS	Phosphate
dup	1116	GCA.002796325.1.Bacteria.UBA10199	1544.31	0	772.155	PstS	Phosphate
dup	1325	GCF.001535965.1.Bacteria.Bacteroidota	1868.3	0	934.148	PstS	Phosphate
hgt	1325	GCF.001535965.1.Bacteria.Bacteroidota	1868.3	0	934.148	PstS	Phosphate
spe	NA	964	NA	1257.45	NA	PstS	Phosphate
hgt	1017	964	1385.21	1257.45	1321.33	PstS	Phosphate
dup	941	GCA.003162395.1.Bacteria.Actinobacteriota	1175.56	0	587.782	PstS	Phosphate
dup	890	Nostoc.sp.PCC7120	877.811	0	438.906	PstS	Phosphate
dup	890	Nostoc.sp.PCC7120	877.811	0	438.906	PstS	Phosphate
los	1463	1242	2144.89	1743.3	1944.09	PstS	Phosphate
dup	1455	GCF.001029505.1.Bacteria.Actinobacteriota	2135.2	0	1067.6	PstS	Phosphate
spe	NA	890	NA	877.811	NA	PstS	Phosphate
spe	NA	890	NA	877.811	NA	PstS	Phosphate
spe	NA	891	NA	904.119	NA	PstS	Phosphate
hgt	907	891	1032.03	904.119	968.073	PstS	Phosphate
spe	NA	898	NA	951.694	NA	PstS	Phosphate
spe	NA	1530	NA	2343.17	NA	PstS	Phosphate
spe	NA	1094	NA	1509.38	NA	PstS	Phosphate
dup	1396	GCA.003170555.1.Bacteria.FEN.1099	2012.25	0	1006.12	PstS	Phosphate
hgt	1396	GCA.003170555.1.Bacteria.FEN.1099	2012.25	0	1006.12	PstS	Phosphate
los	1432	1410	2080.61	2039.37	2059.99	PstS	Phosphate
spe	NA	1410	NA	2039.37	NA	PstS	Phosphate
los	1444	1415	2111.66	2046.61	2079.13	PstS	Phosphate
spe	NA	1416	NA	2045.68	NA	PstS	Phosphate
los	1410	1322	2039.37	1871.67	1955.52	PstS	Phosphate
dup	938	GCA.001799695.1.Bacteria.Elusimicrobiota	1175.89	0	587.946	PstS	Phosphate
dup	938	GCA.001799695.1.Bacteria.Elusimicrobiota	1175.89	0	587.946	PstS	Phosphate
dup	938	GCA.001799695.1.Bacteria.Elusimicrobiota	1175.89	0	587.946	PstS	Phosphate
hgt	938	GCA.001799695.1.Bacteria.Elusimicrobiota	1175.89	0	587.946	PstS	Phosphate
dup	932	GCF.003443735.1.Bacteria.Actinobacteriota	1138.42	0	569.211	PstS	Phosphate
los	932	GCF.003443735.1.Bacteria.Actinobacteriota	1138.42	0	569.211	PstS	Phosphate
hgt	932	GCF.003443735.1.Bacteria.Actinobacteriota	1138.42	0	569.211	PstS	Phosphate
dup	867	UCYNA2	239.787	0	119.894	PstS	Phosphate
dup	1145	GCA.001768075.1.Bacteria.Myxococcota	1589.61	0	794.805	PstS	Phosphate
dup	1145	GCA.001768075.1.Bacteria.Myxococcota	1589.61	0	794.805	PstS	Phosphate
hgt	1145	GCA.001768075.1.Bacteria.Myxococcota	1589.61	0	794.805	PstS	Phosphate
hgt	1145	GCA.001768075.1.Bacteria.Myxococcota	1589.61	0	794.805	PstS	Phosphate
dup	1082	GCA.002402635.1.Bacteria.Deferribacterota	1495.11	0	747.553	PstS	Phosphate
hgt	1082	GCA.002402635.1.Bacteria.Deferribacterota	1495.11	0	747.553	PstS	Phosphate
dup	1391	GCA.003232385.1.Bacteria.SZUA.79	2005.94	0	1002.97	PstS	Phosphate
los	1391	GCA.003232385.1.Bacteria.SZUA.79	2005.94	0	1002.97	PstS	Phosphate
hgt	1391	GCA.003232385.1.Bacteria.SZUA.79	2005.94	0	1002.97	PstS	Phosphate
hgt	1391	GCA.003232385.1.Bacteria.SZUA.79	2005.94	0	1002.97	PstS	Phosphate
dup	891	GCA.002280485.1.Bacteria.Proteobacteria	904.119	0	452.06	PstS	Phosphate
dup	891	GCA.002280485.1.Bacteria.Proteobacteria	904.119	0	452.06	PstS	Phosphate
dup	891	GCA.002280485.1.Bacteria.Proteobacteria	904.119	0	452.06	PstS	Phosphate
dup	1048	GCA.003167015.1.Bacteria.Bacteroidota	1413.09	0	706.543	PstS	Phosphate
hgt	1048	GCA.003167015.1.Bacteria.Bacteroidota	1413.09	0	706.543	PstS	Phosphate
dup	1034	GCA.001464275.1.Bacteria.Actinobacteriota	1403.59	0	701.793	PstS	Phosphate
hgt	1034	GCA.001464275.1.Bacteria.Actinobacteriota	1403.59	0	701.793	PstS	Phosphate
dup	997	GCF.001399675.1.Bacteria.Firmicutes	1327.38	0	663.69	PstS	Phosphate
hgt	997	GCF.001399675.1.Bacteria.Firmicutes	1327.38	0	663.69	PstS	Phosphate
dup	1568	GCF.001907975.1.Bacteria.Proteobacteria	2470.89	0	1235.44	PstS	Phosphate
spe	NA	951	NA	1203.21	NA	PstS	Phosphate
dup	1246	GCA.002292925.1.Bacteria.Chloroflexota	1752.37	0	876.185	PstS	Phosphate
dup	1246	GCA.002292925.1.Bacteria.Chloroflexota	1752.37	0	876.185	PstS	Phosphate
dup	1246	GCA.002292925.1.Bacteria.Chloroflexota	1752.37	0	876.185	PstS	Phosphate
hgt	1246	GCA.002292925.1.Bacteria.Chloroflexota	1752.37	0	876.185	PstS	Phosphate
dup	1003	GCA.003219195.1.Bacteria.Verrucomicrobiota	1352.76	0	676.378	PstS	Phosphate
hgt	1003	GCA.003219195.1.Bacteria.Verrucomicrobiota	1352.76	0	676.378	PstS	Phosphate
dup	1159	GCA.001803235.1.Bacteria.Verrucomicrobiota	1611.65	0	805.827	PstS	Phosphate
hgt	1159	GCA.001803235.1.Bacteria.Verrucomicrobiota	1611.65	0	805.827	PstS	Phosphate
dup	1280	GCF.000969705.1.Bacteria.Actinobacteriota	1798.43	0	899.217	PstS	Phosphate
hgt	1280	GCF.000969705.1.Bacteria.Actinobacteriota	1798.43	0	899.217	PstS	Phosphate
dup	866	Richelia.intracellularis.HH01	177.055	0	88.5273	PstS	Phosphate
dup	1561	GCA.002878375.1.Bacteria.Dictyoglomota	2441.36	0	1220.68	PstS	Phosphate
hgt	1561	GCA.002878375.1.Bacteria.Dictyoglomota	2441.36	0	1220.68	PstS	Phosphate
spe	NA	1331	NA	1883.1	NA	PstS	Phosphate
hgt	1493	1331	2241.39	1883.1	2062.24	PstS	Phosphate
dup	1044	GCA.003161515.1.Bacteria.Desulfobacterota.B	1417.51	0	708.753	PstS	Phosphate
hgt	1044	GCA.003161515.1.Bacteria.Desulfobacterota.B	1417.51	0	708.753	PstS	Phosphate
dup	1042	GCF.001481685.1.Archaea.Thermoproteota	1407.62	0	703.808	PstS	Phosphate
hgt	1042	GCF.001481685.1.Archaea.Thermoproteota	1407.62	0	703.808	PstS	Phosphate
los	1580	1539	2501.03	2361.38	2431.2	PstS	Phosphate
spe	NA	1539	NA	2361.38	NA	PstS	Phosphate
dup	880	GCA.002011075.1.Archaea.Thermoproteota	786.486	0	393.243	PstS	Phosphate
hgt	880	GCA.002011075.1.Archaea.Thermoproteota	786.486	0	393.243	PstS	Phosphate
dup	929	GCA.015473125.1.Eukaryota.Viridiplantae	1138.49	0	569.245	PstS	Phosphate
los	929	GCA.015473125.1.Eukaryota.Viridiplantae	1138.49	0	569.245	PstS	Phosphate
hgt	929	GCA.015473125.1.Eukaryota.Viridiplantae	1138.49	0	569.245	PstS	Phosphate
dup	1331	GCF.000266945.1.Bacteria.Desulfobacterota	1883.1	0	941.548	PstS	Phosphate
dup	1331	GCF.000266945.1.Bacteria.Desulfobacterota	1883.1	0	941.548	PstS	Phosphate
dup	1331	GCF.000266945.1.Bacteria.Desulfobacterota	1883.1	0	941.548	PstS	Phosphate
dup	1331	GCF.000266945.1.Bacteria.Desulfobacterota	1883.1	0	941.548	PstS	Phosphate
hgt	1331	GCF.000266945.1.Bacteria.Desulfobacterota	1883.1	0	941.548	PstS	Phosphate
spe	NA	941	NA	1175.56	NA	PstS	Phosphate
dup	1597	GCA.001790645.1.Bacteria.Schekmanbacteria	2563.14	0	1281.57	PstS	Phosphate
hgt	1597	GCA.001790645.1.Bacteria.Schekmanbacteria	2563.14	0	1281.57	PstS	Phosphate
dup	1508	GCA.003477045.1.Bacteria.Delongbacteria	2279.38	0	1139.69	PstS	Phosphate
hgt	1508	GCA.003477045.1.Bacteria.Delongbacteria	2279.38	0	1139.69	PstS	Phosphate
dup	1022	GCA.003224665.1.Bacteria.Acidobacteriota	1391.24	0	695.62	PstS	Phosphate
hgt	1022	GCA.003224665.1.Bacteria.Acidobacteriota	1391.24	0	695.62	PstS	Phosphate
dup	1081	GCA.007244385.1.Bacteria.Desulfobacterota	1489.29	0	744.645	PstS	Phosphate
hgt	1081	GCA.007244385.1.Bacteria.Desulfobacterota	1489.29	0	744.645	PstS	Phosphate
dup	1294	GCA.003454665.1.Bacteria.Nitrospirota	1826.19	0	913.095	PstS	Phosphate
dup	1390	GCF.000015965.1.Bacteria.Cyanobacteria	1997.32	0	998.66	PstS	Phosphate
dup	1390	GCF.000015965.1.Bacteria.Cyanobacteria	1997.32	0	998.66	PstS	Phosphate
dup	1390	GCF.000015965.1.Bacteria.Cyanobacteria	1997.32	0	998.66	PstS	Phosphate
hgt	1390	GCF.000015965.1.Bacteria.Cyanobacteria	1997.32	0	998.66	PstS	Phosphate
spe	NA	1432	NA	2080.61	NA	PstS	Phosphate
spe	NA	1432	NA	2080.61	NA	PstS	Phosphate
hgt	1466	1432	2154.64	2080.61	2117.62	PstS	Phosphate
dup	947	GCA.002404095.1.Bacteria.Planctomycetota	1183.19	0	591.597	PstS	Phosphate
hgt	947	GCA.002404095.1.Bacteria.Planctomycetota	1183.19	0	591.597	PstS	Phosphate
spe	NA	1341	NA	1903.47	NA	PstS	Phosphate
dup	1041	GCF.900142435.1.Bacteria.Aquificota	1416.63	0	708.317	PstS	Phosphate
spe	NA	1500	NA	2246.43	NA	PstS	Phosphate
spe	NA	1507	NA	2279.15	NA	PstS	Phosphate
hgt	1558	1507	2447.18	2279.15	2363.17	PstS	Phosphate
dup	931	GCA.002898675.1.Bacteria.Bacteroidota	1134.08	0	567.042	PstS	Phosphate
dup	1686	GCF.000212395.1.Bacteria.Thermodesulfobiota	3083.74	0	1541.87	PstS	Phosphate
hgt	1686	GCF.000212395.1.Bacteria.Thermodesulfobiota	3083.74	0	1541.87	PstS	Phosphate
dup	1153	GCA.001780165.1.Bacteria.Eisenbacteria	1596.03	0	798.013	PstS	Phosphate
dup	890	GCF.000020025.1.Bacteria.Cyanobacteria	877.811	0	438.906	PstS	Phosphate
dup	890	GCF.000020025.1.Bacteria.Cyanobacteria	877.811	0	438.906	PstS	Phosphate
dup	890	GCF.000020025.1.Bacteria.Cyanobacteria	877.811	0	438.906	PstS	Phosphate
dup	890	GCF.000020025.1.Bacteria.Cyanobacteria	877.811	0	438.906	PstS	Phosphate
hgt	890	GCF.000020025.1.Bacteria.Cyanobacteria	877.811	0	438.906	PstS	Phosphate
hgt	890	GCF.000020025.1.Bacteria.Cyanobacteria	877.811	0	438.906	PstS	Phosphate
dup	1052	GCF.000021725.1.Bacteria.Campylobacterota	1438.4	0	719.2	PstS	Phosphate
hgt	1052	GCF.000021725.1.Bacteria.Campylobacterota	1438.4	0	719.2	PstS	Phosphate
dup	918	GCF.003258945.1.Bacteria.Proteobacteria	1071.51	0	535.753	PstS	Phosphate
hgt	918	GCF.003258945.1.Bacteria.Proteobacteria	1071.51	0	535.753	PstS	Phosphate
dup	913	GCA.002049455.2.Eukaryota.Rhodophyta	1074.12	0	537.062	PstS	Phosphate
dup	914	GCA.000315625.1.Eukaryota.Cryptophyceae	1058.61	0	529.307	PstS	Phosphate
dup	914	GCA.000315625.1.Eukaryota.Cryptophyceae	1058.61	0	529.307	PstS	Phosphate
dup	914	GCA.000315625.1.Eukaryota.Cryptophyceae	1058.61	0	529.307	PstS	Phosphate
dup	914	GCA.000315625.1.Eukaryota.Cryptophyceae	1058.61	0	529.307	PstS	Phosphate
dup	914	GCA.000315625.1.Eukaryota.Cryptophyceae	1058.61	0	529.307	PstS	Phosphate
dup	914	GCA.000315625.1.Eukaryota.Cryptophyceae	1058.61	0	529.307	PstS	Phosphate
hgt	914	GCA.000315625.1.Eukaryota.Cryptophyceae	1058.61	0	529.307	PstS	Phosphate
spe	NA	990	NA	1292.96	NA	PstS	Phosphate
spe	NA	990	NA	1292.96	NA	PstS	Phosphate
spe	NA	1026	NA	1386.39	NA	PstS	Phosphate
dup	1014	GCA.002877985.1.Bacteria.Desulfobacterota	1370.35	0	685.173	PstS	Phosphate
hgt	1014	GCA.002877985.1.Bacteria.Desulfobacterota	1370.35	0	685.173	PstS	Phosphate
dup	1041	GCF.000021565.1.Bacteria.Aquificota	1416.63	0	708.317	PstS	Phosphate
los	1041	GCF.000021565.1.Bacteria.Aquificota	1416.63	0	708.317	PstS	Phosphate
hgt	1041	GCF.000021565.1.Bacteria.Aquificota	1416.63	0	708.317	PstS	Phosphate
dup	1406	GCA.003244045.1.Bacteria.Dormibacterota	2023.82	0	1011.91	PstS	Phosphate
hgt	1406	GCA.003244045.1.Bacteria.Dormibacterota	2023.82	0	1011.91	PstS	Phosphate
dup	1443	GCA.002898895.1.Bacteria.Armatimonadota	2109.39	0	1054.69	PstS	Phosphate
hgt	1443	GCA.002898895.1.Bacteria.Armatimonadota	2109.39	0	1054.69	PstS	Phosphate
dup	1182	GCA.000961765.1.Bacteria.Firmicutes.B	1664.36	0	832.178	PstS	Phosphate
hgt	1182	GCA.000961765.1.Bacteria.Firmicutes.B	1664.36	0	832.178	PstS	Phosphate
dup	1157	GCA.002405475.1.Bacteria.Proteobacteria	1609.44	0	804.722	PstS	Phosphate
dup	1157	GCA.002405475.1.Bacteria.Proteobacteria	1609.44	0	804.722	PstS	Phosphate
hgt	1157	GCA.002405475.1.Bacteria.Proteobacteria	1609.44	0	804.722	PstS	Phosphate
spe	NA	1422	NA	2052.97	NA	PstS	Phosphate
hgt	1619	1422	2637.16	2052.97	2345.07	PstS	Phosphate
dup	898	GCF.000384115.1.Bacteria.Actinobacteriota	951.694	0	475.847	PstS	Phosphate
dup	901	GCF.000015025.1.Bacteria.Actinobacteriota	971.495	0	485.748	PstS	Phosphate
los	901	GCF.000015025.1.Bacteria.Actinobacteriota	971.495	0	485.748	PstS	Phosphate
hgt	901	GCF.000015025.1.Bacteria.Actinobacteriota	971.495	0	485.748	PstS	Phosphate
spe	NA	1358	NA	1937.95	NA	PstS	Phosphate
spe	NA	931	NA	1134.08	NA	PstS	Phosphate
dup	1047	GCF.001051235.1.Bacteria.Proteobacteria	1421.95	0	710.977	PstS	Phosphate
dup	1047	GCF.001051235.1.Bacteria.Proteobacteria	1421.95	0	710.977	PstS	Phosphate
hgt	1047	GCF.001051235.1.Bacteria.Proteobacteria	1421.95	0	710.977	PstS	Phosphate
hgt	1047	GCF.001051235.1.Bacteria.Proteobacteria	1421.95	0	710.977	PstS	Phosphate
dup	1602	GCA.003174035.1.Bacteria.Dependentiae	2573.63	0	1286.82	PstS	Phosphate
hgt	1602	GCA.003174035.1.Bacteria.Dependentiae	2573.63	0	1286.82	PstS	Phosphate
los	1012	GCA.002011735.1.Bacteria.Nitrospirota	1363.04	0	681.518	PstS	Phosphate
dup	1525	GCA.001780825.1.Bacteria.Gemmatimonadota	2323.8	0	1161.9	PstS	Phosphate
hgt	1525	GCA.001780825.1.Bacteria.Gemmatimonadota	2323.8	0	1161.9	PstS	Phosphate
dup	1534	GCA.002159155.1.Bacteria.Firmicutes.G	2339.62	0	1169.81	PstS	Phosphate
hgt	1534	GCA.002159155.1.Bacteria.Firmicutes.G	2339.62	0	1169.81	PstS	Phosphate
spe	NA	1441	NA	2105.7	NA	PstS	Phosphate
hgt	1517	1441	2317.13	2105.7	2211.41	PstS	Phosphate
hgt	1517	1441	2317.13	2105.7	2211.41	PstS	Phosphate
spe	NA	1116	NA	1544.31	NA	PstS	Phosphate
hgt	1217	1116	1703.16	1544.31	1623.74	PstS	Phosphate
dup	1313	GCA.002413265.1.Bacteria.Chloroflexota	1858.39	0	929.195	PstS	Phosphate
hgt	1313	GCA.002413265.1.Bacteria.Chloroflexota	1858.39	0	929.195	PstS	Phosphate
los	941	GCA.002722565.1.Bacteria.Actinobacteriota	1175.56	0	587.782	PstS	Phosphate
dup	1301	GCA.002433595.1.Bacteria.Margulisbacteria	1832.07	0	916.035	PstS	Phosphate
hgt	1301	GCA.002433595.1.Bacteria.Margulisbacteria	1832.07	0	916.035	PstS	Phosphate
dup	1034	GCA.003138355.1.Bacteria.Actinobacteriota	1403.59	0	701.793	PstS	Phosphate
hgt	1034	GCA.003138355.1.Bacteria.Actinobacteriota	1403.59	0	701.793	PstS	Phosphate
dup	1445	GCA.001873295.1.Bacteria.CG2.30.70.394	2105.2	0	1052.6	PstS	Phosphate
hgt	1445	GCA.001873295.1.Bacteria.CG2.30.70.394	2105.2	0	1052.6	PstS	Phosphate
dup	923	GCA.003140235.1.Bacteria.Acidobacteriota	1105.29	0	552.646	PstS	Phosphate
dup	923	GCA.003140235.1.Bacteria.Acidobacteriota	1105.29	0	552.646	PstS	Phosphate
spe	NA	1631	NA	2722.52	NA	PstS	Phosphate
los	1368	GCA.002327765.1.Bacteria.Desulfobacterota.E	1968.67	0	984.335	PstS	Phosphate
spe	NA	1480	NA	2202.31	NA	PstS	Phosphate
hgt	1530	1480	2343.17	2202.31	2272.74	PstS	Phosphate
spe	NA	1166	NA	1620.97	NA	PstS	Phosphate
spe	NA	1167	NA	1625.99	NA	PstS	Phosphate
hgt	1247	1167	1755.29	1625.99	1690.64	PstS	Phosphate
los	1282	1169	1811.21	1623.89	1717.56	PstS	Phosphate
dup	1053	GCA.002841825.1.Bacteria.Myxococcota	1447.61	0	723.805	PstS	Phosphate
hgt	1053	GCA.002841825.1.Bacteria.Myxococcota	1447.61	0	723.805	PstS	Phosphate
dup	1245	GCA.003158365.1.Bacteria.Bacteroidota	1743.51	0	871.753	PstS	Phosphate
hgt	1245	GCA.003158365.1.Bacteria.Bacteroidota	1743.51	0	871.753	PstS	Phosphate
spe	NA	1292	NA	1817.62	NA	PstS	Phosphate
spe	NA	1294	NA	1826.19	NA	PstS	Phosphate
los	1006	GCA.001798075.1.Bacteria.UBA10199	1359.65	0	679.825	PstS	Phosphate
dup	1368	GCF.001611275.1.Bacteria.Desulfobacterota	1968.67	0	984.335	PstS	Phosphate
dup	958	GCF.900167455.1.Bacteria.Proteobacteria	1227.1	0	613.548	PstS	Phosphate
hgt	958	GCF.900167455.1.Bacteria.Proteobacteria	1227.1	0	613.548	PstS	Phosphate
dup	985	GCA.003171235.1.Bacteria.Planctomycetota	1295.54	0	647.768	PstS	Phosphate
hgt	985	GCA.003171235.1.Bacteria.Planctomycetota	1295.54	0	647.768	PstS	Phosphate
spe	NA	1364	NA	1958.95	NA	PstS	Phosphate
dup	1154	GCA.003235715.1.Bacteria.Nitrospirota	1608.54	0	804.27	PstS	Phosphate
spe	NA	1368	NA	1968.67	NA	PstS	Phosphate

## Sheet: Supplementary Figures 1-14 UGAM
event	left.node	right.node	left.date	right.date	midpoint.date	gene_name	Function
dup	954	GCF.900102465.1.Bacteria.Proteobacteria	1226.72	0	613.36	HtxA	Hypophosphite
hgt	954	GCF.900102465.1.Bacteria.Proteobacteria	1226.72	0	613.36	HtxA	Hypophosphite
hgt	905	GCA.002702065.1.Bacteria.Chloroflexota	1158.26	0	579.132	HtxA	Hypophosphite
hgt	946	GCA.002731375.1.Bacteria.Proteobacteria	1261.48	0	630.74	HtxA	Hypophosphite
hgt	1089	GCA.002717185.1.Bacteria.Proteobacteria	1453.89	0	726.945	HtxA	Hypophosphite
hgt	1064	GCA.002721365.1.Bacteria.Proteobacteria	1397.73	0	698.867	HtxA	Hypophosphite
hgt	1344	GCA.002722885.1.Bacteria.Proteobacteria	1751.05	0	875.525	HtxA	Hypophosphite
spe	NA	1012	NA	1359.19	NA	HtxA	Hypophosphite
hgt	1155	1012	1543.27	1359.19	1451.23	HtxA	Hypophosphite
hgt	980	GCA.002348365.1.Bacteria.Proteobacteria	1316.19	0	658.097	HtxA	Hypophosphite
los	917	GCA.002291925.1.Bacteria.Proteobacteria	1181.5	0	590.749	HtxA	Hypophosphite
hgt	1208	GCA.002708145.1.Bacteria.Chloroflexota	1604.38	0	802.19	HtxA	Hypophosphite
spe	NA	917	NA	1181.5	NA	HtxA	Hypophosphite
hgt	1421	GCA.002707655.1.Bacteria.SAR324	1933.77	0	966.883	HtxA	Hypophosphite
hgt	1045	GCA.002693325.1.Bacteria.Latescibacterota	1430.62	0	715.31	HtxA	Hypophosphite
hgt	1375	GCA.002239025.1.Bacteria.Chloroflexota	1801.63	0	900.817	HtxA	Hypophosphite
hgt	876	GCA.000209225.1.Eukaryota.Cnidaria	946.846	0	473.423	HtxA	Hypophosphite
hgt	1045	GCA.002727195.1.Bacteria.Latescibacterota	1430.62	0	715.31	HtxA	Hypophosphite
spe	NA	1188	NA	1625.32	NA	HtxA	Hypophosphite
spe	NA	1012	NA	1359.19	NA	HtxB	Hypophosphite
los	917	GCA.002291925.1.Bacteria.Proteobacteria	1181.5	0	590.749	HtxB	Hypophosphite
spe	NA	917	NA	1181.5	NA	HtxB	Hypophosphite
hgt	1184	GCF.000473895.1.Bacteria.Cyanobacteria	1509.13	0	754.567	HtxB	Hypophosphite
dup	917	GCF.003258945.1.Bacteria.Proteobacteria	1181.5	0	590.749	HtxB	Hypophosphite
hgt	1247	GCA.003244045.1.Bacteria.Dormibacterota	1723.23	0	861.617	HtxB	Hypophosphite
hgt	914	GCF.006980715.1.Bacteria.Proteobacteria	1117.2	0	558.601	PtxB	Phosphite
los	1200	GCA.002011835.1.Bacteria.Desulfobacterota	1600.67	0	800.337	PtxB	Phosphite
los	1221	GCA.001797675.1.Bacteria.Desulfobacterota	1616.13	0	808.065	PtxB	Phosphite
hgt	902	GCA.002704825.1.Bacteria.Planctomycetota	1114.63	0	557.316	PtxB	Phosphite
hgt	1214	GCA.002429065.1.Bacteria.Verrucomicrobiota	1595.87	0	797.933	PtxB	Phosphite
hgt	884	GCF.001942305.1.Bacteria.Actinobacteriota	987.523	0	493.762	PtxB	Phosphite
hgt	1056	GCA.002348045.1.Bacteria.Chloroflexota	1430.12	0	715.062	PtxB	Phosphite
hgt	1135	GCF.000316115.1.Bacteria.Cyanobacteria	1444.79	0	722.395	PtxB	Phosphite
spe	NA	1255	NA	1643.32	NA	PtxB	Phosphite
hgt	1377	1255	1836.68	1643.32	1740	PtxB	Phosphite
spe	NA	1236	NA	1647.6	NA	PtxB	Phosphite
hgt	964	GCF.001720165.1.Bacteria.Proteobacteria	1273.21	0	636.607	PtxB	Phosphite
hgt	964	GCF.001720165.1.Bacteria.Proteobacteria	1273.21	0	636.607	PtxB	Phosphite
hgt	953	GCF.003612015.1.Bacteria.Proteobacteria	1256.25	0	628.125	PtxB	Phosphite
los	1236	1006	1647.6	1365.41	1506.5	PtxB	Phosphite
spe	NA	1001	NA	1358.76	NA	PtxB	Phosphite
spe	NA	1221	NA	1616.13	NA	PtxB	Phosphite
hgt	1324	1221	1770.19	1616.13	1693.16	PtxB	Phosphite
hgt	1076	GCF.002252565.1.Bacteria.Firmicutes.A	1451.62	0	725.81	PtxB	Phosphite
spe	NA	920	NA	1217.64	NA	PtxB	Phosphite
hgt	952	920	1269.03	1217.64	1243.33	PtxB	Phosphite
hgt	885	GCF.900104455.1.Bacteria.Firmicutes.C	950.289	0	475.145	PtxB	Phosphite
los	1088	GCF.001613805.1.Bacteria.Proteobacteria	1422.27	0	711.133	PtxB	Phosphite
hgt	1095	GCF.004522215.1.Bacteria.Firmicutes	1426.77	0	713.385	PtxB	Phosphite
spe	NA	1200	NA	1600.67	NA	PtxB	Phosphite
hgt	1177	GCA.002840095.1.Bacteria.Proteobacteria	1555.68	0	777.842	PtxB	Phosphite
spe	NA	868	NA	796.352	NA	PtxB	Phosphite
hgt	1168	GCA.006969625.1.Bacteria.Proteobacteria	1536.91	0	768.455	PtxB	Phosphite
los	868	867	796.352	163.127	479.74	PtxB	Phosphite
spe	NA	886	NA	976.578	NA	PtxB	Phosphite
hgt	975	886	1276.12	976.578	1126.35	PtxB	Phosphite
hgt	1117	GCA.002382525.1.Bacteria.Verrucomicrobiota	1496.54	0	748.268	PtxB	Phosphite
spe	NA	966	NA	1311.85	NA	PtxB	Phosphite
spe	NA	877	NA	936.168	NA	PtxB	Phosphite
hgt	953	877	1256.25	936.168	1096.21	PtxB	Phosphite
spe	NA	871	NA	795.37	NA	PtxB	Phosphite
hgt	910	871	920.207	795.37	857.789	PtxB	Phosphite
spe	NA	1412	NA	1905.65	NA	PtxB	Phosphite
spe	NA	1324	NA	1770.19	NA	PtxB	Phosphite
hgt	1073	GCF.000021985.1.Bacteria.Proteobacteria	1417.28	0	708.638	PtxB	Phosphite
los	1181	955	1587.53	1297.81	1442.67	PtxB	Phosphite
spe	NA	1089	NA	1453.89	NA	PtxB	Phosphite
spe	NA	1088	NA	1422.27	NA	PtxB	Phosphite
hgt	1047	GCF.900099895.1.Bacteria.Firmicutes	1373.12	0	686.561	PtxB	Phosphite
hgt	1171	GCF.001618145.1.Bacteria.Firmicutes	1551.14	0	775.572	PtxB	Phosphite
spe	NA	1341	NA	1792.45	NA	PtxB	Phosphite
hgt	917	GCF.003258945.1.Bacteria.Proteobacteria	1181.5	0	590.749	PtxB	Phosphite
los	1089	999	1453.89	1339.17	1396.53	PtxB	Phosphite
los	1001	GCA.002899795.1.Bacteria.Desulfobacterota	1358.76	0	679.38	PtxB	Phosphite
hgt	1156	GCA.002405475.1.Bacteria.Proteobacteria	1529.08	0	764.538	PtxB	Phosphite
los	966	GCA.001751085.1.Bacteria.Desulfobacterota	1311.85	0	655.925	PtxB	Phosphite
hgt	1362	GCF.000015965.1.Bacteria.Cyanobacteria	1717.69	0	858.847	PtxB	Phosphite
spe	NA	1184	NA	1509.13	NA	PtxB	Phosphite
hgt	1460	1184	2001.35	1509.13	1755.24	PtxB	Phosphite
spe	NA	1181	NA	1587.53	NA	PtxB	Phosphite
hgt	988	GCF.000374645.1.Bacteria.Proteobacteria	1330.6	0	665.3	PtxB	Phosphite
hgt	1549	GCA.900313515.1.Bacteria.Eremiobacterota	2247.57	0	1123.78	PepM	PhosphonateProduction
hgt	944	GCA.002293295.1.Bacteria.Firmicutes.A	1275.48	0	637.742	PepM	PhosphonateProduction
hgt	1107	GCF.000266885.1.Bacteria.Spirochaetota	1504.65	0	752.325	PepM	PhosphonateProduction
spe	NA	1219	NA	1612.41	NA	PepM	PhosphonateProduction
spe	NA	879	NA	953.337	NA	PepM	PhosphonateProduction
hgt	1558	GCA.003503675.1.Bacteria.Cyanobacteria	2112.65	0	1056.33	PepM	PhosphonateProduction
hgt	946	GCA.002731375.1.Bacteria.Proteobacteria	1261.48	0	630.74	PepM	PhosphonateProduction
hgt	1036	GCA.002841945.1.Bacteria.Myxococcota	1389.97	0	694.985	PepM	PhosphonateProduction
los	1089	GCA.002717185.1.Bacteria.Proteobacteria	1453.89	0	726.945	PepM	PhosphonateProduction
hgt	1245	GCA.002335385.1.Bacteria.Acidobacteriota	1665.14	0	832.57	PepM	PhosphonateProduction
los	947	GCA.002454015.1.Bacteria.Proteobacteria	1266.66	0	633.33	PepM	PhosphonateProduction
hgt	961	GCA.002717245.1.Bacteria.Proteobacteria	1297.07	0	648.533	PepM	PhosphonateProduction
spe	NA	1255	NA	1643.32	NA	PepM	PhosphonateProduction
hgt	1377	1255	1836.68	1643.32	1740	PepM	PhosphonateProduction
los	964	GCF.001720165.1.Bacteria.Proteobacteria	1273.21	0	636.607	PepM	PhosphonateProduction
hgt	1006	GCF.000195295.1.Bacteria.Desulfobacterota	1365.41	0	682.705	PepM	PhosphonateProduction
hgt	937	GCA.001800245.1.Bacteria.Elusimicrobiota	1250.93	0	625.467	PepM	PhosphonateProduction
hgt	1213	GCA.002385745.1.Bacteria.Firmicutes.D	1602.18	0	801.092	PepM	PhosphonateProduction
hgt	1405	GCA.003247575.1.Bacteria.Myxococcota.A	1824.31	0	912.153	PepM	PhosphonateProduction
spe	NA	1285	NA	1696.92	NA	PepM	PhosphonateProduction
hgt	1231	GCA.000189635.1.Eukaryota.Ciliophora	1645.27	0	822.633	PepM	PhosphonateProduction
hgt	1302	GCA.001798605.1.Bacteria.Myxococcota	1729.09	0	864.545	PepM	PhosphonateProduction
hgt	1302	GCA.001798605.1.Bacteria.Myxococcota	1729.09	0	864.545	PepM	PhosphonateProduction
hgt	1021	GCA.002385465.1.Bacteria.Firmicutes.E	1388.78	0	694.39	PepM	PhosphonateProduction
los	1088	GCF.001613805.1.Bacteria.Proteobacteria	1422.27	0	711.133	PepM	PhosphonateProduction
hgt	1011	GCA.900317035.1.Bacteria.Firmicutes.A	1360.26	0	680.128	PepM	PhosphonateProduction
hgt	991	GCA.002839495.1.Bacteria.Planctomycetota	1348.89	0	674.445	PepM	PhosphonateProduction
spe	NA	1203	NA	1613.62	NA	PepM	PhosphonateProduction
hgt	1327	1203	1778.33	1613.62	1695.98	PepM	PhosphonateProduction
los	879	GCA.002170535.1.Bacteria.Proteobacteria	953.337	0	476.668	PepM	PhosphonateProduction
hgt	1125	GCA.002721445.1.Bacteria.Chloroflexota	1501.93	0	750.967	PepM	PhosphonateProduction
hgt	1407	GCA.003485015.1.Bacteria.UBA9089	1901.34	0	950.668	PepM	PhosphonateProduction
spe	NA	1100	NA	1475.48	NA	PepM	PhosphonateProduction
spe	NA	909	NA	1137.22	NA	PepM	PhosphonateProduction
hgt	1046	GCA.002710215.1.Bacteria.Chloroflexota	1411.15	0	705.575	PepM	PhosphonateProduction
hgt	876	GCA.000209225.1.Eukaryota.Cnidaria	946.846	0	473.423	PepM	PhosphonateProduction
los	909	GCA.002348425.1.Bacteria.Proteobacteria	1137.22	0	568.611	PepM	PhosphonateProduction
spe	NA	964	NA	1273.21	NA	PepM	PhosphonateProduction
spe	NA	967	NA	1276.26	NA	PepM	PhosphonateProduction
los	1061	GCA.003229375.1.Bacteria.Nitrospinota	1448.56	0	724.278	PepM	PhosphonateProduction
hgt	975	GCF.003443735.1.Bacteria.Actinobacteriota	1276.12	0	638.058	PepM	PhosphonateProduction
hgt	1421	GCA.002401295.1.Bacteria.SAR324	1933.77	0	966.883	PepM	PhosphonateProduction
hgt	1179	GCA.001803235.1.Bacteria.Verrucomicrobiota	1592.93	0	796.467	PepM	PhosphonateProduction
hgt	1128	GCF.000969705.1.Bacteria.Actinobacteriota	1487.92	0	743.96	PepM	PhosphonateProduction
hgt	1406	GCA.001778235.1.Bacteria.Patescibacteria	1879.76	0	939.878	PepM	PhosphonateProduction
spe	NA	1061	NA	1448.56	NA	PepM	PhosphonateProduction
spe	NA	1089	NA	1453.89	NA	PepM	PhosphonateProduction
spe	NA	1088	NA	1422.27	NA	PepM	PhosphonateProduction
hgt	916	GCA.002688175.1.Bacteria.Proteobacteria	1166.91	0	583.457	PepM	PhosphonateProduction
spe	NA	947	NA	1266.66	NA	PepM	PhosphonateProduction
hgt	1330	GCA.003229915.1.Bacteria.Chloroflexota	1783.38	0	891.688	PepM	PhosphonateProduction
spe	NA	999	NA	1339.17	NA	PepM	PhosphonateProduction
hgt	1221	GCF.000620765.1.Bacteria.Desulfobacterota.I	1616.13	0	808.065	PepM	PhosphonateProduction
hgt	1493	GCA.002502135.1.Archaea.Undinarchaeota	2027.53	0	1013.76	PepM	PhosphonateProduction
hgt	1229	GCA.002433595.1.Bacteria.Margulisbacteria	1648.35	0	824.173	PepM	PhosphonateProduction
hgt	1107	GCF.000266885.1.Bacteria.Spirochaetota	1504.65	0	752.325	Ppd	PhosphonateProduction
spe	NA	1219	NA	1612.41	NA	Ppd	PhosphonateProduction
hgt	1243	GCA.003230795.1.Bacteria.Bdellovibrionota.C	1632.64	0	816.32	Ppd	PhosphonateProduction
los	967	879	1276.26	953.337	1114.8	Ppd	PhosphonateProduction
hgt	1285	GCA.002085445.1.Bacteria.Proteobacteria	1696.92	0	848.46	Ppd	PhosphonateProduction
hgt	1558	GCA.003503675.1.Bacteria.Cyanobacteria	2112.65	0	1056.33	Ppd	PhosphonateProduction
hgt	946	GCA.002731375.1.Bacteria.Proteobacteria	1261.48	0	630.74	Ppd	PhosphonateProduction
hgt	1036	GCA.002841945.1.Bacteria.Myxococcota	1389.97	0	694.985	Ppd	PhosphonateProduction
los	1089	GCA.002717185.1.Bacteria.Proteobacteria	1453.89	0	726.945	Ppd	PhosphonateProduction
hgt	1245	GCA.002335385.1.Bacteria.Acidobacteriota	1665.14	0	832.57	Ppd	PhosphonateProduction
los	947	GCA.002454015.1.Bacteria.Proteobacteria	1266.66	0	633.33	Ppd	PhosphonateProduction
dup	961	GCA.002717245.1.Bacteria.Proteobacteria	1297.07	0	648.533	Ppd	PhosphonateProduction
hgt	961	GCA.002717245.1.Bacteria.Proteobacteria	1297.07	0	648.533	Ppd	PhosphonateProduction
spe	NA	1255	NA	1643.32	NA	Ppd	PhosphonateProduction
hgt	1377	1255	1836.68	1643.32	1740	Ppd	PhosphonateProduction
los	964	GCF.001720165.1.Bacteria.Proteobacteria	1273.21	0	636.607	Ppd	PhosphonateProduction
hgt	1006	GCF.000195295.1.Bacteria.Desulfobacterota	1365.41	0	682.705	Ppd	PhosphonateProduction
hgt	937	GCA.001800245.1.Bacteria.Elusimicrobiota	1250.93	0	625.467	Ppd	PhosphonateProduction
hgt	1213	GCA.002385745.1.Bacteria.Firmicutes.D	1602.18	0	801.092	Ppd	PhosphonateProduction
hgt	1405	GCA.003247575.1.Bacteria.Myxococcota.A	1824.31	0	912.153	Ppd	PhosphonateProduction
spe	NA	1285	NA	1696.92	NA	Ppd	PhosphonateProduction
dup	1231	GCA.000189635.1.Eukaryota.Ciliophora	1645.27	0	822.633	Ppd	PhosphonateProduction
hgt	1231	GCA.000189635.1.Eukaryota.Ciliophora	1645.27	0	822.633	Ppd	PhosphonateProduction
los	1088	GCF.001613805.1.Bacteria.Proteobacteria	1422.27	0	711.133	Ppd	PhosphonateProduction
hgt	1011	GCA.900317035.1.Bacteria.Firmicutes.A	1360.26	0	680.128	Ppd	PhosphonateProduction
hgt	991	GCA.002839495.1.Bacteria.Planctomycetota	1348.89	0	674.445	Ppd	PhosphonateProduction
spe	NA	1100	NA	1475.48	NA	Ppd	PhosphonateProduction
spe	NA	909	NA	1137.22	NA	Ppd	PhosphonateProduction
hgt	879	GCA.002292285.1.Bacteria.Proteobacteria	953.337	0	476.668	Ppd	PhosphonateProduction
dup	1045	GCA.002693325.1.Bacteria.Latescibacterota	1430.62	0	715.31	Ppd	PhosphonateProduction
hgt	1045	GCA.002693325.1.Bacteria.Latescibacterota	1430.62	0	715.31	Ppd	PhosphonateProduction
hgt	876	GCA.000209225.1.Eukaryota.Cnidaria	946.846	0	473.423	Ppd	PhosphonateProduction
los	909	GCA.002348425.1.Bacteria.Proteobacteria	1137.22	0	568.611	Ppd	PhosphonateProduction
spe	NA	964	NA	1273.21	NA	Ppd	PhosphonateProduction
spe	NA	967	NA	1276.26	NA	Ppd	PhosphonateProduction
hgt	975	GCF.003443735.1.Bacteria.Actinobacteriota	1276.12	0	638.058	Ppd	PhosphonateProduction
hgt	1203	GCA.002500605.1.Bacteria.Nitrospinota	1613.62	0	806.812	Ppd	PhosphonateProduction
hgt	1179	GCA.001803235.1.Bacteria.Verrucomicrobiota	1592.93	0	796.467	Ppd	PhosphonateProduction
hgt	1128	GCF.000969705.1.Bacteria.Actinobacteriota	1487.92	0	743.96	Ppd	PhosphonateProduction
hgt	1406	GCA.001778235.1.Bacteria.Patescibacteria	1879.76	0	939.878	Ppd	PhosphonateProduction
spe	NA	1089	NA	1453.89	NA	Ppd	PhosphonateProduction
spe	NA	1088	NA	1422.27	NA	Ppd	PhosphonateProduction
hgt	916	GCA.002688175.1.Bacteria.Proteobacteria	1166.91	0	583.457	Ppd	PhosphonateProduction
spe	NA	947	NA	1266.66	NA	Ppd	PhosphonateProduction
spe	NA	999	NA	1339.17	NA	Ppd	PhosphonateProduction
hgt	1221	GCF.000620765.1.Bacteria.Desulfobacterota.I	1616.13	0	808.065	Ppd	PhosphonateProduction
hgt	1320	GCA.001829155.1.Bacteria.Spirochaetota	1753.72	0	876.86	Ppd	PhosphonateProduction
hgt	1229	GCA.002433595.1.Bacteria.Margulisbacteria	1648.35	0	824.173	Ppd	PhosphonateProduction
hgt	1293	GCA.003220615.1.Bacteria.Methylomirabilota	1693.35	0	846.673	PhnA	PhosphonateCatabolism
hgt	946	GCA.002731375.1.Bacteria.Proteobacteria	1261.48	0	630.74	PhnA	PhosphonateCatabolism
hgt	1089	GCA.002717185.1.Bacteria.Proteobacteria	1453.89	0	726.945	PhnA	PhosphonateCatabolism
hgt	1246	GCA.002238415.1.Bacteria.Desulfobacterota.B	1652.8	0	826.398	PhnA	PhosphonateCatabolism
hgt	891	GCA.003137095.1.Bacteria.Proteobacteria	1079.93	0	539.964	PhnA	PhosphonateCatabolism
hgt	1380	GCA.002708005.1.Bacteria.Verrucomicrobiota	1846.51	0	923.253	PhnA	PhosphonateCatabolism
hgt	1421	GCA.002707655.1.Bacteria.SAR324	1933.77	0	966.883	PhnA	PhosphonateCatabolism
hgt	1186	GCA.001735895.1.Bacteria.Proteobacteria	1588.77	0	794.383	PhnA	PhosphonateCatabolism
hgt	881	GCA.003280605.1.Bacteria.Proteobacteria	948.558	0	474.279	PhnA	PhosphonateCatabolism
hgt	1012	GCF.900167455.1.Bacteria.Proteobacteria	1359.19	0	679.597	PhnA	PhosphonateCatabolism
hgt	1489	GCA.002746535.1.Bacteria.Planctomycetota	2045.55	0	1022.77	PhnA	PhosphonateCatabolism
hgt	914	GCF.006980715.1.Bacteria.Proteobacteria	1117.2	0	558.601	PhnW	PhosphonateCatabolism
hgt	946	GCA.002731375.1.Bacteria.Proteobacteria	1261.48	0	630.74	PhnW	PhosphonateCatabolism
hgt	1214	GCA.002429065.1.Bacteria.Verrucomicrobiota	1595.87	0	797.933	PhnW	PhosphonateCatabolism
hgt	961	GCA.002717245.1.Bacteria.Proteobacteria	1297.07	0	648.533	PhnW	PhosphonateCatabolism
spe	NA	1255	NA	1643.32	NA	PhnW	PhosphonateCatabolism
hgt	1377	1255	1836.68	1643.32	1740	PhnW	PhosphonateCatabolism
hgt	1231	GCA.000189635.1.Eukaryota.Ciliophora	1645.27	0	822.633	PhnW	PhosphonateCatabolism
hgt	891	GCA.003137095.1.Bacteria.Proteobacteria	1079.93	0	539.964	PhnW	PhosphonateCatabolism
hgt	1380	GCA.002708005.1.Bacteria.Verrucomicrobiota	1846.51	0	923.253	PhnW	PhosphonateCatabolism
los	1088	GCF.001613805.1.Bacteria.Proteobacteria	1422.27	0	711.133	PhnW	PhosphonateCatabolism
hgt	1000	GCA.002898275.1.Bacteria.Proteobacteria	1353.93	0	676.967	PhnW	PhosphonateCatabolism
hgt	1421	GCA.002707655.1.Bacteria.SAR324	1933.77	0	966.883	PhnW	PhosphonateCatabolism
hgt	1421	GCA.002707655.1.Bacteria.SAR324	1933.77	0	966.883	PhnW	PhosphonateCatabolism
los	999	909	1339.17	1137.22	1238.2	PhnW	PhosphonateCatabolism
spe	NA	909	NA	1137.22	NA	PhnW	PhosphonateCatabolism
dup	1522	GCA.001567115.1.Bacteria.OLB16	2158.53	0	1079.27	PhnW	PhosphonateCatabolism
hgt	1522	GCA.001567115.1.Bacteria.OLB16	2158.53	0	1079.27	PhnW	PhosphonateCatabolism
hgt	1045	GCA.002693325.1.Bacteria.Latescibacterota	1430.62	0	715.31	PhnW	PhosphonateCatabolism
hgt	876	GCA.000209225.1.Eukaryota.Cnidaria	946.846	0	473.423	PhnW	PhosphonateCatabolism
los	909	GCA.002348425.1.Bacteria.Proteobacteria	1137.22	0	568.611	PhnW	PhosphonateCatabolism
hgt	1186	GCA.001735895.1.Bacteria.Proteobacteria	1588.77	0	794.383	PhnW	PhosphonateCatabolism
spe	NA	1089	NA	1453.89	NA	PhnW	PhosphonateCatabolism
spe	NA	1089	NA	1453.89	NA	PhnW	PhosphonateCatabolism
hgt	1255	1089	1643.32	1453.89	1548.6	PhnW	PhosphonateCatabolism
spe	NA	1088	NA	1422.27	NA	PhnW	PhosphonateCatabolism
hgt	1171	GCF.001618145.1.Bacteria.Firmicutes	1551.14	0	775.572	PhnW	PhosphonateCatabolism
hgt	917	GCF.003258945.1.Bacteria.Proteobacteria	1181.5	0	590.749	PhnW	PhosphonateCatabolism
hgt	877	GCF.000284615.1.Bacteria.Proteobacteria	936.168	0	468.084	PhnW	PhosphonateCatabolism
spe	NA	999	NA	1339.17	NA	PhnW	PhosphonateCatabolism
spe	NA	999	NA	1339.17	NA	PhnW	PhosphonateCatabolism
hgt	1422	GCA.002683135.1.Bacteria.Planctomycetota	1905.8	0	952.9	PhnW	PhosphonateCatabolism
spe	NA	1421	NA	1933.77	NA	PhnW	PhosphonateCatabolism
hgt	1035	GCA.003509045.1.Bacteria.Planctomycetota	1417.26	0	708.628	PhnW	PhosphonateCatabolism
dup	1284	GCA.001830835.1.Bacteria.Desulfobacterota	1680.31	0	840.155	PhnW	PhosphonateCatabolism
hgt	1284	GCA.001830835.1.Bacteria.Desulfobacterota	1680.31	0	840.155	PhnW	PhosphonateCatabolism
hgt	963	GCA.002340265.1.Bacteria.Verrucomicrobiota	1318.23	0	659.115	PhnW	PhosphonateCatabolism
los	999	GCA.002717225.1.Bacteria.Proteobacteria	1339.17	0	669.585	PhnW	PhosphonateCatabolism
hgt	914	GCF.006980715.1.Bacteria.Proteobacteria	1117.2	0	558.601	PhnX	PhosphonateCatabolism
hgt	954	GCF.900102465.1.Bacteria.Proteobacteria	1226.72	0	613.36	PhnX	PhosphonateCatabolism
spe	NA	1344	NA	1751.05	NA	PhnX	PhosphonateCatabolism
hgt	1436	1344	1954.11	1751.05	1852.58	PhnX	PhosphonateCatabolism
hgt	1214	GCA.002429065.1.Bacteria.Verrucomicrobiota	1595.87	0	797.933	PhnX	PhosphonateCatabolism
spe	NA	1154	NA	1556.09	NA	PhnX	PhosphonateCatabolism
hgt	1394	1154	1867.78	1556.09	1711.93	PhnX	PhosphonateCatabolism
los	1565	GCA.001784175.1.Bacteria.Lindowbacteria	2298.41	0	1149.2	PhnX	PhosphonateCatabolism
hgt	948	GCF.003173035.1.Bacteria.Proteobacteria	1237.16	0	618.582	PhnX	PhosphonateCatabolism
los	1188	GCA.000406005.1.Bacteria.Poribacteria	1625.32	0	812.66	PhnX	PhosphonateCatabolism
los	1168	1000	1536.91	1353.93	1445.42	PhnX	PhosphonateCatabolism
hgt	980	GCA.002348365.1.Bacteria.Proteobacteria	1316.19	0	658.097	PhnX	PhosphonateCatabolism
spe	NA	928	NA	1208.65	NA	PhnX	PhosphonateCatabolism
hgt	946	GCF.000192575.1.Bacteria.Proteobacteria	1261.48	0	630.74	PhnX	PhosphonateCatabolism
hgt	1124	GCA.002305165.1.Bacteria.Armatimonadota	1516.12	0	758.058	PhnX	PhosphonateCatabolism
hgt	1000	GCA.002898275.1.Bacteria.Proteobacteria	1353.93	0	676.967	PhnX	PhosphonateCatabolism
hgt	896	GCA.003152325.1.Bacteria.Acidobacteriota	1113.51	0	556.754	PhnX	PhosphonateCatabolism
hgt	1129	GCA.002347925.1.Bacteria.Chloroflexota	1519.02	0	759.51	PhnX	PhosphonateCatabolism
hgt	1522	GCA.002746185.1.Bacteria.Hydrogenedentota	2158.53	0	1079.27	PhnX	PhosphonateCatabolism
hgt	1522	GCA.002746185.1.Bacteria.Hydrogenedentota	2158.53	0	1079.27	PhnX	PhosphonateCatabolism
hgt	876	GCA.000209225.1.Eukaryota.Cnidaria	946.846	0	473.423	PhnX	PhosphonateCatabolism
spe	NA	1522	NA	2158.53	NA	PhnX	PhosphonateCatabolism
dup	1421	GCA.002401295.1.Bacteria.SAR324	1933.77	0	966.883	PhnX	PhosphonateCatabolism
hgt	997	GCA.003161515.1.Bacteria.Desulfobacterota.B	1350.25	0	675.125	PhnX	PhosphonateCatabolism
hgt	1045	GCA.002727195.1.Bacteria.Latescibacterota	1430.62	0	715.31	PhnX	PhosphonateCatabolism
hgt	1171	GCF.001618145.1.Bacteria.Firmicutes	1551.14	0	775.572	PhnX	PhosphonateCatabolism
los	928	GCA.002404095.1.Bacteria.Planctomycetota	1208.65	0	604.324	PhnX	PhosphonateCatabolism
hgt	1574	GCA.002731215.1.Bacteria.Acidobacteriota	2337.43	0	1168.71	PhnX	PhosphonateCatabolism
hgt	917	GCF.003258945.1.Bacteria.Proteobacteria	1181.5	0	590.749	PhnX	PhosphonateCatabolism
hgt	877	GCF.000284615.1.Bacteria.Proteobacteria	936.168	0	468.084	PhnX	PhosphonateCatabolism
hgt	882	GCF.002224645.1.Bacteria.Firmicutes.B	955.8	0	477.9	PhnX	PhosphonateCatabolism
hgt	1422	GCA.002683135.1.Bacteria.Planctomycetota	1905.8	0	952.9	PhnX	PhosphonateCatabolism
spe	NA	1421	NA	1933.77	NA	PhnX	PhosphonateCatabolism
hgt	1702	1421	3126.01	1933.77	2529.89	PhnX	PhosphonateCatabolism
spe	NA	1565	NA	2298.41	NA	PhnX	PhosphonateCatabolism
spe	NA	1634	NA	2570.7	NA	PhnX	PhosphonateCatabolism
spe	NA	1188	NA	1625.32	NA	PhnX	PhosphonateCatabolism
spe	NA	1168	NA	1536.91	NA	PhnX	PhosphonateCatabolism
hgt	914	GCF.006980715.1.Bacteria.Proteobacteria	1117.2	0	558.601	PhnZ	PhosphonateCatabolism
los	954	GCF.900102465.1.Bacteria.Proteobacteria	1226.72	0	613.36	PhnZ	PhosphonateCatabolism
los	1362	GCF.002251945.1.Bacteria.Cyanobacteria	1717.69	0	858.847	PhnZ	PhosphonateCatabolism
spe	NA	1282	NA	1694.57	NA	PhnZ	PhosphonateCatabolism
hgt	1411	GCA.001443005.1.Bacteria.Synergistota	1931.1	0	965.55	PhnZ	PhosphonateCatabolism
spe	NA	1377	NA	1836.68	NA	PhnZ	PhosphonateCatabolism
spe	NA	1344	NA	1751.05	NA	PhnZ	PhosphonateCatabolism
hgt	1293	GCA.003220615.1.Bacteria.Methylomirabilota	1693.35	0	846.673	PhnZ	PhosphonateCatabolism
dup	1064	GCF.000264455.2.Bacteria.Proteobacteria	1397.73	0	698.867	PhnZ	PhosphonateCatabolism
hgt	1064	GCF.000264455.2.Bacteria.Proteobacteria	1397.73	0	698.867	PhnZ	PhosphonateCatabolism
hgt	1131	GCA.002863065.1.Bacteria.Myxococcota	1516.9	0	758.452	PhnZ	PhosphonateCatabolism
hgt	1131	GCA.002863065.1.Bacteria.Myxococcota	1516.9	0	758.452	PhnZ	PhosphonateCatabolism
spe	NA	1113	NA	1476.57	NA	PhnZ	PhosphonateCatabolism
los	946	GCA.002731375.1.Bacteria.Proteobacteria	1261.48	0	630.74	PhnZ	PhosphonateCatabolism
hgt	887	GCA.002732805.1.Bacteria.Proteobacteria	1021.3	0	510.649	PhnZ	PhosphonateCatabolism
spe	NA	1145	NA	1544.73	NA	PhnZ	PhosphonateCatabolism
spe	NA	1154	NA	1556.09	NA	PhnZ	PhosphonateCatabolism
hgt	1394	1154	1867.78	1556.09	1711.93	PhnZ	PhosphonateCatabolism
[truncated: 1,442 more rows]

## Sheet: Supplementary Figure 15a
event	left.node	right.node	left.date	right.date	midpoint.date	gene_name	Function
[truncated: 1,720 more rows]

[truncated: 4 more sheets: Supplementary Figure 15b, Supplementary Figure 15c, Supplemnentary Figure 16a, SupplementaryFigure16b]
